# Supplementary material for: ARL5B Drives Esophageal Squamous Cell Carcinoma Progression via ROCK1–SREBP1‐Mediated Lipid Metabolic Reprogramming
Source: Adv Sci (Weinh). 2025 Oct 27;13(1):e12895. doi: 10.1002/advs.202512895 (PMC12767069; doi:10.1002/advs.202512895)
Supplement: Supplementary file 9 — Supplemental Table 4 [file ADVS-13-e12895-s001.xlsx]

## Sheet: sh-ARL5B_vs_sh-NC
name	DIFF	LipidIon	LipidGroup	Class	FattyAcid	FA1	FA2	FA3	FA4	IonFormula	CalMz	RT-(min)	QCRSD	Fold Change	P-value	VIP	sh-NC-1	sh-NC-2	sh-NC-3	sh-NC-4	sh-NC-5	sh-NC-6	sh-ARL5B-1	sh-ARL5B-2	sh-ARL5B-3	sh-ARL5B-4	sh-ARL5B-5	sh-ARL5B-6	QC3	QC2	QC1	unit
NEG1000	Y	LPE(18:0)-H	LPE(18:0)-H	LPE	(18:0)	(18:0)				C23 H47 O7 N1 P1	480.31	2.86525	0.00857805	1.25553	0.0229129	3.45012	2383.65	2912.18	2337.01	2585.82	2268.44	2647.01	3367.68	2709.26	3986.3	3075.14	2484.65	3378.31	2733.76	2687.44	2714.36	ng
NEG1006	Y	LPE(18:1)-H	LPE(18:1)-H	LPE	(18:1)	(18:1)				C23 H45 O7 N1 P1	478.294	2.01917	0.014024	1.92054	0.000661015	2.67857	670.178	830.893	719.71	631.167	725.487	959.006	1487.96	1212	2095.63	1270.19	1279.65	1366.97	1008.22	1024.32	996.098	ng
NEG1020	Y	LPE(20:1)-H	LPE(20:1)-H	LPE	(20:1)	(20:1)				C25 H49 O7 N1 P1	506.325	2.87627	0.0131195	2.62827	0.00170652	1.48807	147.014	186.846	147.684	171.473	154.351	161.574	316.102	499.543	660.701	274.308	489.788	306.198	235.802	232.53	238.711	ng
NEG115	Y	CL(18:1_18:0_18:1_18:1)-H	CL(72:3)-H	CL	(18:1_18:0_18:1_18:1)	(18:1)	(18:0)	(18:1)	(18:1)	C81 H151 O17 P2	1458.04	16.2528	0.0309327	1.42081	0.0316121	1.02827	167.409	205.73	165.402	175.49	193.484	190.264	270.582	182.449	367.973	171.088	298.159	269.49	206.948	215.585	202.969	ng
NEG1173	Y	PC(14:0_14:0)+HCOO	PC(28:0)+HCOO	PC	(14:0_14:0)	(14:0)	(14:0)			C37 H73 O10 N1 P1	722.498	7.38416	0.00739984	1.73297	0.000382328	1.62841	323.813	317.82	323.744	328.396	322.268	326.608	463.32	580.502	734.013	445.346	635.564	507.814	455.547	448.878	451.751	ng
NEG1186	Y	PC(16:0_14:0)+HCOO	PC(30:0)+HCOO	PC	(16:0_14:0)	(16:0)	(14:0)			C39 H77 O10 N1 P1	750.529	8.60478	0.00718274	1.23853	0.0216486	2.6271	1577.93	1521.81	1424.8	1466.72	1499.72	1448.4	1540.99	1877.13	2380.15	1567.9	1995.81	1709.71	1672.25	1649.59	1667.48	ng
NEG1190	Y	PC(16:0e_14:0)+HCOO	PC(30:0e)+HCOO	PC	(16:0e_14:0)	(16:0e)	(14:0)			C39 H79 O9 N1 P1	736.55	9.36257	0.00610466	1.50283	0.0197176	1.68315	468.486	471.982	458.305	476.273	465.496	458.875	869.447	457.793	591.322	876.841	500.76	910.896	593.763	593.57	587.414	ng
NEG122	Y	CL(18:2_18:0_18:1_18:1)-H	CL(72:4)-H	CL	(18:2_18:0_18:1_18:1)	(18:2)	(18:0)	(18:1)	(18:1)	C81 H149 O17 P2	1456.03	16.0318	0.015452	1.39115	0.000114987	1.29642	271.076	285.57	262.304	288.012	309.449	308.362	390.226	329.172	449.782	394.52	424.71	411	298.783	302.028	292.944	ng
NEG1240	Y	PC(16:1e_16:0)+HCOO	PC(32:1e)+HCOO	PC	(16:1e_16:0)	(16:1e)	(16:0)			C41 H81 O9 N1 P1	762.565	10.4109	0.00460001	0.424597	1.02559e-10	1.09226	1165.22	1135.34	1096.32	1157.93	1157.46	1112.21	529.384	418.758	458.015	524.292	434.75	532.458	798.624	791.409	793.991	ng
NEG1241	Y	PC(16:1_16:1)+HCOO	PC(32:2)+HCOO	PC	(16:1_16:1)	(16:1)	(16:1)			C41 H77 O10 N1 P1	774.529	7.97116	0.00553269	1.59118	0.000122169	3.66094	1865.04	1833.73	1763.03	1831.17	1868.28	1808.65	2639.34	2623.36	3744.94	2613.43	2974.01	2859.98	2503.52	2476.14	2492.61	ng
NEG1263	Y	PC(17:1_16:0)+HCOO	PC(33:1)+HCOO	PC	(17:1_16:0)	(17:1)	(16:0)			C42 H81 O10 N1 P1	790.56	9.33566	0.00570473	0.668765	5.60953e-05	1.08698	2305.71	2312.7	2194.41	2306.39	2352.58	2285.83	1302.24	1548.75	1995.34	1274.22	1683.72	1396.35	1958.39	1936.99	1942.58	ng
NEG1274	Y	PC(18:0_16:0)+HCOO	PC(34:0)+HCOO	PC	(18:0_16:0)	(18:0)	(16:0)			C43 H85 O10 N1 P1	806.592	10.9831	0.00740268	0.730281	0.000702312	1.97641	4262.99	4253.75	4040.87	4300.8	4223.61	4285.06	2678.54	3146.67	4021.7	2443.61	3412.14	2822.42	3666.42	3663.07	3618.05	ng
NEG1281	Y	PC(16:0_18:1)+HCOO	PC(34:1)+HCOO	PC	(16:0_18:1)	(16:0)	(18:1)			C43 H83 O10 N1 P1	804.576	9.90217	0.00112435	0.796765	0.000231813	6.36543	27417.5	27792.1	26374.4	26622.6	29748.8	27711.4	20187.2	21501.3	25460.6	19794.9	23570.6	21483	26277.9	26226.5	26227	ng
NEG1312	Y	PC(18:1e_16:0)+HCOO	PC(34:1e)+HCOO	PC	(18:1e_16:0)	(18:1e)	(16:0)			C43 H85 O9 N1 P1	790.597	11.5687	0.015405	0.244885	1.12539e-13	1.12811	517.382	500.604	486.293	512.976	512.837	486.371	129.747	108.598	121.997	130.177	113.967	134.202	313.141	319.287	309.741	ng
NEG1330	Y	PC(18:2e_16:0)+HCOO	PC(34:2e)+HCOO	PC	(18:2e_16:0)	(18:2e)	(16:0)			C43 H83 O9 N1 P1	788.581	10.4675	0.0058729	0.455412	4.4605e-11	1.33889	2123.31	2160.28	2059.51	2150.99	2195.81	2051.44	1018.34	827.26	989.413	1012.01	932.419	1023.12	1564.11	1546.26	1558.61	ng
NEG1351	Y	PC(17:0_18:1)+HCOO	PC(35:1)+HCOO	PC	(17:0_18:1)	(17:0)	(18:1)			C44 H85 O10 N1 P1	818.592	10.4204	0.0400319	0.525876	2.30699e-05	1.17439	3964.71	3319.24	3202.71	3968.22	3967.29	3124.98	1503.05	1778.9	2171.33	1572.6	2500.26	1804.99	2629.69	2591.02	2792.51	ng
NEG1356	Y	PC(17:1_18:1)+HCOO	PC(35:2)+HCOO	PC	(17:1_18:1)	(17:1)	(18:1)			C44 H83 O10 N1 P1	816.576	9.43357	0.0067103	0.813954	0.0251129	1.68633	2003.48	1966.21	1895.08	1951.15	1995.22	1911.24	1290.97	1659.67	2139.35	1264.25	1767.88	1419.36	1812.2	1788.9	1795.08	ng
NEG1371	Y	PC(16:0_20:1)+HCOO	PC(36:1)+HCOO	PC	(16:0_20:1)	(16:0)	(20:1)			C45 H87 O10 N1 P1	832.607	11.0628	0.0098697	0.759663	4.16521e-05	4.70892	19099.3	18916	17726.7	18408.2	19520.7	18128.6	12855.4	14544.5	16660.7	12649.7	14024.9	14194.7	16871.6	16639.4	16961.1	ng
NEG1395	Y	PC(16:0_20:2)-CH3	PC(36:2)-CH3	PC	(16:0_20:2)	(16:0)	(20:2)			C43 H81 O8 N1 P1	770.571	11.4419	0.00802839	1.64787	0.0015256	4.86608	3174.58	3272.5	3027.17	3149.21	3203.68	3091.7	4140.86	5001.77	7299.08	4262.41	5581.44	4890.19	4472.36	4409.5	4470.37	ng
NEG1415	Y	PC(18:1e_18:1)+HCOO	PC(36:2e)+HCOO	PC	(18:1e_18:1)	(18:1e)	(18:1)			C45 H87 O9 N1 P1	816.612	10.6971	0.00740764	1.19566	0.00158984	2.73174	1674.77	1636.43	1564.15	1945.83	1651.4	1606.38	1978.29	1819.47	2155.38	1946.14	1995.94	2155.79	1823.56	1798.32	1803.17	ng
NEG1419	Y	PC(18:1_18:2)+HCOO	PC(36:3)+HCOO	PC	(18:1_18:2)	(18:1)	(18:2)			C45 H83 O10 N1 P1	828.576	9.08183	0.00169714	0.749014	0.000699213	1.94708	3556.43	3483.14	3390.78	3602.76	3599.36	3395.77	2322.71	2657.51	3367.32	2143.59	2824.74	2434.57	3242.16	3232.92	3242.7	ng
NEG1425	Y	PC(16:1e_20:2)-CH3	PC(36:3e)-CH3	PC	(16:1e_20:2)	(16:1e)	(20:2)			C43 H81 O7 N1 P1	754.576	12.002	0.00469029	1.69727	0.00360225	3.43402	1546.75	1541.47	1463.16	1508.36	1510.09	1513.57	2208.07	1972.12	3833	2151.76	2813.5	2438.5	2232.69	2212.13	2219.43	ng
NEG1430	Y	PC(16:0_20:4)+HCOO	PC(36:4)+HCOO	PC	(16:0_20:4)	(16:0)	(20:4)			C45 H81 O10 N1 P1	826.56	8.78888	0.00676554	0.507461	1.2063e-09	1.02895	2447.79	2378.7	2321.6	2321.12	2453.37	2413.88	1217.02	1045.72	1316.65	1240.64	1095.42	1359.76	1871.35	1878.13	1853.66	ng
NEG1442	Y	PC(16:1e_20:4)+HCOO	PC(36:5e)+HCOO	PC	(16:1e_20:4)	(16:1e)	(20:4)			C45 H81 O9 N1 P1	810.565	9.29955	0.00178186	0.239221	4.11133e-13	1.55539	959.056	944.449	903.845	959.847	939.042	889.1	229.542	191.287	252.452	223.767	206.275	235.202	594.005	593.719	595.68	ng
NEG1469	Y	PC(16:0_22:1)+HCOO	PC(38:1)+HCOO	PC	(16:0_22:1)	(16:0)	(22:1)			C47 H91 O10 N1 P1	860.639	12.063	0.015477	1.12417	0.041667	2.1788	1295.32	1254.45	1215.63	1209.18	1226.88	1202.15	1290.53	1219.18	1556.22	1232.59	1483.57	1540.8	1359.14	1317.76	1340.62	ng
NEG1470	Y	PC(16:0_22:1)-CH3	PC(38:1)-CH3	PC	(16:0_22:1)	(16:0)	(22:1)			C45 H87 O8 N1 P1	800.617	13.5235	0.00241291	0.804147	0.0252197	1.47118	1954.33	2108.46	1871.36	1934.21	1912.5	1906.7	1842.99	1067.82	1775.29	1603.45	1217.8	1891.17	1813.37	1804.87	1810.88	ng
NEG1471	Y	PC(16:0e_22:1)+HCOO	PC(38:1e)+HCOO	PC	(16:0e_22:1)	(16:0e)	(22:1)			C47 H93 O9 N1 P1	846.659	12.7856	0.00512581	1.36921	0.00148774	1.53091	439.145	442.375	423.673	425.426	404.634	396.768	629.799	458.148	593.128	624.064	486.646	675.078	490.566	487.4	485.63	ng
NEG1475	Y	PC(20:1_18:1)+HCOO	PC(38:2)+HCOO	PC	(20:1_18:1)	(20:1)	(18:1)			C47 H89 O10 N1 P1	858.623	11.072	0.0114287	1.69892	0.00152007	5.3406	3822.37	3652.28	3502	3688.17	3853.59	3548.9	4919.33	6774.1	8098.56	4779.37	7647.63	5271.51	5156.8	5040.44	5104.89	ng
NEG1479	Y	PC(20:1_18:1)-CH3	PC(38:2)-CH3	PC	(20:1_18:1)	(20:1)	(18:1)			C45 H85 O8 N1 P1	798.602	12.4526	0.0123262	1.29768	0.0443487	3.22266	2074.79	2218.49	1972.01	2091.62	2101.3	2120.26	2286.97	2561.45	3960.67	2126.08	2885.47	2502.14	2533.52	2471.93	2506.18	ng
NEG1486	Y	PC(16:1e_22:1)-CH3	PC(38:2e)-CH3	PC	(16:1e_22:1)	(16:1e)	(22:1)			C45 H87 O7 N1 P1	784.623	13.9642	0.0016803	1.86522	0.000193077	2.1126	506.219	497.59	467.85	486.504	497.633	448.615	854.362	760.511	1254.78	819.352	832.11	896.257	714.182	712.647	715.011	ng
NEG1513	Y	PC(18:2e_20:4)+HCOO	PC(38:6e)+HCOO	PC	(18:2e_20:4)	(18:2e)	(20:4)			C47 H83 O9 N1 P1	836.581	9.28368	0.00167467	0.263191	2.5785e-12	1.2373	660.36	630.826	603.95	626.918	648.986	607.923	160.856	143.041	196.082	162.235	155.986	176.391	398.201	397.762	399.073	ng
NEG1541	Y	PC(16:0_24:1)+HCOO	PC(40:1)+HCOO	PC	(16:0_24:1)	(16:0)	(24:1)			C49 H95 O10 N1 P1	888.67	13.0697	0.0196608	1.14384	0.0192383	1.42527	519.011	494.18	488.326	501.282	513.169	496.136	534.856	564.587	672.367	525.935	519.754	627.872	560.19	552.293	538.79	ng
NEG1546	Y	PC(18:1_22:1)+HCOO	PC(40:2)+HCOO	PC	(18:1_22:1)	(18:1)	(22:1)			C49 H93 O10 N1 P1	886.654	12.1005	0.00731492	1.45066	0.0267788	1.88026	635.586	634.176	600.394	601.717	607.102	599.554	643.681	977.379	1319.54	643.611	987.958	764.119	845.437	833.545	842.193	ng
NEG1550	Y	PC(18:0_22:3)+HCOO	PC(40:3)+HCOO	PC	(18:0_22:3)	(18:0)	(22:3)			C49 H91 O10 N1 P1	884.639	11.2498	0.00186201	1.22198	0.0374323	1.25814	368.966	355.333	331.585	356.125	368.156	353.928	357.064	465.203	553.119	353.657	484.168	394.618	411.492	410.18	411.52	ng
NEG1561	Y	PC(18:1_22:4)+HCOO	PC(40:5)+HCOO	PC	(18:1_22:4)	(18:1)	(22:4)			C49 H87 O10 N1 P1	880.607	9.69133	0.00146755	0.333985	4.82623e-10	1.67029	1457.04	1431.18	1393.93	1457.43	1485.62	1393.42	404.832	478.279	646.046	395.187	517.253	436.889	965.14	962.943	965.587	ng
NEG1604	Y	PC(18:1_24:1)+HCOO	PC(42:2)+HCOO	PC	(18:1_24:1)	(18:1)	(24:1)			C51 H97 O10 N1 P1	914.686	13.1154	0.0151786	1.38013	0.000286925	1.76089	533.765	544.196	519.105	535.047	550.006	528.287	668.896	684.486	898.175	655.661	751.68	771.892	674.511	654.55	667.214	ng
NEG1605	Y	PC(22:0_20:2)-CH3	PC(42:2)-CH3	PC	(22:0_20:2)	(22:0)	(20:2)			C49 H93 O8 N1 P1	854.664	14.3603	0.434252	2.20441	0.0425986	1.43679	178.346	221.673	227.341	259.55	267.394	266.983	1059.22	242.239	643.619	464.707	289.951	433.362	221.489	285.48	109.266	ng
NEG1650	Y	PC(26:1_18:1)+HCOO	PC(44:2)+HCOO	PC	(26:1_18:1)	(26:1)	(18:1)			C53 H101 O10 N1 P1	942.717	14.0602	0.0107229	1.15614	0.0392422	1.38197	487.831	482.835	457.766	488.82	477.39	459.62	560.667	443.483	604.27	555.887	485.876	649.755	521.596	514.359	525.336	ng
NEG1751	Y	PE(16:0_16:0)-H	PE(32:0)-H	PE	(16:0_16:0)	(16:0)	(16:0)			C37 H73 O8 N1 P1	690.508	10.1997	0.0340013	1.28499	0.0450601	1.02619	226.669	217.258	205.632	213.841	222.547	224.133	249.03	264.249	396.963	256.834	310.56	205.81	253.643	264.583	247.445	ng
NEG1753	Y	PE(18:1_14:0)-H	PE(32:1)-H	PE	(18:1_14:0)	(18:1)	(14:0)			C37 H71 O8 N1 P1	688.492	9.10338	0.0180214	1.39944	2.34747e-05	1.43612	344.96	350.742	307.192	339.696	362.568	359.211	471.26	470.039	555.736	433.489	491.905	466.522	415.67	428.993	416.091	ng
NEG1757	Y	PE(16:1e_16:1)-H	PE(32:2e)-H	PE	(16:1e_16:1)	(16:1e)	(16:1)			C37 H71 O7 N1 P1	672.497	9.70817	0.0145412	1.49598	3.09871e-05	1.04137	156.691	153.16	144.872	167.16	184.562	166.502	237.904	219.489	284.133	226.486	255.894	231.6	200.759	206.648	203.187	ng
NEG1773	Y	PE(18:0_16:1)-H	PE(34:1)-H	PE	(18:0_16:1)	(18:0)	(16:1)			C39 H75 O8 N1 P1	716.524	10.7387	0.824938	0.461798	0.0298697	2.88038	11201.9	10702	8448.14	8600.8	7738.24	7228.93	7015.47	8199.9	187.375	9136.84	167.104	193.485	6601.09	211.82	6579.89	ng
NEG1784	Y	PE(18:1e_16:0)-H	PE(34:1e)-H	PE	(18:1e_16:0)	(18:1e)	(16:0)			C39 H77 O7 N1 P1	702.544	11.9574	0.0222375	0.743206	0.00122385	1.10119	1265.75	1204.73	1135.17	1299.82	1338.14	1280.67	881.62	937.774	1212.4	841.004	982.452	736.833	1068.49	1115.44	1081.75	ng
NEG1785	Y	PE(16:1_18:1)-H	PE(34:2)-H	PE	(16:1_18:1)	(16:1)	(18:1)			C39 H73 O8 N1 P1	714.508	9.2121	0.0170455	1.47763	7.59023e-05	2.28534	773.714	804.63	729.228	807.832	822.573	850.859	1109.48	1136.47	1443.98	1040.72	1191.62	1153.85	961.225	990.973	963.466	ng
NEG1788	Y	PE(16:1e_18:1)-H	PE(34:2e)-H	PE	(16:1e_18:1)	(16:1e)	(18:1)			C39 H75 O7 N1 P1	700.529	10.8851	0.0153733	1.15533	0.000456199	4.67964	5025.25	5183.84	4897.49	5461.71	5522.11	5450.18	5926.05	5883.1	6509.54	5709.19	6282.59	6129.23	5534.53	5706.02	5603.13	ng
NEG1807	Y	PE(17:1_18:1)-H	PE(35:2)-H	PE	(17:1_18:1)	(17:1)	(18:1)			C40 H75 O8 N1 P1	728.524	9.79584	0.0697132	1.73103	8.86578e-07	1.13638	137.712	145.733	171.87	147.732	156.564	159.971	290.734	256.205	297.791	246.884	250.241	249.967	196.508	221.336	196.696	ng
NEG1815	Y	PE(18:0_18:1)-H	PE(36:1)-H	PE	(18:0_18:1)	(18:0)	(18:1)			C41 H79 O8 N1 P1	744.555	11.4559	0.0158853	0.874636	0.00225776	6.93229	23044.4	23045.2	22239.6	22959	24020.9	25006.8	20983.1	19311.6	23023.6	19066	19647.3	20693.8	21278.9	21937.5	21445.9	ng
NEG1840	Y	PE(18:1_18:1)-H	PE(36:2)-H	PE	(18:1_18:1)	(18:1)	(18:1)			C41 H77 O8 N1 P1	742.539	10.3858	0.0160444	1.5078	0.00030798	7.23784	7769.99	7728.23	6855.88	8064.87	8229.81	8486.04	10461.8	12109.7	14646.6	9990.06	12817.5	11044.1	9823.73	10128.2	9892.74	ng
NEG1845	Y	PE(18:1e_18:1)-H	PE(36:2e)-H	PE	(18:1e_18:1)	(18:1e)	(18:1)			C41 H79 O7 N1 P1	728.56	12.0087	0.0134463	1.18873	0.000223216	5.88462	7870.27	7525.85	7303.96	8027.11	8059.47	8049.98	9129.36	8813.92	10254.1	8984.99	8872.41	9621.48	8509.56	8683.9	8466.78	ng
NEG1856	Y	PE(18:1_18:2)-H	PE(36:3)-H	PE	(18:1_18:2)	(18:1)	(18:2)			C41 H75 O8 N1 P1	740.524	9.44117	0.0186153	1.61115	3.5044e-06	2.71289	954.049	971.419	903.678	988.984	1012.71	1005.37	1534.36	1459.92	1846.64	1449.52	1474.62	1637.92	1240.83	1283.01	1244.43	ng
NEG1858	Y	PE(18:2e_18:1)-H	PE(36:3e)-H	PE	(18:2e_18:1)	(18:2e)	(18:1)			C41 H77 O7 N1 P1	726.544	10.9515	0.019805	1.24994	0.000982509	3.35339	2291.2	2306.43	2102.7	2445.1	2437.26	2415.58	2679.37	3054.89	3305.81	2583.26	3106.86	2766.74	2570.41	2666.87	2586.62	ng
NEG1870	Y	PE(16:1e_20:4)-H	PE(36:5e)-H	PE	(16:1e_20:4)	(16:1e)	(20:4)			C41 H73 O7 N1 P1	722.513	9.70654	0.0201827	0.793359	0.000629153	2.67541	5371.8	5304.92	4961.71	5435.75	5811.41	5725.44	4498.54	3686.45	4510.62	4398.36	3830.38	4947.9	4713.84	4895.46	4747.65	ng
NEG1881	Y	PE(19:1_18:1)-H	PE(37:2)-H	PE	(19:1_18:1)	(19:1)	(18:1)			C42 H79 O8 N1 P1	756.555	10.8881	0.0192768	1.81071	0.000117211	1.71435	324.912	337.069	301.84	343.872	350.858	345.923	518.485	642.115	767.956	487.51	671.746	541.702	455.025	471.397	457.202	ng
NEG1893	Y	PE(18:0e_20:1)-H	PE(38:1e)-H	PE	(18:0e_20:1)	(18:0e)	(20:1)			C43 H85 O7 N1 P1	758.607	13.01	0.0115994	2.37313	0.000175714	2.06999	328.694	329.432	321.943	342.996	360.991	348.689	640.768	854.984	1124.83	607.159	902.288	693.949	552.891	564.055	552.854	ng
NEG1895	Y	PE(20:1_18:1)-H	PE(38:2)-H	PE	(20:1_18:1)	(20:1)	(18:1)			C43 H81 O8 N1 P1	770.571	11.4459	0.0155432	1.74951	0.00156099	4.58411	2559.35	2629.74	2378.28	2664.83	2743.82	2731.74	3470.45	5194.68	6072.1	3494.01	5378.42	3871.29	3600.55	3712.05	3638.03	ng
NEG1896	Y	PE(18:0_20:2)-H	PE(38:2)-H	PE	(18:0_20:2)	(18:0)	(20:2)			C43 H81 O8 N1 P1	770.571	12.0627	0.0047219	2.34503	3.40346e-06	1.26179	112.218	115.499	103.184	134.625	144.38	140.437	239.384	313.027	348.681	258.865	321.767	277.851	197.407	199.023	197.402	ng
NEG1900	Y	PE(18:1e_20:1)-H	PE(38:2e)-H	PE	(18:1e_20:1)	(18:1e)	(20:1)			C43 H83 O7 N1 P1	756.591	13.014	0.00714172	1.97867	2.56428e-05	4.59538	2073.48	2113.37	1976.03	2075.75	2113.14	2174.12	3545.65	4047.88	5338.34	3483.9	4395.25	3973.64	3078.09	3116.2	3077.85	ng
NEG1908	Y	PE(18:2e_20:1)-H	PE(38:3e)-H	PE	(18:2e_20:1)	(18:2e)	(20:1)			C43 H81 O7 N1 P1	754.576	11.9866	0.0192926	1.78897	0.00175616	3.26566	1246.99	1238.71	1149.52	1276.36	1293.33	1337.35	1850.58	2048.18	3188.68	1763.85	2711.17	1930.43	1797.46	1862.24	1806.19	ng
NEG1912	Y	PE(18:1_20:3)-H	PE(38:4)-H	PE	(18:1_20:3)	(18:1)	(20:3)			C43 H77 O8 N1 P1	766.539	9.72977	0.0224803	1.38306	3.4378e-05	1.33859	302.563	311.662	289.03	310.412	313.642	310.416	399.328	401.572	486.674	377.772	426.591	449.753	358.049	373.975	362.605	ng
NEG1913	Y	PE(18:0_20:4)-H	PE(38:4)-H	PE	(18:0_20:4)	(18:0)	(20:4)			C43 H77 O8 N1 P1	766.539	10.3323	0.0159206	0.754909	0.000654403	2.19866	5002.76	4958.65	4519.14	5163.58	5332.68	5139.05	4256.29	3200.36	3573.02	4051.83	3176.35	4476.87	4355.36	4490.24	4388.86	ng
NEG1926	Y	PE(18:1_20:4)-H	PE(38:5)-H	PE	(18:1_20:4)	(18:1)	(20:4)			C43 H75 O8 N1 P1	764.524	9.21885	0.0156537	1.26946	0.0146495	2.38935	1265.85	1173.88	1087.12	1202.69	1270.12	1174.11	1683.52	1203.95	1489.6	1614.53	1244.24	1871	1320.25	1361.29	1348.75	ng
NEG1946	Y	PE(18:2e_20:4)-H	PE(38:6e)-H	PE	(18:2e_20:4)	(18:2e)	(20:4)			C43 H75 O7 N1 P1	748.529	9.75903	0.0215398	0.750476	1.62374e-05	2.16962	4024.39	4139.42	3916.6	4221.11	4474.38	4197.58	2977.74	3108.28	3589.99	2790	3061.98	3214	3506.14	3653.85	3543.21	ng
NEG1963	Y	PE(18:0e_22:1)-H	PE(40:1e)-H	PE	(18:0e_22:1)	(18:0e)	(22:1)			C45 H89 O7 N1 P1	786.638	14.099	0.0157048	2.61861	0.000106546	1.05952	84.932	81.57	79.9937	39.5171	88.5145	89.0982	168.523	206.325	284.203	161.601	219.023	174.382	140.741	145.1	143.885	ng
NEG1966	Y	PE(18:1_22:1)-H	PE(40:2)-H	PE	(18:1_22:1)	(18:1)	(22:1)			C45 H85 O8 N1 P1	798.602	12.4521	0.0116225	1.37599	0.0270266	3.05781	1672.7	1782.75	1549.3	1769.91	1799.68	1873.4	1916.71	2660.24	3294.88	1742.8	2780.51	1980.81	2039.66	2080.94	2039.55	ng
NEG1967	Y	PE(22:0_18:2)-H	PE(40:2)-H	PE	(22:0_18:2)	(22:0)	(18:2)			C45 H85 O8 N1 P1	798.602	12.964	0.0153225	1.36568	0.000576647	1.36575	303.595	310.531	288.196	359.218	358.386	343.166	455.3	439.861	531.949	382.851	459.851	411.145	378.984	390.713	383.871	ng
NEG1969	Y	PE(18:1e_22:1)-H	PE(40:2e)-H	PE	(18:1e_22:1)	(18:1e)	(22:1)			C45 H87 O7 N1 P1	784.623	13.9587	0.0220082	1.96396	3.83623e-05	2.00611	408.115	399.858	367.564	411.675	426.202	396.383	716.04	789.842	1043.86	671.644	801.843	709.517	574.964	599.926	581.882	ng
NEG1970	Y	PE(18:0_22:3)-H	PE(40:3)-H	PE	(18:0_22:3)	(18:0)	(22:3)			C45 H83 O8 N1 P1	796.586	11.6541	0.0087486	1.66453	0.00732183	1.25039	267.062	151.232	244.54	286.577	158.363	153.856	287.159	380.571	475.961	269.326	394.289	292.72	302.121	306.269	307.107	ng
NEG1972	Y	PE(18:1e_22:2)-H	PE(40:3e)-H	PE	(18:1e_22:2)	(18:1e)	(22:2)			C45 H85 O7 N1 P1	782.607	13.1031	0.0155342	1.38346	0.00825984	1.54335	427.848	418.883	409.08	433.885	461.527	449.655	673.342	451.02	566.163	661.743	478.965	766.968	655.606	675.918	662.538	ng
NEG1973	Y	PE(20:0_20:4)-H	PE(40:4)-H	PE	(20:0_20:4)	(20:0)	(20:4)			C45 H81 O8 N1 P1	794.571	11.1335	0.0298923	0.49325	4.08961e-08	1.36985	3323.2	3558.42	3052.34	3537.8	3622.06	3576.96	1870.1	1458.31	1881.52	1664.31	1493.51	1828.12	2507.37	2639.5	2507.43	ng
NEG1975	Y	PE(18:0e_22:4)-H	PE(40:4e)-H	PE	(18:0e_22:4)	(18:0e)	(22:4)			C45 H83 O7 N1 P1	780.591	11.6795	0.0166412	0.357834	2.11436e-10	1.34807	1056.29	1046.02	967.414	1106.59	1120.17	1114.61	386.241	346.574	425.186	385.241	346.506	404.36	731.65	754.295	734.572	ng
NEG1979	Y	PE(18:1e_22:4)-H	PE(40:5e)-H	PE	(18:1e_22:4)	(18:1e)	(22:4)			C45 H81 O7 N1 P1	778.576	11.6806	0.0162209	0.350876	6.70288e-11	3.71602	7823.34	7772.98	7255.11	8197.76	8169.46	8196.46	2853.6	2511.93	3066.56	2725.55	2491.42	2987.76	5346.51	5512.15	5378.88	ng
NEG1986	Y	PE(18:2e_22:4)-H	PE(40:6e)-H	PE	(18:2e_22:4)	(18:2e)	(22:4)			C45 H79 O7 N1 P1	776.56	10.6017	0.0150786	0.428369	7.97082e-08	1.64237	2196.93	2248.69	2042.99	2306.69	2350.27	2299.82	799.302	1035.07	1290.2	764.574	1032.79	837.649	1574.99	1616.44	1574.9	ng
NEG2012	Y	PE(18:1_24:1)-H	PE(42:2)-H	PE	(18:1_24:1)	(18:1)	(24:1)			C47 H89 O8 N1 P1	826.633	13.4457	0.0241768	1.32847	0.000318247	2.20396	876.735	910.545	809.06	920.561	912.864	919.767	1117.79	1121.51	1420.18	1062.21	1170.37	1214.64	1023.42	1073.27	1040.96	ng
NEG2094	Y	PG(16:0_18:1)-H	PG(34:1)-H	PG	(16:0_18:1)	(16:0)	(18:1)			C40 H76 O10 N0 P1	747.518	7.85818	0.0159269	5.38469	1.80174e-09	1.27259	41.3287	50.4405	37.2312	42.3681	50.6317	51.6821	232.417	208.396	263.643	249.903	245.307	274.027	152.565	147.797	150.564	ng
NEG2113	Y	PG(18:0_18:1)-H	PG(36:1)-H	PG	(18:0_18:1)	(18:0)	(18:1)			C42 H80 O10 N0 P1	775.549	9.71771	0.00927669	0.847975	0.00695367	1.31923	1008.99	1049.76	934.104	1021.8	1075.07	976.076	904.041	699.384	912.498	861.77	789.412	976.54	929.883	946.579	934.045	ng
NEG2115	Y	PG(18:1_18:1)-H	PG(36:2)-H	PG	(18:1_18:1)	(18:1)	(18:1)			C42 H78 O10 N0 P1	773.534	7.99234	0.00329845	3.25039	1.65868e-07	3.24915	541.981	539.122	491.009	547.775	563.173	557.824	1562.81	1727.2	2099.38	1554.36	1982.15	1608.24	1151.27	1151.27	1144.71	ng
NEG2119	Y	PG(18:1_18:2)-H	PG(36:3)-H	PG	(18:1_18:2)	(18:1)	(18:2)			C42 H76 O10 N0 P1	771.518	7.17101	0.00669395	1.86742	0.000665886	1.14414	148.847	139.83	129.161	142.05	146.23	157.516	219.731	250.466	376.912	218.56	308.065	239.031	204.387	204.437	202.052	ng
NEG2142	Y	PG(20:1_18:1)-H	PG(38:2)-H	PG	(20:1_18:1)	(20:1)	(18:1)			C44 H82 O10 N0 P1	801.565	9.00256	0.00728643	4.3261	6.88371e-08	1.27573	59.9901	59.4547	56.6259	59.0651	59.4476	61.0348	235.19	259.328	301.068	225.406	294.311	223.136	147.76	147.639	145.846	ng
NEG2174	Y	PG(18:1_22:6)-H	PG(40:7)-H	PG	(18:1_22:6)	(18:1)	(22:6)			C46 H76 O10 N0 P1	819.518	6.72346	0.00653769	1.3117	0.00158277	1.07126	230.102	211.22	203.701	223.24	231.387	216.74	274.382	234.237	346.218	304.249	272.389	295.234	257.736	259.244	255.881	ng
NEG219	Y	CL(24:1_18:0_16:0_18:1)-2H	CL(76:2)-2H	CL	(24:1_18:0_16:0_18:1)	(24:1)	(18:0)	(16:0)	(18:1)	C85 H160 O17 P2	757.557	10.892	0.015265	1.94599	0.00019691	1.1767	130.445	156.278	127.819	156.347	123.286	161.577	239.111	292.898	360.312	212.518	315.56	244.889	212.248	218.813	215.194	ng
NEG2211	Y	PI(16:0_18:1)-H	PI(34:1)-H	PI	(16:0_18:1)	(16:0)	(18:1)			C43 H80 O13 N0 P1	835.534	8.39126	0.0237757	0.804399	0.000968256	1.54772	1733.73	1885.81	1637.02	1596.58	1935.78	1760.22	1338.51	1203.47	1418.71	1514.89	1481.97	1528.16	1703.01	1629.21	1642.08	ng
NEG2227	Y	PI(18:0_18:1)-H	PI(36:1)-H	PI	(18:0_18:1)	(18:0)	(18:1)			C45 H84 O13 N0 P1	863.566	9.50712	0.0216806	1.37572	0.00252782	4.87886	4413.87	4606.41	3911.27	3991.3	4780.81	4162.73	5520.21	6413.95	6239.12	5076.61	7388.88	4946.09	5360.68	5189.03	5146.39	ng
NEG2231	Y	PI(18:1_18:1)-H	PI(36:2)-H	PI	(18:1_18:1)	(18:1)	(18:1)			C45 H82 O13 N0 P1	861.55	8.53955	0.0432974	1.4874	0.00317906	4.27476	3441.04	3212.78	2581.7	2809.86	2869.63	2588.19	4069.17	3289.15	4360.27	4656.66	3900.97	5758	3278.49	3006.29	3147.24	ng
NEG2255	Y	PI(18:0_20:1)-H	PI(38:1)-H	PI	(18:0_20:1)	(18:0)	(20:1)			C47 H88 O13 N0 P1	891.597	10.4708	0.0351157	6.24797	0.00051463	1.2211	41.5756	43.9512	32.4673	41.3779	46.6283	38.6981	189.924	353.87	245.023	191.566	407.166	141.317	139.246	130.637	131.672	ng
NEG2256	Y	PI(18:0_20:2)-H	PI(38:2)-H	PI	(18:0_20:2)	(18:0)	(20:2)			C47 H86 O13 N0 P1	889.581	9.63304	0.0146869	4.61428	4.12511e-06	2.5546	241.108	240.375	211.228	218.385	247.026	223.969	819.34	1232.26	1016.73	888.31	1424.12	996.599	616.006	598.775	603.513	ng
NEG2259	Y	PI(18:0_20:3)-H	PI(38:3)-H	PI	(18:0_20:3)	(18:0)	(20:3)			C47 H84 O13 N0 P1	887.566	8.94251	0.0362921	1.95882	6.53265e-05	2.22089	569.954	526.098	480.659	450.733	506.157	469.721	798.16	954.251	1225.45	816.18	1151.65	937.278	729.961	679.095	700.798	ng
NEG2261	Y	PI(18:1_20:3)-H	PI(38:4)-H	PI	(18:1_20:3)	(18:1)	(20:3)			C47 H82 O13 N0 P1	885.55	7.939	0.0217129	1.49323	0.00162729	1.36989	316.152	315.65	266.874	252.638	313.822	278.064	436.04	343.734	472.148	527.399	339.609	484.074	350.544	347.914	336.457	ng
NEG2262	Y	PI(18:0_20:4)-H	PI(38:4)-H	PI	(18:0_20:4)	(18:0)	(20:4)			C47 H82 O13 N0 P1	885.55	8.53623	0.0431016	0.804298	0.0334842	4.15678	16341.9	15063.1	12621	14299.5	13946.7	12865.3	8562.47	9874.16	14927.6	9957.29	11957.7	13196.6	12265.7	11262.9	11653.7	ng
NEG2575	Y	SM(d33:1)+HCOO	SM(d33:1)+HCOO	SM	(d33:1)	(d33:1)				C39 H78 O8 N2 P1	733.55	7.99534	0.00220438	0.761289	3.36566e-05	1.16675	1264.61	1267.94	1199.1	1245.81	1306.78	1253.77	993.697	790.135	1041.4	941.873	916.976	1054.51	1096.82	1096.81	1101	ng
NEG2582	Y	SM(d34:1)+HCOO	SM(d34:1)+HCOO	SM	(d34:1)	(d34:1)				C40 H80 O8 N2 P1	747.566	8.63267	0.00202814	0.765464	0.000223091	3.93561	15860.7	14422.3	14826	15060.5	15808.5	14342.6	12688	9271.76	12064.5	11909.3	10417.6	12786	12556.8	12600	12554.9	ng
NEG2597	Y	SM(d34:2)+HCOO	SM(d34:2)+HCOO	SM	(d34:2)	(d34:2)				C40 H78 O8 N2 P1	745.55	7.52183	0.00526992	0.885912	0.0133382	2.06141	2024.52	2052.02	1888.14	1999.99	2112.74	2038.63	1794.38	1524.27	2019.83	1688.09	1793.6	1913.56	1921.86	1902	1914.94	ng
NEG2610	Y	SM(d38:1)+HCOO	SM(d38:1)+HCOO	SM	(d38:1)	(d38:1)				C44 H88 O8 N2 P1	803.628	11.1084	0.00261056	0.855731	0.00636222	1.16462	706.98	724.809	675.042	698.467	725.817	708.814	573.49	577.152	722.518	526.29	650.969	577.823	644.974	648.258	645.939	ng
NEG2615	Y	SM(d40:0)+HCOO	SM(d40:0)+HCOO	SM	(d40:0)	(d40:0)				C46 H94 O8 N2 P1	833.675	12.6456	0.00795407	0.769262	0.0116569	1.17523	1211.98	1252.95	1126.23	1175.84	1264.36	1205.59	785.381	965.037	1261.66	694.362	1079.54	781.14	1050.66	1038.52	1034.82	ng
NEG2624	Y	SM(d42:0)+HCOO	SM(d42:0)+HCOO	SM	(d42:0)	(d42:0)				C48 H98 O8 N2 P1	861.707	13.682	0.0116538	0.506132	1.43926e-06	1.04651	1634.25	1644.13	1538.72	1596.86	1635.09	1572.38	679.71	809.09	1115.92	618.714	941.127	705.16	1161.45	1161.43	1185.05	ng
NEG2708	Y	phSM(t36:2)-CH3	phSM(t36:2)-CH3	phSM	(t36:2)	(t36:2)				C40 H78 O8 N2 P1	745.55	7.523	0.0116641	0.884782	0.00429825	1.68819	1342.48	1319.28	1196.18	1379.52	1433.65	1445.45	1157.25	1204.18	1226.88	1116.75	1244.6	1231.73	1259.49	1285.07	1259.41	ng
NEG309	Y	Cer(d18:0_16:0)+HCOO	Cer(d34:0)+HCOO	Cer	(d18:0_16:0)	(d18:0)	(16:0)			C35 H70 O5 N1	584.526	10.5163	0.00782594	0.293201	2.27878e-09	2.3802	2454.16	2646.02	2375.34	2640.12	2485.68	2611.1	614.371	729.259	1100.55	591.112	785.645	639.366	1542.33	1542.44	1563.39	ng
NEG314	Y	Cer(d18:1_16:0)+HCOO	Cer(d34:1)+HCOO	Cer	(d18:1_16:0)	(d18:1)	(16:0)			C35 H68 O5 N1	582.51	10.0708	0.0122911	0.396158	1.37298e-09	2.53652	4750.62	5611.94	4905.47	4950.38	5044.65	5077.22	2238.23	1701.14	2046.21	2003.31	1852.67	2178	3489.02	3569.17	3558.38	ng
NEG325	Y	Cer(d18:0_18:0)+HCOO	Cer(d36:0)+HCOO	Cer	(d18:0_18:0)	(d18:0)	(18:0)			C37 H74 O5 N1	612.557	11.7069	0.0249929	0.146983	1.86296e-10	1.49029	681.113	687.862	632.897	697.996	672.125	625.918	59.6529	108.688	164.618	58.7665	134.689	61.2109	346.363	331.584	346.366	ng
NEG328	Y	Cer(d18:1_18:0)+HCOO	Cer(d36:1)+HCOO	Cer	(d18:1_18:0)	(d18:1)	(18:0)			C37 H72 O5 N1	610.542	11.2947	0.00862766	0.311356	1.6098e-10	1.30998	820.837	839.126	758.911	815.728	851.627	809.444	235.063	247.185	331.266	212.28	267.774	230.728	521.078	529.641	527.976	ng
NEG333	Y	Cer(d18:0_20:0)+HCOO	Cer(d38:0)+HCOO	Cer	(d18:0_20:0)	(d18:0)	(20:0)			C39 H78 O5 N1	640.589	12.8594	0.00500335	0.216781	9.96175e-09	1.0474	378.053	416.771	369.522	391.124	404.88	396.609	50.103	102.013	143.876	46.687	114.056	54.2089	232.917	232.929	234.947	ng
NEG335	Y	Cer(d18:1_20:0)+HCOO	Cer(d38:1)+HCOO	Cer	(d18:1_20:0)	(d18:1)	(20:0)			C39 H76 O5 N1	638.573	12.4604	0.00524324	0.370631	2.09199e-08	1.03258	635.466	699.08	589.72	633.715	677.185	688.313	214.459	243.047	319.482	193.987	277.626	205.564	447.854	450.832	446.192	ng
NEG342	Y	Cer(d40:0)+HCOO	Cer(d40:0)+HCOO	Cer	(d18:0_22:0)	(d18:0)	(22:0)			C41 H82 O5 N1	668.62	13.9022	0.0128279	0.199625	5.10049e-11	1.54072	831.629	840.063	746.317	789.606	833.341	800.819	135.579	144.93	236.71	129.834	177.146	142.34	487.914	476.502	486.425	ng
NEG344	Y	Cer(d18:1_22:0)+HCOO	Cer(d40:1)+HCOO	Cer	(d18:1_22:0)	(d18:1)	(22:0)			C41 H80 O5 N1	666.604	13.545	0.00456339	0.419444	2.95516e-08	1.84056	2620.47	2723.78	2477.55	2582.06	2653.3	2592.68	952.089	1058.43	1492.14	871.054	1221.87	968.653	1795.56	1811.92	1805.39	ng
NEG361	Y	Cer(d42:0)+HCOO	Cer(d42:0)+HCOO	Cer	(d18:0_24:0)	(d18:0)	(24:0)			C43 H86 O5 N1	696.651	14.8265	0.00625519	0.217881	1.67367e-10	1.92823	1437.05	1447.2	1278.9	1324.66	1373.87	1341.86	331.581	189.135	378.064	327.86	215.007	345.747	793.715	793.119	802.029	ng
NEG363	Y	Cer(d42:1)+HCOO	Cer(d42:1)+HCOO	Cer	(d18:0_24:1)	(d18:0)	(24:1)			C43 H84 O5 N1	694.635	13.8242	0.00305642	0.303885	3.41956e-08	2.35133	2506.34	2629.61	2393.85	2566.63	2653.8	2603.52	548.611	802.859	1219.18	503.744	955.929	635.449	1651.11	1661.23	1655.83	ng
NEG364	Y	Cer(d18:1_24:0)+HCOO	Cer(d42:1)+HCOO	Cer	(d18:1_24:0)	(d18:1)	(24:0)			C43 H84 O5 N1	694.635	14.5272	0.00787355	0.529879	2.30295e-06	1.795	6460.86	6737.19	6153.71	6685.77	7027	6658.68	3105.03	3650.4	4773.22	2761.96	3797.67	2960.2	5021.05	5096.69	5080.84	ng
NEG374	Y	Cer(d18:1_24:1)+HCOO	Cer(d42:2)+HCOO	Cer	(d18:1_24:1)	(d18:1)	(24:1)			C43 H82 O5 N1	692.62	13.4518	0.00206201	0.585603	1.9705e-05	1.54757	7263.6	7413.33	6863.27	7080.87	7425.9	7135.01	3500.62	4406.79	5651.6	3205.59	4904.59	3618.3	5565.19	5567.26	5586.05	ng
NEG418	Y	Cer(m40:0+O)+HCOO	Cer(m40:0+O)+HCOO	Cer	(m40:0+O)	(m40:0+O)				C41 H82 O5 N1	668.62	13.889	0.0119682	0.195464	2.08349e-11	1.55363	819.539	855.033	767.803	825.707	819.576	789.736	133.88	142.93	233.213	128.515	174.63	140.189	481.405	470.765	479.688	ng
NEG536	Y	FA(22:4)-H	FA(22:4)-H	FA	(22:4)	(22:4)				O2 H35 C22	331.264	4.0627	0.0214634	0.205686	2.57276e-08	1.25329	457.938	613.463	634.889	588.612	516.486	605.793	95.4149	104.684	158.711	115.587	107.927	120.543	325.306	312.437	323.062	ng
NEG569	Y	GM3(m38:2)-2H	GM3(m38:2)-2H	GM3	(m38:2)	(m38:2)				C61 H108 O20 N2	594.375	2.76276	0.0154826	1.65244	0.0118494	1.86579	465.341	545.568	476.461	542.521	487.308	559.478	604.886	1144.26	1042.89	597.09	1071.29	623.611	639.452	659.281	646.629	ng
NEG605	Y	Hex1Cer(d16:1_20:4)+HCOO	Hex1Cer(d36:5)+HCOO	Hex1Cer	(d16:1_20:4)	(d16:1)	(20:4)			C43 H74 O10 N1	764.532	9.21849	0.0159377	1.28941	0.00297628	2.51109	1267.3	1270.59	1153.58	1259.07	1350.31	1231.1	1820.74	1394.55	1617.67	1639	1347.02	1892.78	1427.66	1472.03	1439	ng
NEG617	Y	Hex1Cer(d16:0_22:5)+HCOO	Hex1Cer(d38:5)+HCOO	Hex1Cer	(d16:0_22:5)	(d16:0)	(22:5)			C45 H78 O10 N1	792.563	10.2163	0.0249219	0.728991	5.97401e-06	1.33761	1833.29	1860.97	1664.05	1917.53	1946.25	1924.7	1350.26	1363.77	1515.33	1218.72	1300.18	1377.66	1566.09	1645.14	1595.75	ng
NEG648	Y	Hex1Cer(d18:1_24:1)-H	Hex1Cer(d42:2)-H	Hex1Cer	(d18:1_24:1)	(d18:1)	(24:1)			C48 H90 O8 N1	808.667	12.5148	0.0154602	1.15385	0.0256904	2.45619	1526.93	1434.9	1327.87	1492.15	1565.01	1615.84	1860.29	1607.21	1451.38	1907.21	1622.22	1893.29	1601.65	1629.65	1580.21	ng
NEG71	Y	CL(18:1_16:1_18:2_18:0)-H	CL(70:4)-H	CL	(18:1_16:1_18:2_18:0)	(18:1)	(16:1)	(18:2)	(18:0)	C79 H145 O17 P2	1428	15.7336	0.0171687	1.34456	0.0291884	1.30664	317.228	355.057	303.35	333.669	362.416	351.984	552.167	310.064	583.013	457.252	342.588	475.91	322.297	331.633	321.66	ng
NEG74	Y	CL(18:1_16:1_18:1_18:2)-H	CL(70:5)-H	CL	(18:1_16:1_18:1_18:2)	(18:1)	(16:1)	(18:1)	(18:2)	C79 H143 O17 P2	1425.98	16.8499	0.0153056	0.0570703	0.0134016	1.0376	562.603	3.74745	556.21	605.288	2.67812	615.362	22.0257	18.743	21.0597	22.2494	20.7553	29.0473	533.832	542.866	526.538	ng
NEG763	Y	Hex2Cer(d18:1_24:0)-H	Hex2Cer(d42:1)-H	Hex2Cer	(d18:1_24:0)	(d18:1)	(24:0)			C54 H102 O13 N1	972.736	13.1903	0.0290918	0.802535	0.00932714	1.28022	1296.91	1259.28	1195.37	1350.97	1387.95	1371.22	1214.13	815.5	1105.3	1188.48	824.388	1161.5	1177.58	1247.38	1204.63	ng
NEG783	Y	Hex2Cer(m17:0_18:0)-H	Hex2Cer(m35:0)-H	Hex2Cer	(m17:0_18:0)	(m17:0)	(18:0)			C47 H90 O12 N1	860.647	12.0617	0.00891384	1.18859	0.0127931	2.08666	1044.29	1008.06	955.054	1023.2	1050.78	1062.19	1081.59	1266.21	1294.62	1010.38	1429.61	1219.77	1094.2	1109.33	1091.01	ng
NEG790	Y	Hex2Cer(m39:1)-H	Hex2Cer(m39:1)-H	Hex2Cer	(m39:1)	(m39:1)				C51 H96 O12 N1	914.694	13.118	0.0084784	1.45967	0.000323105	1.66681	430.323	437.309	407.832	452.752	471.058	466.78	560.602	710.886	747.192	537.462	724.339	611.064	543.027	551.019	542.985	ng
NEG825	Y	Hex3Cer(d34:1)-H	Hex3Cer(d34:1)-H	Hex3Cer	(d34:1)	(d34:1)				C52 H96 O18 N1	1022.66	8.39853	0.0183593	0.8417	0.049085	1.18033	886.073	891.63	824.143	910.759	951.592	1003.15	841.815	602.452	959.544	830.253	588.311	779.493	796.039	822.855	798.616	ng
NEG913	Y	LPC(16:0)+HCOO	LPC(16:0)+HCOO	LPC	(16:0)	(16:0)				C25 H51 O9 N1 P1	540.331	1.83863	0.0121427	0.812613	0.0186496	1.54253	1582.33	1758.81	1609.75	1675.12	1664.28	1697.75	1273.75	1238.46	1810.71	1293.65	1470.84	1029	1426.96	1448.13	1413.72	ng
NEG954	Y	LPC(20:1)+HCOO	LPC(20:1)+HCOO	LPC	(20:1)	(20:1)				C29 H57 O9 N1 P1	594.378	2.76076	0.010388	1.81833	0.00228736	1.41432	227.232	263.939	221.081	237.329	226.665	240.594	346.315	476.761	582.532	326.948	530.429	313.296	320.962	320.735	315.113	ng
NEG992	Y	LPE(16:0)-H	LPE(16:0)-H	LPE	(16:0)	(16:0)				C21 H43 O7 N1 P1	452.278	1.89383	0.00623423	1.70864	0.00629984	1.19677	151.291	184.228	205.56	175.938	165.472	233.107	270.005	281.924	495.328	294.367	309.112	255.419	248.765	251.222	251.664	ng
POS1045	Y	Hex1Cer(d39:4)+H	Hex1Cer(d39:4)+H	Hex1Cer	(d39:4)	(d39:4)				C45 H82 O8 N1	764.603	10.976	0.022582	0.687926	0.000354758	1.01377	1482.73	1527.55	1388.7	1527.03	1565.82	1578.06	1148.23	885.683	1263.07	792.59	1256.92	892.931	1143.41	1143.39	1188.71	ng
POS1635	Y	PC(32:1)+H	PC(32:1)+H	PC	(32:1)	(32:1)				C40 H79 O8 N1 P1	732.554	8.95946	0.00776151	0.828312	0.0173573	3.50331	7148.53	7338.79	7000.1	7315.52	7520.17	7383.81	6259.37	5213.64	7764.27	4859.07	6565.29	5541.31	6663.77	6759.22	6675.74	ng
POS1662	Y	PC(32:2)+H	PC(32:2)+H	PC	(16:1_16:1)	(16:1)	(16:1)			C40 H77 O8 N1 P1	730.538	7.78837	0.014817	0.7237	0.00354042	1.03061	1239.09	1254.12	1150.81	1248.07	1256.87	1213.2	831.399	796.278	1279.94	632.348	917.602	870.432	1000.02	1029.89	1018.22	ng
POS1694	Y	PC(33:1)+H	PC(33:1)+H	PC	(11:0_22:1)	(11:0)	(22:1)			C41 H81 O8 N1 P1	746.569	10.3449	0.00382402	0.752501	0.000572254	1.02602	1095.53	1076.81	1008.84	1102.75	1114.19	1079.88	647.411	868.309	884.078	840.947	668.951	964.999	947.397	953.832	953.559	ng
POS1724	Y	PC(33:2)+H	PC(33:2)+H	PC	(33:2)	(33:2)				C41 H79 O8 N1 P1	744.554	10.3899	0.00799636	1.37558	0.00239064	3.05556	1426.18	1750.46	1652.12	1477.09	1762.67	1728.11	2063.45	2074.95	2921.25	1990.75	2192.3	2233.34	2038.24	2068.18	2041.66	ng
POS1730	Y	PC(22:1_11:2)+H	PC(33:3)+H	PC	(22:1_11:2)	(22:1)	(11:2)			C41 H77 O8 N1 P1	742.538	9.44309	0.0833373	1.34981	0.0209883	1.14384	208.497	273.432	254.671	269.219	260.697	247.851	261.445	354.115	366.73	362.702	247.775	451.347	305.285	263.155	305.083	ng
POS1868	Y	PC(17:1_18:1)+H	PC(35:2)+H	PC	(17:1_18:1)	(17:1)	(18:1)			C43 H83 O8 N1 P1	772.585	11.4368	0.0150633	1.40752	0.0168138	1.57639	416.92	428.377	409.14	432.715	436.732	439.93	588.125	476.663	870.924	489.284	658.829	524.799	532.98	549.25	542.123	ng
POS1877	Y	PC(16:2e_19:0)+H	PC(35:2e)+H	PC	(16:2e_19:0)	(16:2e)	(19:0)			C43 H85 O7 N1 P1	758.606	13.041	0.0129078	1.55146	0.00213822	1.60263	378.246	365.407	357.786	387.67	390.276	370.584	490.403	505.334	813.334	498.405	576.115	607.152	507.385	514.144	520.655	ng
POS2223	Y	PC(40:5e)+H	PC(40:5e)+H	PC	(40:5e)	(40:5e)				C48 H89 O7 N1 P1	822.637	11.2877	0.00657082	0.107711	2.21481e-13	1.32066	478.208	490.335	455.137	479.093	492.927	513.993	40.0256	55.4253	57.7295	56.4761	45.3525	58.3979	244.701	247.918	246.634	ng
POS2431	Y	PE(18:0e)+H	PE(18:0e)+H	PE	(18:0e)	(18:0e)				C23 H49 O7 N1 P1	482.324	2.87695	0.0186141	0.806341	0.022652	2.17696	3344.7	3997.08	3426.22	4163.7	3731.95	4316.48	2166.93	3482.65	3309.88	3237.11	2715.68	3617.58	3240.25	3257.85	3353.83	ng
POS2435	Y	PE(12:0p_6:0)+H	PE(18:0p)+H	PE	(12:0p_6:0)	(12:0p)	(6:0)			C23 H47 O7 N1 P1	480.308	2.50166	0.820679	0.200697	0.0414954	1.55388	313.726	5.79494	1825.64	3321.28	1524.81	2442.95	134.605	4.49689	235.919	192.978	240.127	1085.29	19.7124	318.324	414.51	ng
POS2453	Y	PE(14:0p_6:0)+H	PE(20:0p)+H	PE	(14:0p_6:0)	(14:0p)	(6:0)			C25 H51 O7 N1 P1	508.34	2.96182	0.0160639	1.67412	0.000946282	1.51892	260.496	309.963	262.085	326.441	286.434	323.164	509.094	430.664	679.146	384.987	488.202	468.733	387.418	390.098	399.424	ng
POS2525	Y	PE(10:0p_23:0)+H	PE(33:0p)+H	PE	(10:0p_23:0)	(10:0p)	(23:0)			C38 H77 O7 N1 P1	690.543	9.19287	0.0217308	0.785938	0.028556	1.17975	1192.17	1199.05	1076.61	1219.04	1278.3	1263.72	685.042	1159.16	725.728	1083.44	802.536	1225.55	990.613	1003.86	1033.45	ng
POS2545	Y	PE(16:0e_18:1)+Na	PE(34:1e)+Na	PE	(16:0e_18:1)	(16:0e)	(18:1)			C39 H78 O7 N1 P1 Na1	726.541	9.926	0.856894	2.61467	0.00190136	2.71141	688.085	625.353	578.975	659.889	0.0128421	688.419	1812.57	2059.58	1285.6	1292.94	913.636	1109.14	734.396	734.292	5.18043	ng
POS2546	Y	PE(16:1e_18:0)+H	PE(34:1e)+H	PE	(16:1e_18:0)	(16:1e)	(18:0)			C39 H79 O7 N1 P1	704.559	10.8891	0.0243271	1.19422	0.00974466	1.28861	350.562	402.044	356.306	404.019	393.384	388.664	393.769	432.663	512.87	409.67	513.823	477.908	378.835	378.9	395.058	ng
POS2548	Y	PE(16:0p_18:1)+H	PE(34:1p)+H	PE	(16:0p_18:1)	(16:0p)	(18:1)			C39 H77 O7 N1 P1	702.543	10.8834	0.0145542	1.1278	0.0302119	3.71982	3624.05	3528.53	3143	3747.3	3631.36	3854.35	3505.38	4251.67	4236.81	3648.35	4242.63	4395.06	3597.92	3657.48	3703.99	ng
POS2555	Y	PE(16:1e_18:1)+Na	PE(34:2e)+Na	PE	(16:1e_18:1)	(16:1e)	(18:1)			C39 H76 O7 N1 P1 Na1	724.525	9.71162	0.0242979	0.773541	0.000443934	2.40902	5432.97	5112.1	5273.52	5552.66	5573.35	5543	3259.09	4510.69	4251.54	4243.41	3960.05	4905.72	4505.23	4419.67	4637.69	ng
POS2569	Y	PE(12:0p_23:0)+H	PE(35:0p)+H	PE	(12:0p_23:0)	(12:0p)	(23:0)			C40 H81 O7 N1 P1	718.575	10.3981	0.0178625	0.474201	3.23401e-08	1.83186	5289.8	5126.83	4570.76	5318.2	5385.41	5177.49	2198.39	2570.81	1981.01	2502.84	2465.97	2918.85	3485.58	3496.95	3599.95	ng
POS2592	Y	PE(16:0e_20:0)+Na	PE(36:0e)+Na	PE	(16:0e_20:0)	(16:0e)	(20:0)			C41 H84 O7 N1 P1 Na1	756.588	11.9778	0.0180542	1.76551	0.00343434	2.69305	880.692	834.655	794.855	892.469	894.633	901.498	1592.71	1114.68	2075.49	1057.88	1956.27	1381.51	1178.1	1186.38	1218.9	ng
POS2595	Y	PE(18:0p_18:0)+H	PE(36:0p)+H	PE	(18:0p_18:0)	(18:0p)	(18:0)			C41 H83 O7 N1 P1	732.59	12.0126	0.0487516	1.22974	0.0111351	1.82199	784.945	662.524	670.79	733.243	747.106	734.669	795.042	882.872	1030.71	700.515	954.179	965.505	733.326	784.108	807.162	ng
POS2597	Y	PE(18:0_18:1)+Na	PE(36:1)+Na	PE	(18:0_18:1)	(18:0)	(18:1)			C41 H80 O8 N1 P1 Na1	768.551	10.3116	0.0190423	0.695611	0.000380851	1.61264	4350.98	4156.8	3728.64	4456.1	4472.81	4306.36	2353.43	3390.35	2595.15	3167.21	2527.52	3684.75	3325.8	3347.72	3446.39	ng
POS2622	Y	PE(18:1_18:1)+Na	PE(36:2)+Na	PE	(18:1_18:1)	(18:1)	(18:1)			C41 H78 O8 N1 P1 Na1	766.536	9.22228	0.0241986	1.22372	0.0429889	2.7203	1787.79	1626.26	1471.88	1828.4	1791.38	1670.77	1525.62	2220.44	2219.46	2038.69	1822.02	2626.93	1752.22	1735.33	1816.42	ng
POS2628	Y	PE(18:1p_18:1)+H	PE(36:2p)+H	PE	(18:1p_18:1)	(18:1p)	(18:1)			C41 H79 O7 N1 P1	728.559	10.9461	0.0167404	1.19915	0.00306736	2.57484	1497.46	1471.74	1345.43	1587.27	1542.82	1514.67	1721.76	1739.19	1953.13	1532.91	1995.49	1801.17	1538.56	1551.75	1588.91	ng
POS2642	Y	PE(16:0p_20:4)+H	PE(36:4p)+H	PE	(16:0p_20:4)	(16:0p)	(20:4)			C41 H75 O7 N1 P1	724.528	9.70765	0.0275312	0.776754	0.000717031	2.39286	5421.04	5189.62	5261.89	5442.41	5524.53	5471.13	3187.26	4679.48	4210.93	4143.78	3978.64	4897.3	4436.83	4343.37	4586.55	ng
POS2656	Y	PE(37:1e)+Na	PE(37:1e)+Na	PE	(37:1e)	(37:1e)				C42 H84 O7 N1 P1 Na1	768.588	9.296	0.0630483	0.29039	5.22842e-08	1.11778	560.212	528.786	500.592	646.202	665.009	572.567	156.439	190.806	161.899	126.167	173.352	199.967	329.595	371.28	339.047	ng
POS2660	Y	PE(37:1e)+H	PE(37:1e)+H	PE	(37:1e)	(37:1e)				C42 H85 O7 N1 P1	746.606	12.4709	0.205543	8.41698	4.48648e-08	1.09414	15.5293	26.1472	12.0283	20.3076	15.5616	35.0292	185.683	220.026	159.908	162.011	157.856	163.297	35.4332	50.17	36.0528	ng
POS2667	Y	PE(37:2e)+Na	PE(37:2e)+Na	PE	(37:2e)	(37:2e)				C42 H82 O7 N1 P1 Na1	766.572	9.698	0.0221905	11.7091	0.0189599	1.94618	57.3128	57.0069	40.9185	58.9535	56.8614	64.0281	9.29255	1070.63	623.554	1039.09	30.609	1150.32	25.871	26.115	26.9824	ng
POS2669	Y	PE(37:2e)+H	PE(37:2e)+H	PE	(37:2e)	(37:2e)				C42 H83 O7 N1 P1	744.59	10.4701	0.0237489	0.502302	3.20562e-09	1.9319	8011.2	7770.93	7062.04	8062.97	8175.09	7770.54	3804.07	3845.19	3721.9	3642.38	4437.18	4083.54	5481.41	5382.76	5641.66	ng
POS2683	Y	PE(20:0_18:1)+Na	PE(38:1)+Na	PE	(20:0_18:1)	(20:0)	(18:1)			C43 H84 O8 N1 P1 Na1	796.583	11.1406	0.018545	0.455571	4.62766e-08	1.51666	2445.32	2596.72	2325.53	2649.86	2662.47	2605.5	864.907	1243.76	1324.13	1074.59	1077.89	1378.3	1690.66	1690.63	1745.54	ng
POS2686	Y	PE(14:1e_24:0)+Na	PE(38:1e)+Na	PE	(14:1e_24:0)	(14:1e)	(24:0)			C43 H86 O7 N1 P1 Na1	782.603	11.6808	0.0260686	0.31813	5.42316e-10	1.28833	837.935	808.627	730.095	846.611	845.542	824.094	196.565	259.856	301.387	251.223	246.065	301.485	509.371	497.792	524.336	ng
POS2689	Y	PE(18:0p_20:1)+H	PE(38:1p)+H	PE	(18:0p_20:1)	(18:0p)	(20:1)			C43 H85 O7 N1 P1	758.606	13.0181	0.0388724	1.72157	0.000170962	3.69805	1725.5	1613.02	1503.96	1757.35	1776.22	1639.33	2571.29	2450.03	3572.64	2348.98	3306.41	2992.88	2202.05	2202.21	2353.8	ng
POS2700	Y	PE(18:1p_20:1)+H	PE(38:2p)+H	PE	(18:1p_20:1)	(18:1p)	(20:1)			C43 H83 O7 N1 P1	756.59	11.9795	0.018227	1.76487	0.00347899	2.69247	880.617	834.816	795.394	892.736	894.821	901.899	1593.07	1112.13	2076.14	1058.17	1956.61	1381.74	1178.38	1186.6	1219.54	ng
POS2707	Y	PE(16:0p_22:3)+H	PE(38:3p)+H	PE	(16:0p_22:3)	(16:0p)	(22:3)			C43 H81 O7 N1 P1	754.575	11.3759	0.0589297	0.79538	0.0410576	1.17194	1172.67	1086.38	980.595	1164.34	1180.58	1121.48	663.558	975.065	826.398	976.744	645.819	1246.28	803.067	803.245	888.021	ng
POS2723	Y	PE(18:1p_20:4)+H	PE(38:5p)+H	PE	(18:1p_20:4)	(18:1p)	(20:4)			C43 H77 O7 N1 P1	750.543	9.75763	0.0175602	0.813696	8.33066e-06	2.27368	3338.02	3258.49	3216.11	3390.11	3465.36	3271.36	2508.09	2829.42	2809.71	2535.01	2671.3	2871.13	2983.34	2990.29	3078.39	ng
POS2742	Y	PE(39:2e)+H	PE(39:2e)+H	PE	(39:2e)	(39:2e)				C44 H87 O7 N1 P1	772.621	11.6018	0.0262108	0.528047	5.92954e-07	1.18474	4916.09	4792.27	4314.59	4928.99	4998.8	4793.8	1981.87	2846.64	2177.48	2663	2373.66	3135.8	3298.08	3299.54	3450.87	ng
POS2754	Y	PE(39:5e)+H	PE(39:5e)+H	PE	(39:5e)	(39:5e)				C44 H81 O7 N1 P1	766.575	9.29947	0.0211602	0.263376	1.77673e-11	3.24207	4344.41	4243.08	3927.46	4543.17	4549.2	4303.26	1030.08	1135.33	1177.27	1084.33	1210.07	1187.13	2622.38	2591.16	2699.58	ng
POS2767	Y	PE(18:0p_22:1)+H	PE(40:1p)+H	PE	(18:0p_22:1)	(18:0p)	(22:1)			C45 H89 O7 N1 P1	786.637	13.9603	0.040984	1.75786	0.00113806	1.54647	301.202	286.046	258.368	300.578	307.158	304.541	375.493	463.671	717.399	437.601	545.535	550.427	364.889	361.084	389.166	ng
POS2786	Y	PE(18:0p_22:4)+H	PE(40:4p)+H	PE	(18:0p_22:4)	(18:0p)	(22:4)			C45 H83 O7 N1 P1	780.59	11.6785	0.019801	0.318332	6.25698e-10	3.4805	6151.25	5967.76	5292.11	6136.75	6275.76	5976.63	1486.76	1965.51	2123.14	1823.18	1774.31	2223.46	3711.96	3680.13	3821.24	ng
POS2794	Y	PE(18:1p_22:4)+H	PE(40:5p)+H	PE	(18:1p_22:4)	(18:1p)	(22:4)			C45 H81 O7 N1 P1	778.575	10.6105	0.0189618	0.387484	4.3038e-08	1.6759	1868.49	1762.18	1686.47	1936.19	1898.82	1812.35	683.357	576.675	973.478	540.352	818.933	655.777	1156.25	1163.63	1197.92	ng
POS2812	Y	PE(41:1e)+Na	PE(41:1e)+Na	PE	(41:1e)	(41:1e)				C46 H92 O7 N1 P1 Na1	824.65	11.26	0.0246709	0.386639	2.27909e-08	1.11199	848.994	800.579	692.765	885.473	875.109	860.7	300.157	321.526	351.362	291.008	288.774	366.303	527.9	538.5	554.382	ng
POS2816	Y	PE(41:2e)+H	PE(41:2e)+H	PE	(41:2e)	(41:2e)				C46 H91 O7 N1 P1	800.653	11.9248	0.0181686	1.28397	0.00844207	2.01709	854.489	823.015	778.85	858.03	845.079	861.854	851.826	1201.9	947.131	1120.34	999.127	1326.91	906.07	923.098	939.605	ng
POS2824	Y	PE(41:5e)+H	PE(41:5e)+H	PE	(41:5e)	(41:5e)				C46 H85 O7 N1 P1	794.606	10.3898	0.021902	0.204328	3.73575e-11	2.38722	2047.87	1997.89	1867.36	2064.58	2065.4	2032.66	316.111	448.825	316.369	443.451	352.368	590.294	1176.49	1160.45	1211.13	ng
POS2857	Y	PE(43:5e)+H	PE(43:5e)+H	PE	(43:5e)	(43:5e)				C48 H89 O7 N1 P1	822.637	11.2961	0.0186857	0.129963	1.0838e-11	2.68301	2147.96	2034.97	1875.44	2114.22	2199.27	2205.44	217.328	320.839	262.688	260.78	260.91	312.043	1084.19	1090.31	1122.42	ng
POS2901	Y	PG(16:0e)+Na	PG(16:0e)+Na	PG	(16:0e)	(16:0e)				C22 H45 O9 N0 P1 Na1	507.269	1.74213	0.0332442	1.72936	0.0321059	1.89808	566.045	194.335	467.051	439.745	781.636	343.387	728.333	734.695	1226.69	408.429	920.284	810.296	478.407	507.708	480.857	ng
POS2903	Y	PG(18:3e)+H	PG(18:3e)+H	PG	(18:3e)	(18:3e)				C24 H44 O9 N0 P1	507.272	1.74494	0.0359677	1.67259	0.0375507	1.87623	565.955	197.783	503.201	439.369	789.187	362.33	728.718	732.543	1189.98	399.307	923.917	805.519	481.241	515.802	490.852	ng
POS2923	Y	PG(19:1_15:0)+NH4	PG(34:1)+NH4	PG	(19:1_15:0)	(19:1)	(15:0)			C40 H81 O10 N1 P1	766.559	9.294	0.0175368	0.410091	7.5651e-10	2.6675	5343.19	5834.48	5052.45	5934.32	5776.81	5303.72	2234.91	2276.29	2380.86	2225.95	2283.64	2231.81	4012.14	4146.85	4038.95	ng
POS2933	Y	PG(36:0)+H	PG(36:0)+H	PG	(36:0)	(36:0)				C42 H84 O10 N0 P1	779.58	10.6087	0.0165352	0.446273	1.23495e-06	1.1722	1423.31	1480.41	1306.82	1482.77	1544.82	1369.33	757.31	498.725	846.107	501.956	769.793	467.388	1035.4	1070.19	1051.96	ng
POS2945	Y	PG(18:1_18:1)+NH4	PG(36:2)+NH4	PG	(18:1_18:1)	(18:1)	(18:1)			C42 H83 O10 N1 P1	792.575	9.37511	0.0194193	0.424079	2.97071e-08	2.12567	4140.79	4631.29	3987.12	4723.72	4515.29	4241.29	2256.06	1685.41	1993.95	1682.26	2008.69	1501.27	3240.2	3346.63	3233.2	ng
POS2959	Y	PG(37:1)+H	PG(37:1)+H	PG	(37:1)	(37:1)				C43 H84 O10 N0 P1	791.58	8.963	0.00751331	0.29154	2.15699e-10	1.22009	682.809	747.408	615.156	697.766	708.933	699.747	221.494	192.398	191.868	199.649	227.697	177.317	470.074	464.012	470.132	ng
POS2964	Y	PG(38:2)+NH4	PG(38:2)+NH4	PG	(38:2)	(38:2)				C44 H87 O10 N1 P1	820.606	9.57845	0.0274005	0.799027	0.00209193	1.04674	776.468	862.629	708.919	897.611	871.687	916.062	715.862	650.14	622.637	586.882	698.484	747.799	808.692	803.051	844.419	ng
POS3052	Y	PI(18:0_18:1)+Na	PI(36:1)+Na	PI	(18:0_18:1)	(18:0)	(18:1)			C45 H85 O13 N0 P1 Na1	887.562	8.48169	0.0292853	0.727461	0.000207998	1.2638	2252.82	1752.84	2148.22	1974.99	1901.7	1783.02	1373.57	1396.72	1590.94	1370.69	1566.86	1295.16	1817.71	1722.17	1806.35	ng
POS3076	Y	PI(37:4)+NH4	PI(37:4)+NH4	PI	(37:4)	(37:4)				C46 H85 O13 N1 P1	890.575	8.935	0.04153	1.78038	2.11762e-05	1.03918	153.172	103.086	129.266	138.793	119.925	108.137	219.978	217.555	221.335	185.806	228.329	266.52	171.555	166.379	180.563	ng
POS3204	Y	SM(d34:0)+H	SM(d34:0)+H	SM	(d34:0)	(d34:0)				C39 H82 O6 N2 P1	705.591	9.674	0.00922221	0.368908	0.003186	3.18729	7025.86	6855.44	6637.66	6967.87	7180.31	7053.3	21.4371	5077.11	30.7083	4996.57	27.5809	5237.59	6458.71	6573.66	6486.36	ng
POS3353	Y	SM(t36:0)+H	SM(t36:0)+H	SM	(t36:0)	(t36:0)				C41 H86 O7 N2 P1	749.617	11.7084	0.00799684	0.833383	0.00838583	2.02714	2680.69	2502.61	2372.47	2545.6	2601.81	2553.85	1681.01	2232.69	2348.13	2228.9	1812.13	2412.09	2405.94	2444.61	2422.82	ng
POS3410	Y	SPH(d18:1)+H	SPH(d18:1)+H	SPH	(d18:1)	(d18:1)				C18 H38 O2 N1	300.29	1.70544	0.0175399	2.55911	2.54257e-06	1.58293	144.51	188.751	161.46	273.74	122.726	163.029	400.892	429.19	440.118	421.084	531.332	475.244	226.945	230.114	234.978	ng
POS346	Y	Cer(m22:1_22:2)+NH4	Cer(m44:3)+NH4	Cer	(m22:1_22:2)	(m22:1)	(22:2)			C44 H87 O2 N2	675.676	5.897	0.0263006	0.747206	0.00111499	1.029	1067.05	1047.8	1081.46	1079.24	1139.74	938.741	770.345	683.653	1040.82	714.937	735.678	802.335	865.351	873.188	908.893	ng
POS3465	Y	StE(24:7)+H	StE(24:7)+H	StE	(24:7)	(24:7)				C53 H81 O2	749.623	11.7159	0.0187876	0.853241	0.0215112	3.19812	5951.37	6040.16	5216.53	6072.02	6360.24	5893.94	4159.09	5603.23	4521.21	5209.22	4837.17	5989.38	5195.2	5226.61	5380.14	ng
POS3598	Y	TG(16:0_14:0_16:1)+NH4	TG(46:1)+NH4	TG	(16:0_14:0_16:1)	(16:0)	(14:0)	(16:1)		C49 H96 O6 N1	794.723	16.1671	0.00283128	0.245817	7.98721e-11	1.31535	699.078	660.545	647.491	685.08	682.882	696.047	113.364	178.829	206.308	184.961	120.195	197.093	422.587	421.737	420.231	ng
POS3607	Y	TG(16:1_12:0_18:1)+NH4	TG(46:2)+NH4	TG	(16:1_12:0_18:1)	(16:1)	(12:0)	(18:1)		C49 H94 O6 N1	792.708	15.739	0.0280087	0.0722702	5.66022e-11	1.09324	332.413	296.103	284.49	284.837	334.928	325.373	14.3185	20.6331	25.7719	28.0447	20.6638	24.8564	130.066	130.115	136.505	ng
POS3641	Y	TG(16:0_14:0_18:1)+NH4	TG(48:1)+NH4	TG	(16:0_14:0_18:1)	(16:0)	(14:0)	(18:1)		C51 H100 O6 N1	822.755	16.536	0.0124344	0.24907	7.12928e-12	2.23133	1968.29	1982.93	1946.83	1974.3	2004.12	1987.52	355.113	502.997	592.893	554.616	383.664	565.684	1240.94	1212.8	1237.28	ng
POS3661	Y	TG(16:1_14:0_18:1)+NH4	TG(48:2)+NH4	TG	(16:1_14:0_18:1)	(16:1)	(14:0)	(18:1)		C51 H98 O6 N1	820.739	16.1839	0.00408653	0.123755	1.7052e-13	2.20859	1427.61	1371.31	1382.37	1343.29	1460.21	1441.75	124.019	171.64	215.642	199.232	138.721	193.572	784.411	778.094	782.07	ng
POS3665	Y	TG(16:1_14:1_18:1)+NH4	TG(48:3)+NH4	TG	(16:1_14:1_18:1)	(16:1)	(14:1)	(18:1)		C51 H96 O6 N1	818.723	15.7823	0.0118512	0.0552025	1.05576e-12	1.42147	507.751	456.929	526.213	517.332	523.36	519.814	18.0472	22.9519	35.2993	38.8818	24.7473	28.5174	231.994	226.961	231.296	ng
POS3677	Y	TG(15:0_16:0_18:1)+NH4	TG(49:1)+NH4	TG	(15:0_16:0_18:1)	(15:0)	(16:0)	(18:1)		C52 H102 O6 N1	836.77	16.7098	0.00216882	0.247413	9.12217e-11	1.13028	501.473	485.011	512.025	494.811	537.625	524.927	87.3	135.532	150.272	145.166	94.0376	143.756	321.884	321.905	323.105	ng
POS3680	Y	TG(15:0_16:1_18:1)+NH4	TG(49:2)+NH4	TG	(15:0_16:1_18:1)	(15:0)	(16:1)	(18:1)		C52 H100 O6 N1	834.755	16.3682	0.0195789	0.13483	9.13113e-11	1.13449	384.206	333.354	370.928	381.322	413.066	405.983	40.9933	54.5989	56.0457	57.0767	43.2668	56.6264	202.201	209.71	203.486	ng
POS3682	Y	TG(14:1_12:2_23:1)+H	TG(49:4)+H	TG	(14:1_12:2_23:1)	(14:1)	(12:2)	(23:1)		C52 H93 O6	813.697	13.625	0.0167878	0.26799	5.83054e-07	1.30401	772.661	750.336	748.833	733.463	831.489	873.591	86.7445	322.249	138.978	309.539	98.5795	306.243	495.588	510.973	509.477	ng
POS3686	Y	TG(18:0_16:0_16:0)+NH4	TG(50:0)+NH4	TG	(18:0_16:0_16:0)	(18:0)	(16:0)	(16:0)		C53 H106 O6 N1	852.801	17.1555	0.00543186	0.358439	3.09022e-08	1.50603	1398.66	1396.51	1153.29	1438.39	1228.91	1383.94	366.579	529.247	565.62	498.833	400.823	506.302	1122.58	1124.71	1113.27	ng
POS3694	Y	TG(16:0_16:0_18:1)+NH4	TG(50:1)+NH4	TG	(16:0_16:0_18:1)	(16:0)	(16:0)	(18:1)		C53 H104 O6 N1	850.786	16.8612	0.00445542	0.23945	2.82804e-11	3.21266	4028.68	3843.49	3817.29	3820.8	4156.39	4203.96	718.548	1051.77	1091.03	1037.97	774.053	1042.44	2562.03	2547.37	2539.67	ng
POS3705	Y	TG(16:0e_16:0_18:1)+NH4	TG(50:1e)+NH4	TG	(16:0e_16:0_18:1)	(16:0e)	(16:0)	(18:1)		C53 H106 O5 N1	836.807	17.2695	0.0108149	0.326587	4.0043e-08	1.1577	760.777	710.153	749.278	727.918	786.012	775.04	155.316	318.229	224.999	316.125	152.661	305.308	521.637	532.903	525.794	ng
POS3707	Y	TG(16:0_16:1_18:1)+NH4	TG(50:2)+NH4	TG	(16:0_16:1_18:1)	(16:0)	(16:1)	(18:1)		C53 H102 O6 N1	848.77	16.54	0.00466796	0.132151	3.11954e-13	3.94314	4459.38	4437.56	4395.96	4521	4834.44	4666.64	454.509	593.426	728.509	667.433	500.772	665.044	2583.35	2564.36	2586.66	ng
POS3714	Y	TG(16:1_16:1_18:1)+NH4	TG(50:3)+NH4	TG	(16:1_16:1_18:1)	(16:1)	(16:1)	(18:1)		C53 H100 O6 N1	846.755	16.212	0.0005577	0.0696854	5.26815e-14	2.71394	1920.96	1842.71	1867.37	1817.47	1955.45	1990.14	93.576	119.046	173.457	160.121	110.025	137.777	964.091	963.238	963.098	ng
POS3717	Y	TG(16:1_16:1_18:2)+NH4	TG(50:4)+NH4	TG	(16:1_16:1_18:2)	(16:1)	(16:1)	(18:2)		C53 H98 O6 N1	844.739	15.8653	0.00717854	0.0370528	2.43911e-14	1.36351	467.156	420.627	454.229	457.095	449.38	458.406	10.3202	13.6437	23.2783	22.7347	15.0342	15.2868	199.738	197.023	199.134	ng
POS3720	Y	TG(16:1_14:0_20:4)+NH4	TG(50:5)+NH4	TG	(16:1_14:0_20:4)	(16:1)	(14:0)	(20:4)		C53 H96 O6 N1	842.723	15.6186	0.00487246	0.0133552	3.84813e-14	1.24168	367.601	332.94	360.216	358.828	375.494	357.472	3.39493	4.70515	5.96679	5.88339	3.50472	5.29284	136.964	137.036	138.157	ng
POS3726	Y	TG(18:0_16:0_17:0)+NH4	TG(51:0)+NH4	TG	(18:0_16:0_17:0)	(18:0)	(16:0)	(17:0)		C54 H108 O6 N1	866.817	17.2683	0.00511377	0.190067	3.31794e-10	1.1214	437.034	442.061	388.807	450.891	378.233	444.743	60.8568	90.9359	98.2119	84.2277	65.5652	83.3093	297.3	300.282	299.377	ng
POS3729	Y	TG(16:0_17:0_18:1)+NH4	TG(51:1)+NH4	TG	(16:0_17:0_18:1)	(16:0)	(17:0)	(18:1)		C54 H106 O6 N1	864.801	17.0012	0.012705	0.188659	6.62862e-12	1.96785	1301.17	1236.66	1264.57	1292.85	1356.37	1353.6	173.473	260.644	287.351	283.081	180.709	287.267	755.9	773.903	771.372	ng
POS3738	Y	TG(16:0_17:1_18:1)+NH4	TG(51:2)+NH4	TG	(16:0_17:1_18:1)	(16:0)	(17:1)	(18:1)		C54 H104 O6 N1	862.786	16.7044	0.00589369	0.146397	2.36241e-12	1.93876	1166.8	1064.86	1155.36	1100.97	1184.05	1186.94	122.692	179.145	200.321	190.696	126.2	185.077	636.879	644.175	642.232	ng
POS3741	Y	TG(16:1_17:1_18:1)+NH4	TG(51:3)+NH4	TG	(16:1_17:1_18:1)	(16:1)	(17:1)	(18:1)		C54 H102 O6 N1	860.77	16.3894	0.00223764	0.0773702	3.18041e-14	1.38432	498.977	474.32	495.513	503.505	523.096	511.417	28.4488	37.7555	50.418	43.872	30.278	41.8664	261.701	261.738	262.734	ng
POS3748	Y	TG(18:0_16:0_18:0)+NH4	TG(52:0)+NH4	TG	(18:0_16:0_18:0)	(18:0)	(16:0)	(18:0)		C55 H110 O6 N1	880.833	17.4007	0.00440965	0.224264	5.15645e-09	2.21566	1968.23	1878.93	1713.88	2006.02	1540.45	1863.13	296.482	453.368	482.808	445.844	329.192	452.618	1355.22	1355.3	1365.63	ng
POS3755	Y	TG(18:0_16:0_18:1)+NH4	TG(52:1)+NH4	TG	(18:0_16:0_18:1)	(18:0)	(16:0)	(18:1)		C55 H108 O6 N1	878.817	17.1353	0.00623265	0.188385	1.66311e-13	4.39346	6459.89	6407.52	6315.25	6330.63	6664.2	6626.2	922.656	1314.55	1383.95	1335.73	1011.56	1341.57	4134.38	4096.46	4085.66	ng
POS3768	Y	TG(18:0e_16:0_18:1)+NH4	TG(52:1e)+NH4	TG	(18:0e_16:0_18:1)	(18:0e)	(16:0)	(18:1)		C55 H110 O5 N1	864.838	17.4941	0.0151716	0.208034	1.49173e-10	1.98041	1357.44	1382.65	1317.59	1384.13	1487.67	1459.92	187.851	349.294	280.076	366.309	200.241	361.507	837.109	860.496	839.652	ng
POS3773	Y	TG(16:0_18:1_18:1)+NH4	TG(52:2)+NH4	TG	(16:0_18:1_18:1)	(16:0)	(18:1)	(18:1)		C55 H106 O6 N1	876.801	16.8473	0.00113175	0.146583	1.73439e-12	5.48875	9032.43	8614.34	8791.12	9147.58	9657.81	9542.9	1027.2	1410.86	1498.41	1530.95	1099.02	1464.29	5527.67	5529.06	5517.6	ng
POS3785	Y	TG(18:1e_16:0_18:1)+NH4	TG(52:2e)+NH4	TG	(18:1e_16:0_18:1)	(18:1e)	(16:0)	(18:1)		C55 H108 O5 N1	862.822	17.2521	0.00395575	0.24991	6.92677e-11	1.51718	939.586	876.19	919.349	912.232	965.139	957.141	172.022	280.696	250.615	273.44	165.756	249.38	589.782	593.678	589.491	ng
POS3786	Y	TG(16:1_18:1_18:1)+NH4	TG(52:3)+NH4	TG	(16:1_18:1_18:1)	(16:1)	(18:1)	(18:1)		C55 H104 O6 N1	874.786	16.5677	0.00525804	0.083839	1.99209e-14	4.66572	5539.91	5608.89	5724.03	5832.54	5951.5	6001.83	382.775	481.522	580.375	551.788	401.995	507.297	3183.37	3186.77	3156.3	ng
POS3792	Y	TG(16:1_18:1_18:2)+NH4	TG(52:4)+NH4	TG	(16:1_18:1_18:2)	(16:1)	(18:1)	(18:2)		C55 H102 O6 N1	872.77	16.2558	0.104538	0.043119	0.000276957	3.33476	2259.78	2360.36	2567.15	2722.59	3191.06	5840.71	108.805	119.433	184.127	139.15	123.65	141.581	1687.14	2039.16	2029.74	ng
POS3795	Y	TG(16:1_18:2_18:2)+NH4	TG(52:5)+NH4	TG	(16:1_18:2_18:2)	(16:1)	(18:2)	(18:2)		C55 H100 O6 N1	870.755	16.0826	0.00253238	0.0285359	8.6898e-13	2.72559	1909.26	1627.26	1748.1	1740.75	1827.97	1800.14	34.3737	49.8195	61.9631	64.8141	38.2849	54.7519	828.435	830.327	826.139	ng
POS3797	Y	TG(16:0_14:0_22:6)+NH4	TG(52:6)+NH4	TG	(16:0_14:0_22:6)	(16:0)	(14:0)	(22:6)		C55 H98 O6 N1	868.739	15.6941	0.0132586	0.0133386	7.61069e-13	1.53086	573.511	496.9	567.07	546.824	567.063	530.155	3.43931	10.3208	6.89585	13.5925	4.40456	5.11808	199.036	199.042	203.645	ng
POS3806	Y	TG(18:0_17:0_18:1)+NH4	TG(53:1)+NH4	TG	(18:0_17:0_18:1)	(18:0)	(17:0)	(18:1)		C56 H110 O6 N1	892.833	17.2509	0.00318662	0.130588	8.89522e-14	2.29597	1537.22	1489.3	1522.71	1500.84	1586.73	1604.33	162.06	214.014	256.946	206.493	157.732	209.541	859.088	864.578	861.993	ng
POS3812	Y	TG(17:0_18:1_18:1)+NH4	TG(53:2)+NH4	TG	(17:0_18:1_18:1)	(17:0)	(18:1)	(18:1)		C56 H108 O6 N1	890.817	16.9905	0.00922092	0.142475	1.52353e-11	2.58613	2002.74	1845.97	1972.49	1982.51	2128.73	2160.42	211.095	298.07	328.253	336.683	219.332	329.498	1141.91	1161.84	1158.32	ng
POS3819	Y	TG(18:1_17:1_18:1)+NH4	TG(53:3)+NH4	TG	(18:1_17:1_18:1)	(18:1)	(17:1)	(18:1)		C56 H106 O6 N1	888.801	16.7126	0.00324774	0.116688	3.5029e-13	1.96421	1101.96	1048.13	1057.35	1073.45	1158.47	1120.73	95.4651	135.592	153.398	145.899	96.3223	138.803	640.568	637.811	636.508	ng
POS3822	Y	TG(18:1_17:1_18:2)+NH4	TG(53:4)+NH4	TG	(18:1_17:1_18:2)	(18:1)	(17:1)	(18:2)		C56 H104 O6 N1	886.786	16.412	0.0117703	0.0431685	4.83863e-14	1.62477	665.842	647.514	651.376	650.395	603.402	676.83	19.3227	28.7501	34.757	30.8443	21.7543	32.7285	348.125	343.079	351.177	ng
POS3825	Y	TG(18:2_17:1_18:2)+NH4	TG(53:5)+NH4	TG	(18:2_17:1_18:2)	(18:2)	(17:1)	(18:2)		C56 H102 O6 N1	884.77	16.2724	0.00307173	0.0199101	1.48048e-12	1.43662	490.657	447.228	479.494	466.853	525.07	506.338	6.99651	10.8936	12.1125	8.60703	7.57093	11.8701	236.967	238.427	237.706	ng
POS3828	Y	TG(18:0_16:0_20:0)+NH4	TG(54:0)+NH4	TG	(18:0_16:0_20:0)	(18:0)	(16:0)	(20:0)		C57 H114 O6 N1	908.864	17.6116	0.00279559	0.266933	2.52393e-07	1.20336	712.315	660.183	518.139	664.423	498.995	652.654	123.44	184.44	190.134	170.32	145.52	175.587	486.446	487.785	489.174	ng
POS3832	Y	TG(18:0_18:0_18:1)+NH4	TG(54:1)+NH4	TG	(18:0_18:0_18:1)	(18:0)	(18:0)	(18:1)		C57 H112 O6 N1	906.848	17.3756	0.00245769	0.14894	2.62662e-14	4.3083	5662.66	5530.98	5562.01	5527.77	5796.28	5806.32	670.224	858.45	1032.95	885.813	694.28	905.282	3153.68	3153.67	3167.12	ng
POS3836	Y	TG(18:0e_16:0_20:1)+NH4	TG(54:1e)+NH4	TG	(18:0e_16:0_20:1)	(18:0e)	(16:0)	(20:1)		C57 H114 O5 N1	892.869	17.6974	0.00841066	0.243438	8.77917e-11	1.19265	556.862	537.517	548.038	573.198	592.682	559.884	97.5791	154.289	141.263	163.41	96.0045	167.397	353.46	353.568	358.688	ng
POS3840	Y	TG(16:0_18:1_20:1)+NH4	TG(54:2)+NH4	TG	(16:0_18:1_20:1)	(16:0)	(18:1)	(20:1)		C57 H110 O6 N1	904.833	17.114	0.00545605	0.140076	1.97178e-13	5.43121	8826.61	8596.94	8553.12	8470.81	9219.23	9161.55	1021.13	1277.6	1449.85	1341.78	1050.62	1258.99	5203.6	5202.41	5252.32	ng
POS3849	Y	TG(20:1e_16:0_18:1)+NH4	TG(54:2e)+NH4	TG	(20:1e_16:0_18:1)	(20:1e)	(16:0)	(18:1)		C57 H112 O5 N1	890.854	17.4795	0.0143918	0.226992	1.09406e-10	1.34244	638.604	642.361	643.997	650.25	739.487	705.401	126.076	152.536	181.585	163.093	132.292	156.947	399.715	411.368	406.225	ng
POS3851	Y	TG(18:1_18:1_18:1)+NH4	TG(54:3)+NH4	TG	(18:1_18:1_18:1)	(18:1)	(18:1)	(18:1)		C57 H108 O6 N1	902.817	16.845	0.00403712	0.118122	1.57993e-12	5.65673	9075.53	9615.11	8618.83	8524.98	9393.67	9407.2	905.287	1057.32	1313.33	1137.99	923.54	1116.18	5098.42	5139.41	5123.56	ng
POS3861	Y	TG(18:0e_16:0_20:3)+NH4	TG(54:3e)+NH4	TG	(18:0e_16:0_20:3)	(18:0e)	(16:0)	(20:3)		C57 H110 O5 N1	888.838	17.2519	0.023091	0.169845	7.09032e-08	1.00355	289.646	417.965	310.1	299.348	325.536	356.711	46.3231	62.7941	66.848	63.1861	43.959	56.4621	179.838	188.325	183.749	ng
POS3863	Y	TG(18:1_18:1_18:2)+NH4	TG(54:4)+NH4	TG	(18:1_18:1_18:2)	(18:1)	(18:1)	(18:2)		C57 H106 O6 N1	900.801	16.61	0.10145	0.0431428	2.21324e-08	5.23024	7778.76	7670.9	8020.73	5510.79	6306.21	6265.19	292.123	300.363	399.632	320.252	203.075	277.251	3427.4	4066.09	3425.66	ng
POS3869	Y	TG(16:1_18:1_20:3)+NH4	TG(54:5)+NH4	TG	(16:1_18:1_20:3)	(16:1)	(18:1)	(20:3)		C57 H104 O6 N1	898.786	16.4523	0.0267095	0.0206715	3.33745e-11	6.31959	8650.36	8653.23	9247.59	9479.51	10335.3	10250.8	140.108	212.361	227.777	145.717	195.744	248.645	3753.86	3939.76	3925.45	ng
POS3875	Y	TG(16:0_16:1_22:5)+NH4	TG(54:6)+NH4	TG	(16:0_16:1_22:5)	(16:0)	(16:1)	(22:5)		C57 H102 O6 N1	896.77	16.102	0.0153177	0.0102932	1.41416e-12	3.85984	3593.13	3124.76	3456.01	3333.67	3558.37	3668.36	43.3755	35.5233	34.4448	35.8454	26.2866	37.9457	1605.74	1646.48	1601.66	ng
POS3877	Y	TG(16:0_16:1_22:6)+NH4	TG(54:7)+NH4	TG	(16:0_16:1_22:6)	(16:0)	(16:1)	(22:6)		C57 H100 O6 N1	894.755	15.7654	0.00281909	0.013224	6.83508e-14	2.62067	1640.4	1488.43	1593.33	1563.24	1685.19	1615.47	15.6585	20.6157	26.0898	24.862	16.028	23.512	665.285	665.324	668.558	ng
POS3880	Y	TG(14:0_18:2_22:6)+NH4	TG(54:8)+NH4	TG	(14:0_18:2_22:6)	(14:0)	(18:2)	(22:6)		C57 H98 O6 N1	892.739	15.4945	0.0374365	0.00573296	1.53755e-10	1.13571	299.664	281.296	324.83	281.462	338.216	266.726	1.24265	1.61821	2.20141	1.97504	1.4612	1.77608	111.587	104.327	111.19	ng
POS3885	Y	TG(18:0_18:1_19:0)+NH4	TG(55:1)+NH4	TG	(18:0_18:1_19:0)	(18:0)	(18:1)	(19:0)		C58 H114 O6 N1	920.864	17.4681	0.00178377	0.149621	2.70948e-13	1.41765	601.305	612.458	580.44	601.521	634.371	626.447	74.9771	83.877	123.165	89.3539	84.1131	91.6092	344.362	345.576	345.147	ng
POS3887	Y	TG(17:0_18:1_20:1)+NH4	TG(55:2)+NH4	TG	(17:0_18:1_20:1)	(17:0)	(18:1)	(20:1)		C58 H112 O6 N1	918.848	17.2356	0.0033737	0.128915	5.21355e-13	2.14352	1364.14	1291.03	1292.93	1276.41	1403.5	1387.91	150.794	172.416	219.626	175.72	146.268	168.548	730.445	727.454	725.577	ng
POS3893	Y	TG(19:1_18:1_18:1)+NH4	TG(55:3)+NH4	TG	(19:1_18:1_18:1)	(19:1)	(18:1)	(18:1)		C58 H110 O6 N1	916.833	16.9795	0.0114663	0.14334	2.65625e-12	1.93421	1112.65	1059.82	1128.88	1085.51	1187.65	1193.71	138.126	153.602	204.013	174.718	132.149	167.545	625.777	639.343	637.093	ng
POS3897	Y	TG(19:1_18:1_18:2)+NH4	TG(55:4)+NH4	TG	(19:1_18:1_18:2)	(19:1)	(18:1)	(18:2)		C58 H108 O6 N1	914.817	16.7691	0.0183557	0.0551357	2.41017e-12	1.89237	905.959	888.777	801.732	899.137	955.459	920.264	40.2198	52.3983	60.989	55.3591	37.8389	49.347	491.59	491.576	476.118	ng
POS3901	Y	TG(16:1_17:1_22:4)+NH4	TG(55:6)+NH4	TG	(16:1_17:1_22:4)	(16:1)	(17:1)	(22:4)		C58 H104 O6 N1	910.786	16.2755	0.00749252	0.0213777	4.56565e-13	1.64835	656.919	590.876	637.055	622.969	685.775	654.639	9.33741	14.5085	15.6887	15.7654	10.1886	16.7775	319.066	316.437	321.207	ng
POS3910	Y	TG(18:0_16:0_22:1)+NH4	TG(56:1)+NH4	TG	(18:0_16:0_22:1)	(18:0)	(16:0)	(22:1)		C59 H116 O6 N1	934.88	17.5873	0.00372594	0.196202	7.21393e-14	2.57738	2233.4	2249.05	2234.29	2271.35	2237.33	2366.34	384.54	449.614	553.994	435.903	398.533	444.151	1355.07	1365.16	1360.91	ng
POS3917	Y	TG(18:0_18:1_20:1)+NH4	TG(56:2)+NH4	TG	(18:0_18:1_20:1)	(18:0)	(18:1)	(20:1)		C59 H114 O6 N1	932.864	17.3439	0.00860154	0.149285	3.41536e-13	3.95819	4859.52	4552.37	4790.69	4577.05	5023.42	4820.07	644.768	673.015	915.399	693.522	660.521	685.77	2597.7	2597.79	2636.64	ng
POS3927	Y	TG(20:1_18:1_18:1)+NH4	TG(56:3)+NH4	TG	(20:1_18:1_18:1)	(20:1)	(18:1)	(18:1)		C59 H112 O6 N1	930.848	17.0947	0.0554078	0.139582	1.07525e-10	3.89994	4475.34	4199.71	4330.76	4305.46	4972.1	4881.3	622.278	548.92	910.472	543.12	604.087	562.832	2320.26	2545.97	2312.58	ng
POS3938	Y	TG(18:0_16:0_22:4)+NH4	TG(56:4)+NH4	TG	(18:0_16:0_22:4)	(18:0)	(16:0)	(22:4)		C59 H110 O6 N1	928.833	16.946	0.0392988	0.0382038	1.91439e-06	5.37814	6238.65	5957.13	6313.96	6253.99	9697.09	9476.78	202.436	241.901	359.515	270.9	242.96	360.872	3410.6	3416.22	3651.09	ng
POS3945	Y	TG(18:0e_16:0_22:4)+NH4	TG(56:4e)+NH4	TG	(18:0e_16:0_22:4)	(18:0e)	(16:0)	(22:4)		C59 H112 O5 N1	914.854	17.3684	0.0295329	0.0738991	9.79777e-11	1.24191	357.136	428.962	396.477	448.809	405.913	388.787	17.6777	38.6193	28.7899	36.6737	18.2689	39.2558	184.371	183.537	193.499	ng
POS3948	Y	TG(18:1_18:1_20:3)+NH4	TG(56:5)+NH4	TG	(18:1_18:1_20:3)	(18:1)	(18:1)	(20:3)		C59 H108 O6 N1	926.817	16.7001	0.00306118	0.033652	1.81926e-14	7.08481	12524.3	12078.9	12587.4	11693.6	11627	12461.6	292.065	397.869	457.987	605.295	296.305	406.164	6486.13	6472.18	6511.37	ng
POS3960	Y	TG(16:0e_18:1_22:4)+NH4	TG(56:5e)+NH4	TG	(16:0e_18:1_22:4)	(16:0e)	(18:1)	(22:4)		C59 H110 O5 N1	912.838	17.1053	0.099683	0.100421	1.55811e-06	1.21467	418.667	494.693	333.012	346.023	385.059	568.493	24.1367	63.4359	30.0594	60.6291	23.6257	53.7806	208.757	246.649	208.169	ng
POS3963	Y	TG(16:0_18:1_22:5)+NH4	TG(56:6)+NH4	TG	(16:0_18:1_22:5)	(16:0)	(18:1)	(22:5)		C59 H106 O6 N1	924.801	16.4463	0.0129434	0.0246112	1.81508e-16	5.64755	7536.73	7309.03	7535.24	7513.49	7778.09	7739.46	135.74	206.936	217.947	212.353	131.698	212.97	3718.98	3808.15	3798.2	ng
POS3967	Y	TG(16:1_18:1_22:5)+NH4	TG(56:7)+NH4	TG	(16:1_18:1_22:5)	(16:1)	(18:1)	(22:5)		C59 H104 O6 N1	922.786	16.1322	0.0290507	0.00850226	5.24939e-06	3.97254	3509.42	3565.19	6127.38	3252.06	3653.29	3441.19	24.1726	39.7254	49.1027	29.3364	17.4939	40.3846	1702.23	1615.69	1697.14	ng
POS3969	Y	TG(16:1_18:2_22:5)+NH4	TG(56:8)+NH4	TG	(16:1_18:2_22:5)	(16:1)	(18:2)	(22:5)		C59 H102 O6 N1	920.77	15.9648	0.00297687	0.00725218	1.4106e-13	3.37151	2720.09	2430.29	2639.61	2530.31	2752.04	2642.49	13.3635	20.1272	22.9825	22.3626	13.1308	22.0001	1084.87	1091.04	1089.66	ng
POS3971	Y	TG(18:3_18:2_20:4)+NH4	TG(56:9)+NH4	TG	(18:3_18:2_20:4)	(18:3)	(18:2)	(20:4)		C59 H100 O6 N1	918.755	15.5268	0.00667356	0.00408321	6.87927e-10	1.39838	450.772	406.029	442.02	544.496	440.197	419.279	1.10167	1.66704	2.34086	2.37979	1.41147	2.13526	198.263	198.314	200.589	ng
POS3978	Y	TG(17:0_20:1_20:1)+NH4	TG(57:2)+NH4	TG	(17:0_20:1_20:1)	(17:0)	(20:1)	(20:1)		C60 H116 O6 N1	946.88	17.4555	0.00153201	0.141562	2.42795e-12	1.37118	567.547	533.77	540.892	544.543	601.081	575.117	74.0683	68.2858	109.555	72.924	75.4704	75.7639	300.84	300.86	301.649	ng
POS3980	Y	TG(19:1_18:1_20:1)+NH4	TG(57:3)+NH4	TG	(19:1_18:1_20:1)	(19:1)	(18:1)	(20:1)		C60 H114 O6 N1	944.864	17.2241	0.00602235	0.143176	2.26505e-12	1.31088	493.404	515.911	522.392	490.563	549.34	525.858	72.4033	61.5512	104.935	66.9757	73.2146	64.4013	290.283	287.017	289.695	ng
POS3983	Y	TG(19:1_18:1_20:2)+NH4	TG(57:4)+NH4	TG	(19:1_18:1_20:2)	(19:1)	(18:1)	(20:2)		C60 H112 O6 N1	942.848	17.05	0.00323191	0.0639301	1.73672e-13	1.43912	530.704	493.721	518.017	519.631	556.132	549.228	28.4341	32.625	42.8551	35.0156	29.1887	34.3758	272.184	273.948	273.118	ng
POS3985	Y	TG(19:1_18:1_20:3)+NH4	TG(57:5)+NH4	TG	(19:1_18:1_20:3)	(19:1)	(18:1)	(20:3)		C60 H110 O6 N1	940.833	16.7923	0.0340891	0.0351784	2.20745e-11	1.70247	700.225	663.591	660.489	798.776	704.063	674.501	21.9977	25.9481	35.4912	15.5969	23.0994	25.6737	351.464	330.656	350.455	ng
POS3987	Y	TG(18:1_17:1_22:4)+NH4	TG(57:6)+NH4	TG	(18:1_17:1_22:4)	(18:1)	(17:1)	(22:4)		C60 H108 O6 N1	938.817	16.5986	0.0166499	0.0310768	3.42621e-14	1.69554	698.657	681.813	658.23	668.038	733.228	694.937	16.2959	22.1257	24.4414	25.7157	16.9843	22.9365	358.569	347.831	357.454	ng
POS3989	Y	TG(18:1_17:1_22:5)+NH4	TG(57:7)+NH4	TG	(18:1_17:1_22:5)	(18:1)	(17:1)	(22:5)		C60 H106 O6 N1	936.801	16.2668	0.0450357	0.00814959	3.25256e-09	1.48394	558.381	393.274	553.854	537.7	487.767	557.649	2.5365	4.21063	5.14293	4.76887	3.52513	4.98696	239.49	220.932	238.706	ng
POS3994	Y	TG(18:0_16:0_24:0)+NH4	TG(58:0)+NH4	TG	(18:0_16:0_24:0)	(18:0)	(16:0)	(24:0)		C61 H122 O6 N1	964.927	17.9823	0.0211941	0.23601	1.24422e-07	1.12029	521.017	530.67	432.285	557.429	408.843	488.571	64.3553	144.654	117.611	150.329	73.0791	143.561	391.638	376.889	390.424	ng
POS3998	Y	TG(18:0_16:0_24:1)+NH4	TG(58:1)+NH4	TG	(18:0_16:0_24:1)	(18:0)	(16:0)	(24:1)		C61 H120 O6 N1	962.911	17.7771	0.00734676	0.203328	8.77009e-11	2.32837	1891.45	1891.72	1732.42	1953.93	1814.88	2052.87	284.549	436.449	433.633	430.021	292.209	428.32	1195.26	1208.49	1191.81	ng
POS4004	Y	TG(18:2_20:4_20:4)+NH4	TG(58:10)+NH4	TG	(18:2_20:4_20:4)	(18:2)	(20:4)	(20:4)		C61 H102 O6 N1	944.77	15.5921	0.0192218	0.00712536	1.49825e-14	1.5924	617.227	566.966	606.12	579.531	565.371	577.223	1.34406	6.046	1.80701	6.08291	3.49167	6.25575	216.465	211.664	219.933	ng
POS4013	Y	TG(16:0_18:1_24:1)+NH4	TG(58:2)+NH4	TG	(16:0_18:1_24:1)	(16:0)	(18:1)	(24:1)		C61 H118 O6 N1	960.895	17.5634	0.00139591	0.164653	6.80408e-13	3.14642	3127.39	3044.44	2978.14	3032.01	3286.62	3185.77	466.812	470.042	679.411	475.151	486.626	493.457	1725.71	1729.65	1730.1	ng
POS4021	Y	TG(20:1_18:1_20:1)+NH4	TG(58:3)+NH4	TG	(20:1_18:1_20:1)	(20:1)	(18:1)	(20:1)		C61 H116 O6 N1	958.88	17.3318	0.0019333	0.127066	1.82446e-12	3.23479	3034.66	2902.55	3027.32	2945.25	3198.37	3062.13	439.138	337.051	592.764	292.42	386.911	260.535	1666.27	1666.35	1671.89	ng
POS4027	Y	TG(20:1_18:1_20:2)+NH4	TG(58:4)+NH4	TG	(20:1_18:1_20:2)	(20:1)	(18:1)	(20:2)		C61 H114 O6 N1	956.864	17.2088	0.0478769	0.0641883	3.3841e-12	2.89834	2107.42	1982.33	2182.26	2076.19	2330.51	2237.01	184.715	127.902	176.955	108.424	124.352	106.689	1085.71	1176.48	1082.44	ng
POS4032	Y	TG(18:0_18:1_22:4)+NH4	TG(58:5)+NH4	TG	(18:0_18:1_22:4)	(18:0)	(18:1)	(22:4)		C61 H112 O6 N1	954.848	16.9827	0.00369628	0.0351233	1.64316e-13	5.07414	6261.46	5914.53	6008.05	6035.02	6582.7	6514.02	185.409	206.996	282.484	220.45	195.129	220.184	3103.85	3126.78	3117.14	ng
POS4041	Y	TG(18:1_18:1_22:4)+NH4	TG(58:6)+NH4	TG	(18:1_18:1_22:4)	(18:1)	(18:1)	(22:4)		C61 H110 O6 N1	952.833	16.7029	0.00818159	0.0340171	1.1316e-14	5.5042	7147.64	7125.25	7235.55	7100.09	7647	7608.69	213.455	253.075	328.946	234.491	209.124	253.042	3830.16	3891.47	3874.26	ng
POS4049	Y	TG(18:0_18:1_22:6)+NH4	TG(58:7)+NH4	TG	(18:0_18:1_22:6)	(18:0)	(18:1)	(22:6)		C61 H108 O6 N1	950.817	16.4249	0.00439964	0.0163189	1.91279e-15	3.96657	3708.61	3483.45	3697.37	3655.68	3800.59	3712.61	38.9299	49.5716	105.096	47.0119	42.5907	76.7659	1864.59	1880.85	1875.1	ng
POS4053	Y	TG(18:1_18:1_22:6)+NH4	TG(58:8)+NH4	TG	(18:1_18:1_22:6)	(18:1)	(18:1)	(22:6)		C61 H106 O6 N1	948.801	16.2801	0.000428218	0.0242587	3.03822e-13	4.02792	3955.05	3612.31	3753.08	3693.62	4087.44	3973.51	55.8914	102.445	114.844	110.314	67.0501	109.225	1867.92	1867.58	1869.1	ng
POS4057	Y	TG(18:1_18:2_22:6)+NH4	TG(58:9)+NH4	TG	(18:1_18:2_22:6)	(18:1)	(18:2)	(22:6)		C61 H104 O6 N1	946.786	15.9868	0.011434	0.00902611	6.75157e-13	3.11456	2353.51	2052.91	2256.57	2151.28	2359.74	2285.47	13.3622	22.1519	20.8271	26.1266	13.1113	25.9077	968.117	965.656	986.043	ng
POS4061	Y	TG(26:1_16:0_17:0)+NH4	TG(59:1)+NH4	TG	(26:1_16:0_17:0)	(26:1)	(16:0)	(17:0)		C62 H122 O6 N1	976.927	17.8608	0.000308535	0.163251	1.95772e-12	1.03411	345.52	322.093	331.24	345.217	333.529	349.04	36.5269	63.8842	62.972	63.6952	39.1406	64.6313	204.737	204.737	204.847	ng
POS4065	Y	TG(17:0_18:1_24:1)+NH4	TG(59:2)+NH4	TG	(17:0_18:1_24:1)	(17:0)	(18:1)	(24:1)		C62 H120 O6 N1	974.911	17.6586	0.0144389	0.142134	1.64314e-12	1.29003	507.916	465.314	503.13	495.275	497.563	534.54	55.6366	73.4833	86.6583	75.0862	57.5102	78.5577	262.707	269.762	268.937	ng
POS4067	Y	TG(19:1_18:1_22:1)+NH4	TG(59:3)+NH4	TG	(19:1_18:1_22:1)	(19:1)	(18:1)	(22:1)		C62 H118 O6 N1	972.895	17.4486	0.0150634	0.123367	7.74029e-13	1.0138	299.997	278.036	291.357	289.573	313.728	296.191	36.6442	30.8413	51.4804	32.3821	35.4781	31.3963	154.585	159.137	157.995	ng
POS4071	Y	TG(19:1_18:1_22:3)+NH4	TG(59:5)+NH4	TG	(19:1_18:1_22:3)	(19:1)	(18:1)	(22:3)		C62 H114 O6 N1	968.864	17.0567	0.00622084	0.0448904	2.07399e-11	1.07169	292.995	295.884	248.254	274.428	277.654	306.187	12.2417	11.388	16.5323	11.9213	12.5268	11.4971	147.649	146.897	148.726	ng
POS4073	Y	TG(19:1_18:1_22:4)+NH4	TG(59:6)+NH4	TG	(19:1_18:1_22:4)	(19:1)	(18:1)	(22:4)		C62 H112 O6 N1	966.848	16.813	0.00978281	0.0393395	5.07547e-17	1.06652	279.964	271.308	273.928	276.158	285.896	274.701	10.2931	10.2123	13.4623	12.6403	10.8431	7.92934	150.595	147.866	150.145	ng
POS4084	Y	TG(26:1_16:0_18:0)+NH4	TG(60:1)+NH4	TG	(26:1_16:0_18:0)	(26:1)	(16:0)	(18:0)		C63 H124 O6 N1	990.942	17.9541	0.0136657	0.161599	4.33958e-12	2.46757	1909.12	1953.36	1791.52	1945.59	1913.55	1955.59	194.684	356.711	336.405	373.751	209.543	382.236	1154.6	1125.97	1151.15	ng
POS4089	Y	TG(18:1_20:4_22:5)+NH4	TG(60:10)+NH4	TG	(18:1_20:4_22:5)	(18:1)	(20:4)	(22:5)		C63 H106 O6 N1	972.801	15.9896	0.101823	0.0102784	7.64885e-12	1.87249	801.031	725.113	815.619	800.556	851.69	890.449	9.01244	8.54648	9.60564	8.88915	5.36435	8.78625	385.062	458.578	387.411	ng
POS4091	Y	TG(18:1_20:4_22:6)+NH4	TG(60:11)+NH4	TG	(18:1_20:4_22:6)	(18:1)	(20:4)	(22:6)		C63 H104 O6 N1	970.786	15.7977	0.0133839	0.00638694	6.38954e-14	1.95046	910.657	817.277	850.78	872.646	916.135	874.115	3.49387	6.76262	5.9009	7.01919	3.43949	6.86174	348.362	350.536	357.391	ng
POS4099	Y	TG(16:0_20:1_24:1)+NH4	TG(60:2)+NH4	TG	(16:0_20:1_24:1)	(16:0)	(20:1)	(24:1)		C63 H122 O6 N1	988.927	17.7554	0.0015328	0.155597	1.83465e-13	3.06767	2978.87	2774.97	2857.74	2877.18	2956.37	3044.87	392.589	467.945	534.489	502.427	361.12	462.816	1640.91	1639.37	1636	ng
POS4106	Y	TG(18:1_18:1_24:1)+NH4	TG(60:3)+NH4	TG	(18:1_18:1_24:1)	(18:1)	(18:1)	(24:1)		C63 H120 O6 N1	986.911	17.5474	0.00463687	0.13432	2.71532e-08	2.71328	2469.54	1838.76	1944	2344.87	2507.2	1979.85	291.331	260.769	417.416	248.705	291.819	247.429	1041.89	1051.43	1048.26	ng
POS4108	Y	TG(20:1_18:1_22:2)+NH4	TG(60:4)+NH4	TG	(20:1_18:1_22:2)	(20:1)	(18:1)	(22:2)		C63 H118 O6 N1	984.895	17.3742	0.0703657	0.0497419	1.94241e-09	2.63332	1694.01	1641.47	1787.94	1746.81	2081.96	1480.43	90.3265	68.9307	123.884	86.2193	65.9747	83.6027	708.89	804.118	801.687	ng
POS4110	Y	TG(20:1_18:1_22:3)+NH4	TG(60:5)+NH4	TG	(20:1_18:1_22:3)	(20:1)	(18:1)	(22:3)		C63 H116 O6 N1	982.88	17.2117	0.0055277	0.0402294	1.8211e-14	2.64117	1693.03	1653.97	1673.15	1664.2	1817.64	1701	68.3752	61.7799	95.0332	62.2797	66.2563	56.7363	818.051	809.324	815.605	ng
POS4112	Y	TG(20:1_18:1_22:4)+NH4	TG(60:6)+NH4	TG	(20:1_18:1_22:4)	(20:1)	(18:1)	(22:4)		C63 H114 O6 N1	980.864	16.9606	0.00274303	0.0454385	3.23703e-15	2.97022	2131.75	2176.73	2156.15	2091.86	2255.35	2218.3	102.909	75.5165	150.909	78.7934	106.857	77.0848	1113.2	1119.3	1115.89	ng
POS4115	Y	TG(18:0_20:1_22:6)+NH4	TG(60:7)+NH4	TG	(18:0_20:1_22:6)	(18:0)	(20:1)	(22:6)		C63 H112 O6 N1	978.848	16.7475	0.00941031	0.0348841	1.46885e-14	2.46554	1463.17	1466.45	1413.99	1421.5	1556.08	1477.4	46.8097	44.9334	75.3768	46.7582	46.6401	46.4121	789.713	775.927	787.39	ng
POS4117	Y	TG(20:1_18:1_22:6)+NH4	TG(60:8)+NH4	TG	(20:1_18:1_22:6)	(20:1)	(18:1)	(22:6)		C63 H110 O6 N1	976.833	16.5399	0.203112	0.0199156	0.000540464	1.70348	739.043	617.762	491.727	411.897	1349.17	1191.86	51.6184	5.93678	16.1879	6.47491	8.57973	6.82648	573.903	408.4	412.379	ng
POS4122	Y	TG(18:1_20:3_22:5)+NH4	TG(60:9)+NH4	TG	(18:1_20:3_22:5)	(18:1)	(20:3)	(22:5)		C63 H108 O6 N1	974.817	16.2827	0.000533382	0.0120551	7.28028e-15	3.07134	2191.4	2101.62	2184.06	2117.07	2275.47	2274.27	20.3019	26.5623	33.4616	28.9198	19.7649	29.4398	1050.34	1050.38	1051.33	ng
POS4134	Y	TG(26:1_17:0_18:1)+NH4	TG(61:2)+NH4	TG	(26:1_17:0_18:1)	(26:1)	(17:0)	(18:1)		C64 H124 O6 N1	1002.94	17.8452	0.000956114	0.137706	2.11732e-13	1.12737	381.75	358.741	393.914	376.064	387.719	380.435	39.8128	57.4825	61.1327	59.9978	38.7086	56.6467	200.418	200.443	200.1	ng
POS4150	Y	TG(18:1_22:4_22:5)+NH4	TG(62:10)+NH4	TG	(18:1_22:4_22:5)	(18:1)	(22:4)	(22:5)		C65 H110 O6 N1	1000.83	16.2529	0.0440554	0.0171696	1.96432e-07	1.62559	631.507	628.845	685.511	410.903	765.799	709.852	11.2049	9.77	15.1598	9.85722	10.6898	9.11928	332.18	350.591	321.431	ng
POS4157	Y	TG(18:1_22:5_22:6)+NH4	TG(62:12)+NH4	TG	(18:1_22:5_22:6)	(18:1)	(22:5)	(22:6)		C65 H106 O6 N1	996.801	15.7774	0.00973325	0.00497105	1.27284e-13	1.43079	481.254	441.388	455.829	463.852	503.211	468.176	1.15351	2.91469	2.54026	2.96524	1.61533	2.79808	182.346	182.378	185.454	ng
POS4164	Y	TG(26:1_18:0_18:1)+NH4	TG(62:2)+NH4	TG	(26:1_18:0_18:1)	(26:1)	(18:0)	(18:1)		C65 H126 O6 N1	1016.96	17.9264	0.0128245	0.150919	4.8819e-13	2.52861	1922.8	1889.08	1910.89	1937.22	2053.64	2030.6	218.029	320.512	344.764	332.653	234.048	322.419	1066.07	1039.16	1050.93	ng
POS4169	Y	TG(20:1_18:1_24:1)+NH4	TG(62:3)+NH4	TG	(20:1_18:1_24:1)	(20:1)	(18:1)	(24:1)		C65 H124 O6 N1	1014.94	17.7321	0.0163745	0.144647	1.0322e-12	2.24403	1560.87	1389.73	1502.27	1550.81	1567.35	1526.43	211.397	194.664	280.5	213.817	214.013	201.533	829.244	804.833	826.748	ng
POS4173	Y	TG(16:0_22:4_24:0)+NH4	TG(62:4)+NH4	TG	(16:0_22:4_24:0)	(16:0)	(22:4)	(24:0)		C65 H122 O6 N1	1012.93	17.5623	0.00588623	0.0498828	1.66647e-10	2.34388	1431.22	1304.71	1249.64	1229.32	1477.36	1515.42	60.329	66.1721	84.2107	67.8922	61.3063	69.5116	592.712	599.479	597.725	ng
POS4175	Y	TG(18:1_20:3_24:1)+NH4	TG(62:5)+NH4	TG	(18:1_20:3_24:1)	(18:1)	(20:3)	(24:1)		C65 H120 O6 N1	1010.91	17.4458	0.0108255	0.0380262	3.96823e-13	2.00429	958.738	947.734	948.127	937.352	1062	1003.32	34.1185	36.1489	47.0554	36.1792	33.1859	36.0419	446.653	455.743	454.351	ng
POS4177	Y	TG(18:1_22:1_22:4)+NH4	TG(62:6)+NH4	TG	(18:1_22:1_22:4)	(18:1)	(22:1)	(22:4)		C65 H118 O6 N1	1008.9	17.2119	0.00494611	0.0421915	2.39044e-13	1.7955	798.131	767.746	766.332	746.871	845.557	806.905	36.1663	26.365	50.4792	26.7833	34.3906	25.4462	383.49	383.494	380.216	ng
POS4179	Y	TG(16:0_22:6_24:1)+NH4	TG(62:7)+NH4	TG	(16:0_22:6_24:1)	(16:0)	(22:6)	(24:1)		C65 H116 O6 N1	1006.88	17.026	0.0208986	0.0366748	3.55004e-06	1.314	666.203	362.168	412.304	394.625	400.83	393.748	16.7007	12.3347	24.8187	11.8025	16.7689	14.0247	197.92	198.047	205.237	ng
POS4181	Y	TG(18:0_22:4_22:4)+NH4	TG(62:8)+NH4	TG	(18:0_22:4_22:4)	(18:0)	(22:4)	(22:4)		C65 H114 O6 N1	1004.86	16.772	0.00258586	0.0075103	2.90988e-07	1.67791	601.64	572.582	802.48	576.656	604.732	890.942	5.36131	4.04453	8.2833	3.60262	5.50373	3.61393	318.344	319.202	317.557	ng
POS4183	Y	TG(18:1_22:4_22:4)+NH4	TG(62:9)+NH4	TG	(18:1_22:4_22:4)	(18:1)	(22:4)	(22:4)		C65 H112 O6 N1	1002.85	16.5377	0.0107346	0.0109171	1.73798e-15	2.04908	955.714	990.071	930.267	1010.22	982.856	959.124	10.3244	8.95061	14.9729	9.48537	9.7009	10.1932	484.039	488.951	478.568	ng
POS42	Y	CL(72:2)+H	CL(72:2)+H	CL	(72:2)	(72:2)				C81 H155 O17 P2	1462.07	10.3355	0.0291871	1.91032	4.3831e-05	1.26025	169.212	163.055	148.59	174.324	165.686	168.964	286.123	278.669	399.278	258.322	353.705	314.797	229.106	222.472	235.848	ng
POS4221	Y	TG(26:1_18:1_20:1)+NH4	TG(64:3)+NH4	TG	(26:1_18:1_20:1)	(26:1)	(18:1)	(20:1)		C67 H128 O6 N1	1042.97	17.9014	0.0752265	0.121244	5.26751e-08	1.60506	626.533	783.964	660.884	836.348	700.028	916.415	91.862	82	129.092	85.7258	85.7525	74.0956	365.423	414.493	364.202	ng
POS4224	Y	TG(26:0_16:0_22:4)+NH4	TG(64:4)+NH4	TG	(26:0_16:0_22:4)	(26:0)	(16:0)	(22:4)		C67 H126 O6 N1	1040.96	17.8341	0.00196868	0.0446024	3.131e-15	1.91256	918.949	847.598	904.802	904.844	919.146	906.679	34.1218	41.4461	46.346	43.0779	33.4598	42.4915	407.413	408.926	407.702	ng
POS4226	Y	TG(18:1_22:4_24:0)+NH4	TG(64:5)+NH4	TG	(18:1_22:4_24:0)	(18:1)	(22:4)	(24:0)		C67 H124 O6 N1	1038.94	17.653	0.0130208	0.0321368	2.45696e-13	1.95833	953.04	845.828	899.932	939.278	934.725	962.665	22.4005	35.3281	31.0473	35.69	21.7509	31.6756	408.491	418.402	417.162	ng
POS4229	Y	TG(18:1_22:4_24:1)+NH4	TG(64:6)+NH4	TG	(18:1_22:4_24:1)	(18:1)	(22:4)	(24:1)		C67 H122 O6 N1	1036.93	17.4434	0.00505552	0.0285547	8.01051e-18	1.63668	630.932	630.151	632.711	647.939	653.847	640.717	18.3227	13.906	26.5508	15.1216	17.3705	18.2726	274.272	274.357	276.722	ng
POS4231	Y	TG(18:1_22:5_24:1)+NH4	TG(64:7)+NH4	TG	(18:1_22:5_24:1)	(18:1)	(22:5)	(24:1)		C67 H120 O6 N1	1034.91	17.2442	0.0119438	0.0333372	1.08828e-11	1.02895	261.279	257.066	258.684	226.502	254.759	281.639	9.24421	7.6055	12.0482	7.85468	7.98103	6.60328	132.933	132.941	130.206	ng
POS4265	Y	TG(26:0_18:1_22:4)+NH4	TG(66:5)+NH4	TG	(26:0_18:1_22:4)	(26:0)	(18:1)	(22:4)		C69 H128 O6 N1	1066.97	17.8422	0.00126887	0.0267341	2.98319e-13	1.35511	417.35	407.347	450.586	444.764	453.481	458.997	9.37465	14.014	12.8668	12.3459	8.56719	13.2097	191.208	191.524	191.047	ng
POS4268	Y	TG(26:1_18:1_22:4)+NH4	TG(66:6)+NH4	TG	(26:1_18:1_22:4)	(26:1)	(18:1)	(22:4)		C69 H126 O6 N1	1064.96	17.6401	0.00542655	0.0259153	9.06719e-14	1.37746	446.346	426.085	433.045	459.079	478.072	461.738	10.0959	12.5499	13.5959	12.8641	9.46157	11.517	198.539	200.644	200.041	ng
POS4407	Y	ZyE(20:4)+NH4	ZyE(20:4)+NH4	ZyE	(20:4)	(20:4)				C47 H78 O2 N1	688.603	13.8328	0.0304297	0.110241	4.24257e-05	2.59182	2404.54	2510.39	856.689	2488.34	2154.16	1768.61	280.518	223.815	299.532	145.943	242.451	150.77	1033.83	1025.18	1084.22	ng
POS4409	Y	ZyE(23:4)+NH4	ZyE(23:4)+NH4	ZyE	(23:4)	(23:4)				C50 H84 O2 N1	730.65	14.8972	0.0329055	0.118612	5.21537e-05	7.81333	22118.7	22389.4	7591.83	22577.6	19097.8	16147.2	1130.46	3141.88	2208.87	2395.87	1230.46	2930.63	8023.06	7944.43	8442.46	ng
POS4410	Y	ZyE(33:5)+NH4	ZyE(33:5)+NH4	ZyE	(33:5)	(33:5)				C60 H102 O2 N1	868.791	15.439	0.313171	0.0873795	0.00135027	5.21563	15775.4	4623.73	5237.77	11488.9	5615	9221.32	205.143	1020.45	748.287	1381.52	394.102	790.921	3754.39	2012.48	3687.45	ng
POS4411	Y	ZyE(33:6)+NH4	ZyE(33:6)+NH4	ZyE	(33:6)	(33:6)				C60 H100 O2 N1	866.775	15.1353	0.0925206	0.0533332	0.000344651	5.00729	13035.4	6554.56	4657.59	7043.95	5774.05	5189.32	103.032	237.386	307.88	750.388	82.7224	772.176	1591.76	1852.93	1578.03	ng
POS4412	Y	ZyE(35:5)+NH4	ZyE(35:5)+NH4	ZyE	(35:5)	(35:5)				C62 H106 O2 N1	896.822	15.7279	0.0205187	0.183849	0.0138262	2.89326	7197.06	2402.22	303.732	4696.56	5555.59	2464.59	285.639	1069.83	895.697	741.644	235.369	930.432	2205.02	2136.87	2122.16	ng
POS4413	Y	ZyE(35:6)+NH4	ZyE(35:6)+NH4	ZyE	(35:6)	(35:6)				C62 H104 O2 N1	894.806	15.5046	0.108386	0.0771942	3.26541e-05	5.35147	9427.43	7819.21	3656.88	10178.8	6842.42	10029.5	121.637	1304.04	1119.85	249.288	505.191	401.779	4057.93	4038.52	4858.74	ng
POS4414	Y	ZyE(36:4)+NH4	ZyE(36:4)+NH4	ZyE	(36:4)	(36:4)				C63 H110 O2 N1	912.853	17.5339	0.119427	0.085432	0.00121551	2.82962	844.164	3511.44	1096.44	2795.84	3568.37	3686.31	55.4211	261.986	178.51	371.711	91.3629	365.424	329.553	337.493	407.278	ng
POS4415	Y	ZyE(37:4)+NH4	ZyE(37:4)+NH4	ZyE	(37:4)	(37:4)				C64 H112 O2 N1	926.869	17.639	0.0542802	0.113405	0.000404212	3.57213	5707.75	5868.48	1844.23	4175.02	3008.69	3059.85	171.479	926.687	154.706	769.141	69.8672	591.747	2346.17	2322.85	2122.63	ng
POS4416	Y	ZyE(37:6)+NH4	ZyE(37:6)+NH4	ZyE	(37:6)	(37:6)				C64 H108 O2 N1	922.837	16.036	0.0399208	0.030292	6.92412e-05	10.5955	40101.2	35898.5	10588.5	31198.9	31826.1	23360	249.368	924.248	1384.06	330.234	968.136	1383.65	9814.2	10408.5	9653.88	ng
POS447	Y	ChE(18:0)+NH4	ChE(18:0)+NH4	ChE	(18:0)	(18:0)				C45 H84 O2 N1	670.65	17.4501	0.0363383	0.221994	0.000702408	2.3694	3021.72	2346.25	716.96	3013.23	2798.66	1946.73	211.848	833.746	510.8	551.05	319.388	646.359	1336.46	1323.96	1415.02	ng
POS448	Y	ChE(18:1)+NH4	ChE(18:1)+NH4	ChE	(18:1)	(18:1)				C45 H82 O2 N1	668.634	17.0851	0.0278051	0.590357	0.0190648	1.88923	11505.1	11245.9	4488.59	16270.8	12963.7	12567.3	5321.98	7244.33	8856.31	7069.06	4973.23	7294.25	11321.8	11758.1	11141.1	ng
POS449	Y	ChE(18:1)+H	ChE(18:1)+H	ChE	(18:1)	(18:1)				C45 H79 O2	651.607	17.877	0.0776036	0.18661	0.000557195	1.32707	843.468	881.074	198.21	883.847	730.438	578.539	83.2432	152.37	257.301	73.0916	100.879	101.122	553.168	487.47	482.625	ng
POS453	Y	ChE(20:1)+NH4	ChE(20:1)+NH4	ChE	(20:1)	(20:1)				C47 H86 O2 N1	696.665	17.4302	0.0638732	0.292268	0.000594587	4.42893	12795.8	13256.7	4166.32	11083.6	12847.5	8295.91	1804.05	3714.92	3714.6	2688.02	2577.4	3751.92	5777.36	5525.59	6261.39	ng
POS454	Y	ChE(20:2)+NH4	ChE(20:2)+NH4	ChE	(20:2)	(20:2)				C47 H84 O2 N1	694.65	17.0902	0.0410601	0.303863	0.0012393	2.441	4371.45	4417.06	1234.23	4089.31	2749.33	3118.01	658.669	1243.41	1477.43	954.606	654.31	1082.57	2363.78	2517.76	2333.66	ng
POS455	Y	ChE(20:3)+NH4	ChE(20:3)+NH4	ChE	(20:3)	(20:3)				C47 H82 O2 N1	692.634	16.7745	0.0493799	0.233171	0.000206585	2.87131	3768.12	4188.11	1409.41	4506.95	3521.84	3034.34	500.28	935.423	1090.96	857.374	535.737	843.627	1764.79	1903.8	1738.04	ng
POS456	Y	ChE(20:4)+NH4	ChE(20:4)+NH4	ChE	(20:4)	(20:4)				C47 H80 O2 N1	690.618	16.5226	0.0844179	0.15867	0.000419385	3.66617	5924.41	7196	1758.23	3770.52	5090.57	4585.39	486.336	1005.58	860.127	808.997	407.535	925.781	2463.47	2104.59	2423.77	ng
POS457	Y	ChE(22:1)+NH4	ChE(22:1)+NH4	ChE	(22:1)	(22:1)				C49 H90 O2 N1	724.697	17.6792	0.0305142	0.247099	0.000210501	3.83161	6908.58	8020.61	2707.3	8208.23	5938.22	6353.9	905.849	1740.4	2308.02	1528.97	1000.93	1939.41	3790.82	3673.55	3904.82	ng
POS458	Y	ChE(22:2)+NH4	ChE(22:2)+NH4	ChE	(22:2)	(22:2)				C49 H88 O2 N1	722.681	17.4322	0.091911	0.125966	0.000190765	3.72352	5822	6035.91	1729.89	3862.59	5448.56	3737.05	299.489	609.606	728.05	523.242	508.572	686.275	1743.26	1714.97	2018.72	ng
POS459	Y	ChE(22:3)+NH4	ChE(22:3)+NH4	ChE	(22:3)	(22:3)				C49 H86 O2 N1	720.665	17.1447	0.133112	0.308214	0.00793349	1.47847	1465.15	1697.23	456.446	1599.63	1309.63	2905.7	249.465	678.063	616.567	553.43	406.318	403.778	1415.36	1103.43	1390.97	ng
POS460	Y	ChE(22:4)+NH4	ChE(22:4)+NH4	ChE	(22:4)	(22:4)				C49 H84 O2 N1	718.65	16.8455	0.0365667	0.0206173	5.64627e-06	5.07526	8193.83	7395.79	3110.53	6282.44	6556.76	6194.06	73.284	138.277	176.847	65.6353	237.172	86.7473	2965.11	2936.23	3139.9	ng
POS461	Y	ChE(22:5)+NH4	ChE(22:5)+NH4	ChE	(22:5)	(22:5)				C49 H82 O2 N1	716.634	16.5169	0.124227	0.0525243	8.52659e-05	4.6148	6595.65	6995.77	1719.24	6452.32	5249.74	7337.76	174.449	248.86	633.782	449.295	26.1838	271.668	2547.41	3119.74	2518.86	ng
POS462	Y	ChE(22:6)+NH4	ChE(22:6)+NH4	ChE	(22:6)	(22:6)				C49 H80 O2 N1	714.618	16.3072	0.00517989	0.24599	8.81152e-05	4.72826	10346.2	10211.1	4012.87	10701.4	10212.4	10130.8	1284.86	3250.87	2764.62	2473.81	1230.84	2675.71	5392.6	5347.58	5341.94	ng
POS463	Y	ChE(23:4)+NH4	ChE(23:4)+NH4	ChE	(23:4)	(23:4)				C50 H86 O2 N1	732.665	15.0637	0.0283931	0.0929885	4.51926e-05	4.18419	6683.81	5598.51	1990.35	5872.55	4676.21	5244.16	275.729	615.339	569.504	473.387	403.954	457.841	2199.32	2178.04	2296.52	ng
POS464	Y	ChE(23:5)+NH4	ChE(23:5)+NH4	ChE	(23:5)	(23:5)				C50 H84 O2 N1	730.65	14.867	0.0256984	0.12022	5.54671e-05	7.81085	22596.7	22338.6	7570.88	22526.8	19080.8	16162.2	1227.21	3052.25	2269.03	2509.76	1246.34	2952.78	8047.85	7969.16	8363.77	ng
POS466	Y	ChE(24:1)+NH4	ChE(24:1)+NH4	ChE	(24:1)	(24:1)				C51 H94 O2 N1	752.728	17.9124	0.035771	0.353114	0.00118739	4.06601	12833.5	12324.5	4024.72	12016.7	10205.3	10910.3	1365.96	6077.93	3762.74	4231.93	2122.03	4443.77	7985.75	7539.89	7485.76	ng
POS467	Y	ChE(24:2)+NH4	ChE(24:2)+NH4	ChE	(24:2)	(24:2)				C51 H92 O2 N1	750.712	17.6751	0.0439277	0.2094	8.60358e-05	3.41845	5357.75	4889.68	1935.2	5251.61	4368.13	3995.74	484.665	1159.67	964.773	1233.25	452.512	1107.26	2473.19	2274.37	2433.1	ng
POS468	Y	ChE(24:3)+NH4	ChE(24:3)+NH4	ChE	(24:3)	(24:3)				C51 H90 O2 N1	748.697	17.444	0.0116507	0.0699961	6.95225e-05	5.85079	10045.9	11566.5	3236.45	11465.6	11960	8477.56	341.919	909.538	842.493	625	399.624	853.839	3732.13	3703.44	3789.09	ng
POS469	Y	ChE(24:4)+NH4	ChE(24:4)+NH4	ChE	(24:4)	(24:4)				C51 H88 O2 N1	746.681	17.1926	0.0562856	0.0792944	2.41481e-05	5.4247	9025.12	9634.13	3403.32	8677.54	10263.4	7649.42	400.58	1023.1	693.897	830.763	311.155	598.414	4946.42	5388.24	4855.47	ng
POS473	Y	ChE(26:2)+NH4	ChE(26:2)+NH4	ChE	(26:2)	(26:2)				C53 H96 O2 N1	778.744	17.9026	0.0124166	0.204722	0.000136241	3.88955	6520.69	6316.2	2235.93	6722.27	6136.58	5387.22	342.676	2006.15	1031.07	1480.87	452.639	1507.72	3335.4	3291.02	3253.72	ng
POS474	Y	ChE(26:3)+NH4	ChE(26:3)+NH4	ChE	(26:3)	(26:3)				C53 H94 O2 N1	776.728	17.6867	0.0340927	0.0829346	5.65594e-05	3.75411	4236.74	4626.22	1528.58	5390.85	4261.52	3596.89	136.986	453.54	285.201	492.174	131.658	461.081	1818.42	1801.46	1917.95	ng
POS475	Y	ChE(26:4)+NH4	ChE(26:4)+NH4	ChE	(26:4)	(26:4)				C53 H92 O2 N1	774.712	17.4545	0.00529317	0.0530161	2.53582e-05	6.49111	12346.9	11963.7	4453.26	13470.2	13955.6	10167.2	309.287	898.518	634.148	588.491	332.375	755.167	5412.88	5469.46	5431.93	ng
POS481	Y	Co(Q10)+NH4	Co(Q10)+NH4	Co	(Q10)	(Q10)				C59 H94 O4 N1	880.718	15.6323	0.0303378	0.869401	0.0292866	2.23365	2541.61	2707.94	2137.59	2785.31	2347.15	2779.27	2114.74	2084.29	2503.1	2054.89	2391.5	2152.33	2115.84	2052.21	2180.61	ng
POS62	Y	CL(74:1)+H	CL(74:1)+H	CL	(74:1)	(74:1)				C83 H161 O17 P2	1492.12	11.4587	0.0146723	0.807463	0.00734113	1.47632	1558.8	1590.46	1487.53	1749.02	1839.91	1728.58	1041.45	1554.82	1403.24	1248.93	1274.05	1515.23	1491.15	1507.65	1535.05	ng
POS64	Y	CL(74:3)+H	CL(74:3)+H	CL	(74:3)	(74:3)				C83 H157 O17 P2	1488.09	10.3922	0.0149783	2.01052	1.24795e-05	1.624	253.165	255.864	223.552	267.389	275.931	246.893	456.622	461.017	641.02	432.946	534.277	535.728	341.507	341.511	350.446	ng
POS78	Y	CL(76:2)+H	CL(76:2)+H	CL	(76:2)	(76:2)				C85 H163 O17 P2	1518.14	11.456	0.0198709	1.76759	0.00105458	1.4089	234.191	237.61	207.357	245.671	243.527	237.988	405.31	337.339	546.108	309.232	513.649	374.199	306.407	306.402	317.073	ng
POS81	Y	CL(76:5)+H	CL(76:5)+H	CL	(76:5)	(76:5)				C85 H157 O17 P2	1512.09	10.3559	0.0201396	1.18353	0.0445964	1.01283	253.578	246.488	218.948	260.693	246.735	248.221	227.811	318.17	298.211	293.083	251.825	356.203	255.82	265.984	263.324	ng
POS904	Y	DG(18:1_22:4)+NH4	DG(40:5)+NH4	DG	(18:1_22:4)	(18:1)	(22:4)			C43 H78 O5 N1	688.587	11.8154	0.0117819	0.0709282	3.68772e-10	1.22242	345.256	424.366	356.247	428.092	370.664	405.836	31.4617	17.8121	40.7132	20.8667	34.6213	19.8203	175.998	180.167	177.697	ng
NEG1		CL(56:6)-2H	CL(56:6)-2H	CL	(56:6)	(56:6)				C65 H112 O17 P2	613.369	3.60298	0.0405494	0.246866	4.80512e-07	0.122068	6.02511	6.97298	5.544	6.77252	5.50473	7.5065	1.95795	0.811858	2.00976	1.73653	0.754556	2.19067	3.63217	3.93873	3.80707	ng
NEG10		CL(65:2)-H	CL(65:2)-H	CL	(65:2)	(65:2)				C74 H139 O17 P2	1361.95	15.562	0.0472083	1.71757	0.00278241	0.0924816	1.19868	0.994094	1.13017	1.12482	1.20875	0.913099	1.64141	1.46188	2.74719	1.77035	1.58205	2.0809	1.26098	1.1597	1.25898	ng
NEG1005		LPE(18:0e)-H	LPE(18:0e)-H	LPE	(18:0e)	(18:0e)				C23 H49 O6 N1 P1	466.33	3.32071	0.0710342	0.623155	0.00105059	0.0918229	47.0111	56.5761	47.3907	52.3148	47.7497	52.0305	32.1975	19.065	35.0184	40.1663	20.9784	41.4356	42.2306	37.0227	41.6908	ng
NEG1010		LPE(18:1e)-H	LPE(18:1e)-H	LPE	(18:1e)	(18:1e)				C23 H47 O6 N1 P1	464.315	3.32682	0.0037143	0.685108	0.00107651	0.69375	1188.55	1468.42	1204.05	1392.31	1354.54	1480.05	1075.33	688.649	1094.1	1014.8	674.978	993.245	1128.11	1135.98	1129.49	ng
NEG1012		LPE(18:2)-H	LPE(18:2)-H	LPE	(18:2)	(18:2)				C23 H43 O7 N1 P1	476.278	1.60455	0.00175158	1.65217	0.00944681	0.448784	34.3481	16.4005	31.2989	35.5797	33.0524	14.9581	49.9698	35.264	62.9198	46.5367	37.4178	41.553	41.0428	40.8992	40.9716	ng
NEG1013		LPE(18:2e)-H	LPE(18:2e)-H	LPE	(18:2e)	(18:2e)				C23 H45 O6 N1 P1	462.299	2.38541	0.00930736	0.994266	0.9667	1.01391	395.457	472.839	385.363	431.39	395.038	456.892	328.566	423.164	681.559	331.341	406.832	350.97	413.489	416.028	408.48	ng
NEG1015		LPE(18:3)-H	LPE(18:3)-H	LPE	(18:3)	(18:3)				C23 H41 O7 N1 P1	474.263	1.40972	0.0213382	3.11052	6.12828e-05	0.0943774	0.469245	0.516732	0.708087	0.423884	0.445443	0.427833	2.10258	1.274	1.96028	1.33682	1.315	1.3156	0.802349	0.79242	0.769555	ng
NEG1016		LPE(18:3e)-H	LPE(18:3e)-H	LPE	(18:3e)	(18:3e)				C23 H43 O6 N1 P1	460.283	1.82566	0.0245647	0.578849	0.00144218	0.0665627	9.76958	10.6851	11.2794	11.3247	10.5349	10.4472	5.20745	5.63634	11.0234	4.94639	6.10633	4.15012	8.09948	8.3894	8.00438	ng
NEG1017		LPE(19:0)-H	LPE(19:0)-H	LPE	(19:0)	(19:0)				C24 H49 O7 N1 P1	494.325	3.43689	0.00950125	1.32258	0.068797	0.215177	9.57629	12.0282	7.26237	7.47375	9.78108	11.6493	8.981	10.7009	18.0521	13.3152	11.5219	13.8357	11.9044	11.6818	11.7717	ng
NEG1018		LPE(19:1)-H	LPE(19:1)-H	LPE	(19:1)	(19:1)				C24 H47 O7 N1 P1	492.31	2.44062	0.00244234	2.05276	0.000337277	0.364575	11.6945	14.0511	11.3875	13.3448	12.2311	13.5468	24.3963	23.9495	38.3899	22.7886	24.1298	22.8807	18.0874	18.1428	18.175	ng
NEG1019		LPE(20:0)-H	LPE(20:0)-H	LPE	(20:0)	(20:0)				C25 H51 O7 N1 P1	508.341	4.25862	0.00838723	1.11821	0.209713	0.363419	35.5006	39.2529	32.7802	35.4315	34.668	39.6638	44.159	31.4041	51.7904	41.8244	33.8818	39.9231	36.7182	36.2101	36.7616	ng
NEG102		CL(17:1_18:2_18:1_18:2)-H	CL(71:6)-H	CL	(17:1_18:2_18:1_18:2)	(17:1)	(18:2)	(18:1)	(18:2)	C80 H143 O17 P2	1437.98	15.2954	0.0198031	0.706471	0.0487954	0.160873	45.0419	38.4039	35.2857	50.2262	41.2148	48.0184	41.1186	19.1926	27.9527	35.771	13.2458	45.1236	37.9904	39.1668	37.7491	ng
NEG1021		LPE(20:1e)-H	LPE(20:1e)-H	LPE	(20:1e)	(20:1e)				C25 H51 O6 N1 P1	492.346	4.99148	0.0107826	0.846753	0.0939565	0.222072	32.6453	32.0583	28.9021	30.8868	32.2222	32.2683	26.4776	21.0686	38.6053	25.1011	22.4529	26.3165	28.9614	28.3435	28.6512	ng
NEG1022		LPE(20:2)-H	LPE(20:2)-H	LPE	(20:2)	(20:2)				C25 H47 O7 N1 P1	504.31	2.21469	0.0112145	1.80722	0.0021369	0.431441	21.7097	24.5258	20.3661	23.0756	19.3841	20.7784	34.9619	36.2083	58.6582	30.8719	41.5219	32.4262	28.7669	28.1336	28.3865	ng
NEG1023		LPE(20:2e)-H	LPE(20:2e)-H	LPE	(20:2e)	(20:2e)				C25 H49 O6 N1 P1	490.33	3.42887	0.0117537	1.0625	0.628108	0.211945	14.6565	15.853	13.5275	14.6412	14.1297	15.2803	13.2443	14.4184	24.5582	13.254	14.4705	13.6478	14.5275	14.2242	14.2488	ng
NEG1024		LPE(20:3)-H	LPE(20:3)-H	LPE	(20:3)	(20:3)				C25 H45 O7 N1 P1	502.294	1.74773	0.0141525	0.813572	0.153817	0.276709	64.9308	71.6904	60.2069	68.5865	62.8233	69.8705	55.3524	38.4986	90.9972	41.1792	47.7466	50.1157	66.1189	65.2391	67.1105	ng
NEG1025		LPE(20:3e)-H	LPE(20:3e)-H	LPE	(20:3e)	(20:3e)				C25 H47 O6 N1 P1	488.315	2.59182	0.0362196	0.681246	0.011437	0.0299323	3.03516	3.90003	2.98318	3.27777	3.0172	3.72172	1.94274	2.20785	3.73837	1.76231	1.84961	2.07979	2.84539	2.80561	2.65525	ng
NEG1026		LPE(20:4)-H	LPE(20:4)-H	LPE	(20:4)	(20:4)				C25 H43 O7 N1 P1	500.278	1.52187	0.00494357	1.4099	0.00181343	0.925351	139.095	168.084	117.386	154.733	149.375	138.776	235.854	188.701	246.794	172.939	190.577	188.155	165.15	166.4	166.697	ng
NEG1027		LPE(20:5)-H	LPE(20:5)-H	LPE	(20:5)	(20:5)				C25 H41 O7 N1 P1	498.263	1.29648	0.0308196	2.69224	1.17508e-05	0.134676	0.899586	1.1749	1.06327	1.55501	1.21664	1.30068	4.34215	3.15919	3.22243	2.6273	2.97283	3.08741	2.03086	2.12708	2.00761	ng
NEG1028		LPE(21:0)-H	LPE(21:0)-H	LPE	(21:0)	(21:0)				C26 H53 O7 N1 P1	522.357	5.17484	0.00089683	0.844486	0.0677651	0.0371632	0.850219	0.993266	0.817449	0.920524	0.796502	0.954677	0.810587	0.620607	1.00298	0.745216	0.610068	0.713876	0.803344	0.80298	0.80437	ng
NEG1029		LPE(22:0)-H	LPE(22:0)-H	LPE	(22:0)	(22:0)				C27 H55 O7 N1 P1	536.372	5.93229	0.0406855	0.918233	0.429902	0.270317	36.1158	42.996	37.5695	41.849	37.9317	39.5305	46.1449	25.6434	43.4966	40.1014	24.2106	37.0993	37.5137	39.9545	37.0697	ng
NEG103		CL(17:1_18:1_18:2_18:2)-H	CL(71:6)-H	CL	(17:1_18:1_18:2_18:2)	(17:1)	(18:1)	(18:2)	(18:2)	C80 H143 O17 P2	1437.98	17.029	0.57492	0.211237	0.351199	0.0392987	0.28217	0.156875	0.178809	0.625954	11.6986	1.07925	0.327462	0.16096	0.268215	1.19469	0.763544	0.247015	0.0993384	0.315508	0.164075	ng
NEG1030		LPE(22:1)-H	LPE(22:1)-H	LPE	(22:1)	(22:1)				C27 H53 O7 N1 P1	534.357	4.25377	0.00802483	1.56912	0.0225138	0.57269	48.2679	54.3937	44.3861	50.3173	46.8652	54.7895	61.9184	78.8134	124.53	56.8546	86.3041	60.7772	58.8257	58.0161	58.8342	ng
NEG1031		LPE(22:2)-H	LPE(22:2)-H	LPE	(22:2)	(22:2)				C27 H51 O7 N1 P1	532.341	3.00328	0.0357826	2.9493	0.00572932	0.258687	5.4213	6.65163	5.48803	1.54922	0.897295	6.20907	8.49577	14.8872	21.658	7.89945	15.4047	8.97526	8.51249	8.07536	8.65252	ng
NEG1032		LPE(22:3)-H	LPE(22:3)-H	LPE	(22:3)	(22:3)				C27 H49 O7 N1 P1	530.325	2.3787	0.081475	1.15467	0.46452	0.209807	10.4973	15.6075	9.29226	13.8628	12.5694	12.8796	12.1272	10.615	24.0443	9.74833	18.8569	10.8724	13.3186	11.4589	13.1571	ng
NEG1033		LPE(22:4)-H	LPE(22:4)-H	LPE	(22:4)	(22:4)				C27 H47 O7 N1 P1	528.31	1.82857	0.00881307	0.678793	0.0160609	0.312029	200.804	217.077	173.384	212.722	221.87	191.391	125.5	148.999	230.558	80.6149	140.371	100.218	164.177	161.907	161.529	ng
NEG1034		LPE(22:5)-H	LPE(22:5)-H	LPE	(22:5)	(22:5)				C27 H45 O7 N1 P1	526.294	1.56651	0.106517	0.692573	0.178575	0.129935	31.8546	86.1844	27.85	90.1691	88.5821	96.2654	43.7519	40.0894	83.5987	35.2012	54.3267	34.5401	52.608	63.6058	63.7427	ng
NEG1035		LPE(22:6)-H	LPE(22:6)-H	LPE	(22:6)	(22:6)				C27 H43 O7 N1 P1	524.278	1.44546	0.0343573	1.10368	0.268013	0.385416	37.1375	46.5509	34.5266	42.9544	41.1248	43.4551	47.4841	44.0311	59.3466	39.1847	42.8702	38.3121	41.9729	44.2178	41.4726	ng
NEG1036		LPE(23:0)-H	LPE(23:0)-H	LPE	(23:0)	(23:0)				C28 H57 O7 N1 P1	550.388	6.66349	0.0204815	1.14429	0.225921	0.0599865	1.00089	1.07572	0.967947	0.963719	1.02214	0.974471	1.51748	0.892917	1.20786	1.30814	0.780026	1.16492	1.18527	1.16882	1.13829	ng
NEG1037		LPE(23:1)-H	LPE(23:1)-H	LPE	(23:1)	(23:1)				C28 H55 O7 N1 P1	548.372	5.219	0.0222997	1.32158	0.00739715	0.0634548	0.763087	0.847747	0.66356	0.762476	0.756319	0.821936	1.08656	0.790673	1.29708	0.983066	0.928808	1.01307	0.887108	0.86961	0.909155	ng
NEG1038		LPE(24:0)-H	LPE(24:0)-H	LPE	(24:0)	(24:0)				C29 H59 O7 N1 P1	564.403	7.34978	0.00754081	0.930296	0.685008	0.235209	28.4297	33.3731	26.8906	29.9683	30.4721	30.8216	41.4207	15.3106	20.9264	39.9007	15.558	34.2955	29.2598	28.8561	29.2072	ng
NEG1039		LPE(24:1)-H	LPE(24:1)-H	LPE	(24:1)	(24:1)				C29 H57 O7 N1 P1	562.388	5.92436	0.035574	1.52942	0.0017078	0.465961	29.3826	35.6557	28.7303	33.3502	34.4131	32.3119	52.7463	40.7277	66.2763	46.7795	40.9669	48.9725	39.2697	41.4587	38.8043	ng
NEG104		CL(71:6)-H	CL(71:6)-H	CL	(71:6)	(71:6)				C80 H143 O17 P2	1437.98	17.64	0.0727089	1.01128	0.975823	0.0194041	0.0778089	0.452082	0.363997	0.52383	0.366168	0.091175	0.298137	0.0940443	0.42321	0.208417	0.200459	0.671954	0.255499	0.229856	0.222908	ng
NEG1040		LPE(24:2)-H	LPE(24:2)-H	LPE	(24:2)	(24:2)				C29 H55 O7 N1 P1	560.372	4.61093	0.00197976	1.14847	0.163229	0.0867108	1.9405	2.22558	1.60814	1.85985	1.8367	1.99486	2.12718	1.95527	3.03099	2.03647	1.96336	2.05469	1.94739	1.95171	1.9551	ng
NEG1041		LPE(25:0)-H	LPE(25:0)-H	LPE	(25:0)	(25:0)				C30 H61 O7 N1 P1	578.419	8.043	0.0653928	1.38206	0.0434951	0.0501981	0.490267	0.545915	0.312166	0.606957	0.394951	0.543683	0.81761	0.732346	0.814284	0.515174	0.694896	0.425295	0.458685	0.508928	0.45248	ng
NEG1042		LPE(25:1)-H	LPE(25:1)-H	LPE	(25:1)	(25:1)				C30 H59 O7 N1 P1	576.403	6.58221	0.0048638	1.06949	0.402457	0.0607633	1.12903	1.16497	1.03361	1.0674	1.08753	1.14619	1.16469	0.959383	1.5506	1.21292	1.00402	1.19771	1.15342	1.16199	1.16406	ng
NEG1043		LPE(26:0)-H	LPE(26:0)-H	LPE	(26:0)	(26:0)				C31 H63 O7 N1 P1	592.435	8.74529	0.0339759	0.763003	0.397097	0.0568127	2.62416	3.02512	2.52341	2.8524	2.28713	2.65235	3.8295	0.538623	0.686874	3.79694	0.205635	3.12346	2.78104	2.68037	2.86892	ng
NEG1044		LPE(26:1)-H	LPE(26:1)-H	LPE	(26:1)	(26:1)				C31 H61 O7 N1 P1	590.419	7.3221	0.00951009	1.26928	0.125003	0.14619	5.15742	5.30363	4.56521	4.84392	4.03322	5.31093	7.74718	4.00132	5.53374	7.81172	4.15175	7.83536	5.55669	5.59326	5.48928	ng
NEG1045		LPG(14:0)-H	LPG(14:0)-H	LPG	(14:0)	(14:0)				C20 H40 O9 N0 P1	455.242	1.13226	0.018755	1.55626	0.000386173	0.0724179	0.64233	0.754776	0.731327	0.743326	0.820545	0.935652	1.13646	1.0783	1.29086	1.35564	1.39456	0.94649	0.879108	0.900322	0.867714	ng
NEG1046		LPG(15:0)-H	LPG(15:0)-H	LPG	(15:0)	(15:0)				C21 H42 O9 N0 P1	469.257	1.32488	0.0996631	0.935775	0.49563	0.0440587	0.790584	0.697854	0.666384	0.917987	1.05821	0.869687	0.836774	0.810006	0.95996	0.647639	0.741479	0.683676	0.893367	1.05069	0.883135	ng
NEG1047		LPG(16:0)-H	LPG(16:0)-H	LPG	(16:0)	(16:0)				C22 H44 O9 N0 P1	483.273	1.52369	0.0114909	1.21444	0.121003	0.422064	32.9822	42.7723	35.3476	47.0952	43.3542	54.7995	56.6216	35.0985	65.696	57.0387	45.528	51.34	48.7683	48.7674	47.8036	ng
NEG1048		LPG(16:1)-H	LPG(16:1)-H	LPG	(16:1)	(16:1)				C22 H42 O9 N0 P1	481.257	1.22154	0.0229159	0.960989	0.634693	0.104623	4.09152	4.74338	4.40182	4.76235	4.47201	5.24557	4.46755	3.23077	5.33914	5.28221	3.89162	4.42411	4.59223	4.73883	4.53314	ng
NEG1049		LPG(17:0)-H	LPG(17:0)-H	LPG	(17:0)	(17:0)				C23 H46 O9 N0 P1	497.288	1.73796	0.0459693	0.405272	5.23722e-06	0.090756	6.26461	8.30247	7.50023	8.5546	7.00579	9.06446	3.59012	2.04108	4.17816	3.39682	2.58178	3.13508	5.3267	5.75891	5.32035	ng
NEG1050		LPG(17:1)-H	LPG(17:1)-H	LPG	(17:1)	(17:1)				C23 H44 O9 N0 P1	495.273	1.3747	0.00873441	1.02005	0.906259	0.0510901	1.07068	1.03046	1.17543	1.14314	0.998876	1.3477	1.2429	0.57388	1.11149	1.79435	0.768473	1.41084	1.30811	1.28664	1.29118	ng
NEG1051		LPG(18:0)-H	LPG(18:0)-H	LPG	(18:0)	(18:0)				C24 H48 O9 N0 P1	511.304	2.11991	0.018987	0.796718	0.154303	0.323304	99.4791	141.003	130.926	158.312	114.477	139.615	137.893	44.9541	90.4062	131.677	86.6579	132.889	107.231	107.288	110.826	ng
NEG1052		LPG(18:1)-H	LPG(18:1)-H	LPG	(18:1)	(18:1)				C24 H46 O9 N0 P1	509.288	1.52058	0.00788338	1.1862	0.185928	0.61603	92.5758	97.2698	96.5247	103.8	100.207	109.833	138.083	74.6966	124.258	159.436	88.6231	126.874	110.472	112.048	110.6	ng
NEG1053		LPG(18:2)-H	LPG(18:2)-H	LPG	(18:2)	(18:2)				C24 H44 O9 N0 P1	507.273	1.32228	0.0974943	0.784035	0.0718525	0.0996094	8.52946	9.45574	9.84181	10.8465	11.0508	12.2879	9.52033	5.47071	6.89363	10.6117	5.68098	10.4424	10.6277	12.4698	10.53	ng
NEG1054		LPG(19:1)-H	LPG(19:1)-H	LPG	(19:1)	(19:1)				C25 H48 O9 N0 P1	523.304	1.75946	0.00684887	0.704778	0.0360154	0.0451581	5.22455	6.07098	5.21045	4.81033	6.03639	6.72881	4.37838	2.04977	5.28912	5.15208	2.06929	5.08124	5.24979	5.26424	5.19616	ng
NEG1055		LPG(20:1)-H	LPG(20:1)-H	LPG	(20:1)	(20:1)				C26 H50 O9 N0 P1	537.32	2.14049	0.0416584	1.39366	0.0252475	0.375105	22.8165	26.246	23.3372	28.1928	24.4187	30.0908	26.7839	34.4282	51.9477	33.8756	39.9575	29.1659	31.5546	33.6481	31.1576	ng
NEG1056		LPG(20:2)-H	LPG(20:2)-H	LPG	(20:2)	(20:2)				C26 H48 O9 N0 P1	535.304	1.70994	0.0418657	0.52639	3.72066e-05	0.0583771	8.92632	10.9996	9.73795	10.1027	9.41087	11.4495	4.76947	3.9445	7.8414	5.52634	5.41108	4.42061	7.17823	6.63424	7.0887	ng
NEG1057		LPG(20:3)-H	LPG(20:3)-H	LPG	(20:3)	(20:3)				C26 H46 O9 N0 P1	533.288	1.39477	0.00690728	0.464263	3.16333e-07	0.0557968	4.63984	5.11006	4.69314	5.19216	4.94449	5.56718	2.34071	1.64217	2.50436	2.97196	2.36311	2.17376	3.78876	3.78863	3.8342	ng
NEG1058		LPG(20:4)-H	LPG(20:4)-H	LPG	(20:4)	(20:4)				C26 H44 O9 N0 P1	531.273	1.2475	0.0154323	0.393499	8.17677e-06	0.0662943	3.92578	3.82293	3.77716	4.69966	4.4538	4.91639	1.93283	0.86322	1.5228	2.48317	1.25671	2.01317	3.06355	3.0701	3.14934	ng
NEG1059		LPG(22:3)-H	LPG(22:3)-H	LPG	(22:3)	(22:3)				C28 H50 O9 N0 P1	561.32	1.74475	0.0332186	0.111089	3.02265e-08	0.138168	5.87483	4.68366	5.2458	4.7172	5.51877	6.09758	0.280941	0.12847	1.49564	0.472093	0.786348	0.406679	2.66956	2.8529	2.77048	ng
NEG106		CL(17:1_18:2_18:2_18:2)-H	CL(71:7)-H	CL	(17:1_18:2_18:2_18:2)	(17:1)	(18:2)	(18:2)	(18:2)	C80 H141 O17 P2	1435.96	14.9164	0.115877	0.737636	0.131902	0.043799	5.37319	4.72733	4.32812	5.07494	4.36625	4.25755	6.59836	1.38235	2.22709	3.68363	3.225	3.63132	4.56681	3.80406	3.71871	ng
NEG1060		LPG(22:4)-H	LPG(22:4)-H	LPG	(22:4)	(22:4)				C28 H48 O9 N0 P1	559.304	1.4843	0.00870835	0.225529	5.12298e-08	0.178485	12.7542	9.80693	11.035	11.3779	13.4948	12.6475	2.45921	1.81775	4.01861	2.6881	2.92519	2.12993	7.60994	7.73613	7.6355	ng
NEG1061		LPG(22:5)-H	LPG(22:5)-H	LPG	(22:5)	(22:5)				C28 H46 O9 N0 P1	557.288	1.35516	0.0340518	0.319701	3.2021e-08	0.107967	6.49617	5.32619	6.63265	5.59929	6.83513	6.72559	2.32348	1.72363	2.28611	2.05322	1.83323	1.80592	4.33004	4.48942	4.19431	ng
NEG1062		LPG(22:6)-H	LPG(22:6)-H	LPG	(22:6)	(22:6)				C28 H44 O9 N0 P1	555.273	1.20142	0.00550012	0.501488	1.12516e-05	0.0566804	9.17902	7.9433	6.94676	6.87821	8.74075	7.59262	3.59398	2.68559	4.7633	4.34969	4.41929	3.89883	6.45646	6.52284	6.46709	ng
NEG1063		LPI(16:0)-H	LPI(16:0)-H	LPI	(16:0)	(16:0)				C25 H48 O12 N0 P1	571.289	1.41984	0.0181291	1.12787	0.542716	0.207209	15.9847	17.9285	16.3858	14.7951	18.5013	16.1963	14.4979	25.5091	9.23902	21.2818	30.001	12.0232	19.4391	18.8771	18.8107	ng
NEG1064		LPI(16:1)-H	LPI(16:1)-H	LPI	(16:1)	(16:1)				C25 H46 O12 N0 P1	569.273	1.17615	0.0526325	0.917116	0.540478	0.115839	6.68818	7.83138	6.51671	6.01621	7.5916	7.22228	7.90161	4.45476	5.5802	9.57407	4.03205	6.85362	6.86766	7.32118	6.59966	ng
NEG1065		LPI(18:0)-H	LPI(18:0)-H	LPI	(18:0)	(18:0)				C27 H52 O12 N0 P1	599.32	2.00866	0.00436405	2.41673	0.108486	0.880422	55.1973	94.8474	97.3374	88.3289	123.828	83.1353	122.333	413.554	104.701	129.739	473.759	67.4104	137.326	136.353	137.443	ng
NEG1066		LPI(18:1)-H	LPI(18:1)-H	LPI	(18:1)	(18:1)				C27 H50 O12 N0 P1	597.305	1.45901	0.0204718	2.31036	0.00296006	0.985336	62.3838	76.1143	72.5552	85.161	98.6159	103.63	213.536	118.023	135.317	285.104	154.127	245.515	149.572	147.367	143.625	ng
NEG1067		LPI(18:2)-H	LPI(18:2)-H	LPI	(18:2)	(18:2)				C27 H48 O12 N0 P1	595.289	1.23242	0.0250431	0.99492	0.982922	0.126708	6.96683	8.16357	8.66237	6.84208	7.20867	9.00783	9.45196	3.04866	4.31352	12.6095	4.60449	12.5853	8.01281	7.63211	7.90772	ng
NEG1068		LPI(20:1)-H	LPI(20:1)-H	LPI	(20:1)	(20:1)				C29 H54 O12 N0 P1	625.336	1.96573	0.0732513	17.297	4.1987e-08	0.447384	2.96402	0.889619	0.65812	0.62276	0.98154	3.8066	23.8115	28.0817	25.0751	30.9449	35.6545	28.0641	11.1842	12.4053	10.7964	ng
NEG1069		LPI(20:2)-H	LPI(20:2)-H	LPI	(20:2)	(20:2)				C29 H52 O12 N0 P1	623.32	1.54554	0.00755577	6.13479	0.000200017	0.486554	5.57252	4.93228	6.96111	5.44635	6.77089	6.93164	43.5459	22.6031	30.1446	55.2454	24.8084	48.2767	22.6222	22.425	22.2847	ng
NEG1070		LPI(20:3)-H	LPI(20:3)-H	LPI	(20:3)	(20:3)				C29 H50 O12 N0 P1	621.305	1.32005	0.0458356	2.24038	0.0164773	0.532036	26.1666	29.0114	24.8677	25.4688	24.4299	28.3174	69.082	29.1746	50.4512	95.6489	28.4117	81.7979	42.8545	39.0978	41.1357	ng
NEG1071		LPI(20:4)-H	LPI(20:4)-H	LPI	(20:4)	(20:4)				C29 H48 O12 N0 P1	619.289	1.20428	0.0253557	1.33907	0.266142	0.695889	117.487	108.176	114.519	113.008	105.025	99.4608	152.222	64.6222	120.252	258.893	73.2169	211.465	144.492	137.642	139.37	ng
NEG1072		LPI(22:3)-H	LPI(22:3)-H	LPI	(22:3)	(22:3)				C31 H54 O12 N0 P1	649.336	1.70239	0.006426	3.21097	0.00110481	0.16822	0.43931	1.70715	2.51317	1.74956	1.60133	1.72273	5.86842	2.62067	4.81824	7.34944	3.75534	6.84109	3.52455	3.47997	3.5078	ng
NEG1073		LPI(22:4)-H	LPI(22:4)-H	LPI	(22:4)	(22:4)				C31 H52 O12 N0 P1	647.32	1.42911	0.0250427	1.25565	0.193212	0.362608	29.5537	31.4617	28.9096	29.2745	37.2827	33.7021	46.5622	22.5225	37.9473	57.9552	25.4033	48.4148	36.3507	36.5212	34.885	ng
NEG1074		LPI(22:5)-H	LPI(22:5)-H	LPI	(22:5)	(22:5)				C31 H50 O12 N0 P1	645.305	1.22334	0.0402394	1.29616	0.284665	0.170828	6.95214	7.15174	6.39668	6.65573	6.55736	6.64969	10.3495	4.38422	6.64136	14.7247	4.22133	11.9963	8.01835	7.45722	7.51606	ng
NEG1075		LPI(22:6)-H	LPI(22:6)-H	LPI	(22:6)	(22:6)				C31 H48 O12 N0 P1	643.289	1.16335	0.032641	1.22422	0.552201	0.105224	2.76404	2.88272	2.83492	3.14718	3.15438	3.16347	5.13286	1.17252	1.17946	6.97177	1.52159	5.99249	3.39226	3.23314	3.18933	ng
NEG1076		LPS(18:0)-H	LPS(18:0)-H	LPS	(18:0)	(18:0)				C24 H47 O9 N1 P1	524.299	2.024	0.935383	13.5758	0.133599	0.180061	1.59102	0.723861	1.01698	0.237897	0.385615	0.194489	5.04381	34.484	0.506515	2.51043	12.4985	1.29442	0.264127	0.431157	0.000719088	ng
NEG1077		LPS(37:1)-H	LPS(37:1)-H	LPS	(37:1)	(37:1)				C43 H83 O9 N1 P1	788.581	9.691	0.0639358	1.08853	0.665505	1.04192	446.797	374.345	733.769	399.856	314.489	310.589	508.627	283.271	619.268	538.766	310.305	547.999	466.637	417.792	419.267	ng
NEG1078		LSM(d18:1)-CH3	LSM(d18:1)-CH3	LSM	(d18:1)	(d18:1)				C22 H46 O5 N2 P1	449.315	17.865	0.184229	1.27389	0.50637	0.0668144	0.773037	2.56637	0.606082	1.50716	0.513881	0.533385	2.17292	1.89432	1.11891	1.67505	0.333632	1.08531	1.48688	1.57535	1.09556	ng
NEG1079		OAHFA(36:1)-H	OAHFA(36:1)-H	OAHFA	(36:1)	(36:1)				C36 H67 O4	563.504	4.37809	0.0202391	0.848618	0.236413	0.0775456	6.13697	4.56311	4.63078	3.87302	3.55659	4.18609	5.08984	2.87592	4.53343	3.62167	4.15008	2.59642	4.11149	3.96458	3.97762	ng
NEG108		CL(71:8)-H	CL(71:8)-H	CL	(71:8)	(71:8)				C80 H139 O17 P2	1433.95	15.2276	0.0236289	0.638157	4.78974e-05	0.0215264	3.5978	4.4471	4.17957	4.0242	4.64651	4.67887	2.83569	2.11151	2.87527	2.97216	2.4375	3.08814	3.4818	3.64677	3.53674	ng
NEG1080		OAHFA(40:1)-H	OAHFA(40:1)-H	OAHFA	(40:1)	(40:1)				C40 H75 O4	619.567	6.06756	0.0233619	1.33287	0.149573	0.0865253	2.19983	1.5745	1.45759	1.42603	2.12421	1.45888	3.57921	1.80767	2.36475	1.97386	1.2129	2.7116	1.93977	1.94869	2.0236	ng
NEG1081		OAHFA(40:6)-H	OAHFA(40:6)-H	OAHFA	(40:6)	(40:6)				C40 H65 O4	609.489	2.77335	0.0230649	0.442528	0.000138326	0.251833	48.975	54.4468	72.9623	58.3749	52.0676	54.1549	21.5181	21.2706	44.4775	16.2228	24.2341	23.1707	41.1669	40.5889	39.3449	ng
NEG1082		OAHFA(40:7)-H	OAHFA(40:7)-H	OAHFA	(40:7)	(40:7)				C40 H63 O4	607.473	2.93739	0.0979341	0.783621	0.139255	0.154309	30.2404	26.2963	18.8047	32.8873	23.3501	20.2787	18.5014	14.2222	24.0608	17.1923	30.3222	14.6998	28.7963	24.3424	24.4762	ng
NEG1083		OAHFA(41:6)-H	OAHFA(41:6)-H	OAHFA	(41:6)	(41:6)				C41 H67 O4	623.504	2.97204	0.0463899	0.283284	0.000977093	0.0974995	6.06696	3.76504	4.70443	4.77374	5.34729	4.90765	0.313265	0.59673	4.85967	0.656442	1.1442	0.805003	4.25726	3.92719	3.93824	ng
NEG1084		OAHFA(41:7)-H	OAHFA(41:7)-H	OAHFA	(41:7)	(41:7)				C41 H65 O4	621.489	2.64452	0.0328473	0.230116	2.16539e-05	0.0901057	3.12927	3.49683	2.99879	3.78398	2.56759	4.65878	0.546473	0.448553	1.52809	1.12116	0.851036	0.253194	2.04645	1.93296	1.93564	ng
NEG1085		OAHFA(42:7)-H	OAHFA(42:7)-H	OAHFA	(42:7)	(42:7)				C42 H67 O4	635.504	2.78134	0.0901192	0.319076	9.90235e-05	0.489421	167.814	91.4007	152.626	109.164	165.662	150.483	21.4205	33.242	79.9009	51.3262	40.6338	40.5909	69.486	68.3912	80.2481	ng
NEG1086		OAHFA(43:7)-H	OAHFA(43:7)-H	OAHFA	(43:7)	(43:7)				C43 H69 O4	649.52	3.17049	0.0360307	0.288724	3.52257e-07	0.154374	11.3515	11.3532	9.84084	10.9521	10.1226	11.0594	2.20341	2.58447	6.03864	2.43791	3.03241	2.37774	6.57054	6.12178	6.43111	ng
NEG1087		OAHFA(44:11)-H	OAHFA(44:11)-H	OAHFA	(44:11)	(44:11)				C44 H63 O4	655.473	2.7016	0.0148558	0.352211	0.000864254	0.146703	11.4172	18.1846	16.4326	29.5498	15.0065	20.1015	7.2816	6.61874	5.69025	7.64726	6.4441	5.305	12.6128	12.847	12.4754	ng
NEG1089		OAHFA(44:6)-H	OAHFA(44:6)-H	OAHFA	(44:6)	(44:6)				C44 H73 O4	665.551	4.15033	0.0146831	0.3056	0.00171731	0.138665	12.1416	10.2315	13.5641	10.8974	24.2241	11.4873	5.27113	1.95852	4.76959	5.21546	2.16786	5.84346	5.99656	6.17506	6.07938	ng
NEG109		CL(72:0)-H	CL(72:0)-H	CL	(72:0)	(72:0)				C81 H157 O17 P2	1464.09	9.121	0.0109108	1.22154	0.270739	0.13618	5.16679	3.62831	4.14725	5.38601	5.97168	4.69441	8.11523	3.83505	3.57453	7.06631	4.80442	8.0225	5.55735	5.45244	5.55624	ng
NEG1090		OAHFA(44:7)-H	OAHFA(44:7)-H	OAHFA	(44:7)	(44:7)				C44 H71 O4	663.536	4.06815	0.0322369	0.179702	1.68336e-05	0.219005	16.3369	18.5626	26.2015	16.7063	12.9436	15.178	2.46387	3.07142	4.31588	2.9367	3.13953	3.10831	8.15664	7.7049	7.73134	ng
NEG1091		OAHFA(44:9)-H	OAHFA(44:9)-H	OAHFA	(44:9)	(44:9)				C44 H67 O4	659.504	2.64867	0.0656288	0.40847	0.00110713	0.0777366	5.1447	6.06271	5.32048	4.5902	3.62824	5.24111	1.61455	1.6883	4.7226	0.894501	2.09715	1.23187	3.80966	3.40478	3.40948	ng
NEG1092		OAHFA(46:10)-H	OAHFA(46:10)-H	OAHFA	(46:10)	(46:10)				C46 H69 O4	685.52	4.05934	0.0158963	0.27043	1.11085e-08	0.107879	4.73642	5.87772	4.68903	4.82598	4.66506	5.22686	1.14674	1.3819	1.76469	1.3017	1.40038	1.12319	3.5121	3.46576	3.40253	ng
NEG1093		OAHFA(46:3)-H	OAHFA(46:3)-H	OAHFA	(46:3)	(46:3)				C46 H83 O4	699.63	14.3687	0.0218466	0.285003	1.02444e-11	0.207285	19.4086	18.1691	18.354	18.6794	20.1886	18.8013	5.02019	4.8309	6.45355	5.29661	5.02896	5.74642	12.4535	12.9144	12.9566	ng
NEG1094		OAHFA(46:6)-H	OAHFA(46:6)-H	OAHFA	(46:6)	(46:6)				C46 H77 O4	693.583	4.58077	0.0436829	0.288871	0.000100314	0.0637879	2.33387	1.81619	2.49304	1.64484	2.84783	3.19984	0.732933	0.358229	0.832929	1.07544	0.276116	0.865487	1.3884	1.48694	1.37289	ng
NEG1095		OAHFA(46:7)-H	OAHFA(46:7)-H	OAHFA	(46:7)	(46:7)				C46 H75 O4	691.567	3.7693	0.0279117	0.46694	0.00118344	0.0236789	0.966922	0.916589	1.01846	1.0814	1.16596	1.66572	0.541936	0.166028	0.65323	0.534488	0.648248	0.638293	0.732495	0.725265	0.694762	ng
NEG1096		OAHFA(47:6)-H	OAHFA(47:6)-H	OAHFA	(47:6)	(47:6)				C47 H79 O4	707.598	4.16497	0.00208165	1.1551	0.228974	0.139085	4.98459	4.48686	6.40814	4.50658	5.31346	6.4236	6.51401	3.94034	7.45052	6.55183	5.37209	7.2769	5.14717	5.1274	5.14438	ng
NEG1097		OAHFA(48:3)-H	OAHFA(48:3)-H	OAHFA	(48:3)	(48:3)				C48 H87 O4	727.661	15.2044	0.0585634	0.333067	3.01676e-09	0.0979006	5.35877	5.18225	5.04985	4.84478	5.05216	4.96918	1.63932	1.37222	2.46409	1.56301	1.49053	1.61505	4.28873	4.71234	4.2437	ng
NEG1098		OAHFA(48:7)-H	OAHFA(48:7)-H	OAHFA	(48:7)	(48:7)				C48 H79 O4	719.598	4.61795	0.00916218	0.391487	0.000119832	0.0441439	1.85218	1.77413	1.39598	1.54168	1.61721	2.49473	0.557418	0.457357	0.949649	0.925035	0.579999	0.710018	1.22853	1.2119	1.23326	ng
NEG1099		OAHFA(49:3)-H	OAHFA(49:3)-H	OAHFA	(49:3)	(49:3)				C49 H89 O4	741.677	15.521	0.0184542	0.315503	6.48299e-08	0.102608	5.64997	5.32704	5.00189	5.29426	5.34626	5.15121	1.24752	2.1501	2.32609	1.07264	2.13981	1.08758	3.95039	3.89982	4.04403	ng
NEG11		CL(18:1_16:0_16:0_16:0)-H	CL(66:1)-H	CL	(18:1_16:0_16:0_16:0)	(18:1)	(16:0)	(16:0)	(16:0)	C75 H143 O17 P2	1377.98	16.032	0.0196839	1.27209	0.254936	0.142815	5.40004	3.71177	4.81368	5.90431	6.6307	5.40775	3.42446	7.50759	11.1376	5.95125	7.99655	4.5219	4.96339	5.15606	5.01785	ng
NEG110		CL(72:1)-2H	CL(72:1)-2H	CL	(72:1)	(72:1)				C81 H154 O17 P2	730.534	9.32266	0.0156398	0.720354	0.0130951	0.085331	14.3033	12.3217	13.156	16.6925	12.8923	16.0646	7.23417	13.3123	12.1858	7.70225	12.4955	8.61012	11.4655	11.8217	11.5805	ng
NEG1100		PA(19:5e)-H	PA(19:5e)-H	PA	(19:5e)	(19:5e)				C22 H34 O7 N0 P1	441.205	17.815	0.0769016	0.350798	0.068357	0.0976231	6.2283	8.71754	5.18629	27.5228	29.0273	8.63022	5.23614	5.32469	5.83672	4.09181	6.67623	2.76187	5.87941	6.70138	5.88375	ng
NEG1101		PA(27:3)-H	PA(27:3)-H	PA	(27:3)	(27:3)				C30 H52 O8 N0 P1	571.341	6.548	0.0375202	0.580612	0.0189391	0.0248731	1.97878	1.81761	1.84392	2.1426	2.44043	2.52907	1.79474	0.326046	0.781591	2.10085	0.703031	1.69794	1.49561	1.6119	1.56359	ng
NEG1102		PA(10:0_18:3)-H	PA(28:3)-H	PA	(10:0_18:3)	(10:0)	(18:3)			C31 H54 O8 N0 P1	585.356	2.65138	0.0117839	0.69155	6.54648e-06	0.0803974	13.6178	13.9142	13.4419	12.7476	11.4177	13.998	9.41706	9.38994	8.86725	9.18498	8.00309	9.86501	11.0418	11.2756	11.2645	ng
NEG1103		PA(30:3)-H	PA(30:3)-H	PA	(30:3)	(30:3)				C33 H58 O8 N0 P1	613.387	3.93151	0.0250753	0.453955	7.7175e-07	0.051511	3.10886	3.12891	2.6911	3.02395	3.2328	3.5831	1.28627	1.07322	1.71929	1.37511	1.34231	1.72396	2.33826	2.23733	2.33651	ng
NEG1104		PA(30:5)-H	PA(30:5)-H	PA	(30:5)	(30:5)				C33 H54 O8 N0 P1	609.356	2.40021	0.0462774	0.578274	0.0693656	0.0353645	3.05741	2.67733	2.85492	2.92583	3.13093	2.19916	2.84804	0.233723	0.564711	2.66627	0.310385	3.11824	2.39299	2.62529	2.51226	ng
NEG1105		PA(16:0_16:0)-H	PA(32:0)-H	PA	(16:0_16:0)	(16:0)	(16:0)			C35 H68 O8 N0 P1	647.466	17.9147	0.154848	1.27848	0.527264	0.0301709	0.300255	0.681604	0.188639	0.343513	0.207877	0.198804	0.934515	0.21726	0.313841	0.245053	0.25411	0.490793	0.757914	0.901963	0.663823	ng
NEG1110		PA(32:5)-H	PA(32:5)-H	PA	(32:5)	(32:5)				C35 H58 O8 N0 P1	637.387	3.25275	0.0177391	0.446783	1.23045e-05	0.110693	19.7332	17.3208	16.0206	16.1106	17.0272	19.5811	9.20302	6.75263	5.31589	8.95594	5.36594	11.6734	12.2711	12.6521	12.6598	ng
NEG1111		PA(16:1_17:0)-H	PA(33:1)-H	PA	(16:1_17:0)	(16:1)	(17:0)			C36 H68 O8 N0 P1	659.466	8.20008	0.0284218	0.602971	0.0981341	0.00373469	0.583971	7.51085	4.29568	5.38899	5.12286	8.35382	3.46697	2.59035	3.58215	3.02499	2.59227	3.58982	4.47041	4.35527	4.22335	ng
NEG1119		PA(18:0_16:0)-H	PA(34:0)-H	PA	(18:0_16:0)	(18:0)	(16:0)			C37 H72 O8 N0 P1	675.497	17.2276	0.114677	1.05642	0.845831	0.0400493	0.506625	1.11158	0.723529	1.10627	0.378586	1.21684	1.29089	0.103935	0.688749	1.17591	1.28668	0.781803	0.642054	0.665788	0.533737	ng
NEG112		CL(18:2_16:1_22:6_16:1)-H	CL(72:10)-H	CL	(18:2_16:1_22:6_16:1)	(18:2)	(16:1)	(22:6)	(16:1)	C81 H137 O17 P2	1443.93	14.6357	0.0168962	0.404872	3.07276e-06	0.0743419	5.15627	6.46637	4.26655	5.61885	5.65947	5.63654	3.03452	1.80787	1.96573	2.09799	1.93194	2.44341	3.97701	4.09987	4.09105	ng
NEG1128		PA(18:0_18:1)-H	PA(36:1)-H	PA	(18:0_18:1)	(18:0)	(18:1)			C39 H74 O8 N0 P1	701.513	9.51127	0.0438464	0.273512	3.62936e-07	0.302463	46.2048	39.4878	31.6353	39.2739	41.0298	40.0509	8.88191	12.3335	17.0595	10.9149	5.74672	10.0726	25.5567	26.3835	24.1811	ng
NEG113		CL(18:1_18:0_20:1_16:0)-H	CL(72:2)-H	CL	(18:1_18:0_20:1_16:0)	(18:1)	(18:0)	(20:1)	(16:0)	C81 H153 O17 P2	1460.06	16.5461	0.0177102	1.46808	0.00187555	0.546587	41.8804	53.6821	45.6637	52.2215	50.3064	49.5047	63.1904	84.5382	83.7564	68.3243	78.1385	52.5808	50.1775	51.5534	49.874	ng
NEG114		CL(72:3)-2H	CL(72:3)-2H	CL	(72:3)	(72:3)				C81 H150 O17 P2	728.518	10.001	0.262087	1.35125	0.340706	0.4159	41.194	56.0972	67.4505	66.8142	47.7555	47.7079	11.2513	73.2978	103.443	103.023	124.145	26.7256	38.0076	40.3584	60.0245	ng
NEG1140		PA(18:1_18:1)-H	PA(36:2)-H	PA	(18:1_18:1)	(18:1)	(18:1)			C39 H72 O8 N0 P1	699.497	9.275	0.0239127	0.834061	0.095317	0.146562	11.4816	13.4153	14.4771	12.5147	11.828	12.3931	10.467	7.89187	14.3476	7.6327	12.2986	10.8426	10.8297	11.1771	11.3521	ng
NEG1141		PA(14:0e_22:6)-H	PA(36:6e)-H	PA	(14:0e_22:6)	(14:0e)	(22:6)			C39 H66 O7 N0 P1	677.455	2.69247	0.0238244	0.517333	1.23066e-06	0.0542976	8.93315	9.36955	7.57211	10.3831	9.48344	9.6644	5.45455	4.32515	4.93524	5.17846	4.24133	4.52844	7.22017	7.55174	7.28788	ng
NEG1142		PA(37:2)-H	PA(37:2)-H	PA	(37:2)	(37:2)				C40 H74 O8 N0 P1	713.513	9.329	0.0398887	0.684588	0.224847	0.0690145	2.49435	24.6243	12.0593	16.5284	16.426	31.7295	13.9405	11.6194	11.5774	13.7051	7.82894	12.4313	12.8044	13.7102	12.805	ng
NEG1143		PA(38:2)-H	PA(38:2)-H	PA	(38:2)	(38:2)				C41 H76 O8 N0 P1	727.528	9.58873	0.0468632	0.906874	0.584955	0.148358	13.7587	12.4873	14.8372	17.4896	18.5666	14.2307	16.8948	8.19797	16.1454	15.2592	5.66492	20.699	15.407	16.689	15.4009	ng
NEG1147		PA(20:5_21:1)-H	PA(41:6)-H	PA	(20:5_21:1)	(20:5)	(21:1)			C44 H74 O8 N0 P1	761.513	8.586	0.0148347	1.81089	0.107703	0.521615	51.6027	37.9071	41.1946	41.66	35.0419	72.6389	38.8962	157.607	58.5463	47.304	138.987	65.7924	66.5818	66.6561	64.923	ng
NEG1148		PA(43:5)-H	PA(43:5)-H	PA	(43:5)	(43:5)				C46 H80 O8 N0 P1	791.56	12.103	0.0256423	0.869983	0.442767	0.0985301	7.16363	8.67903	8.73031	7.73365	10.7861	8.24871	7.79785	9.97211	1.73877	7.48421	10.7689	6.90437	7.76703	8.11689	8.12788	ng
NEG1149		PA(22:5_21:1)-H	PA(43:6)-H	PA	(22:5_21:1)	(22:5)	(21:1)			C46 H78 O8 N0 P1	789.544	9.74603	0.0175318	1.48363	0.0612912	1.33025	328.784	348.273	306.617	297.72	475.897	279.175	391.675	753.575	298.711	420.026	682.277	475.086	440.947	453.208	438.754	ng
NEG1150		PA(22:6_21:0)-H	PA(43:6)-H	PA	(22:6_21:0)	(22:6)	(21:0)			C46 H78 O8 N0 P1	789.544	10.786	0.161788	0.999621	0.998933	0.336468	99.6117	70.2646	93.0073	93.3113	47.5054	110.892	86.9416	176.251	113.775	61.7873	43.1103	32.5315	59.2206	74.2693	54.9181	ng
NEG1151		PA(20:4e_24:2)-H	PA(44:6e)-H	PA	(20:4e_24:2)	(20:4e)	(24:2)			C47 H82 O7 N0 P1	789.58	9.69567	0.0450424	1.22949	0.0948511	1.04262	211.27	290.673	260.299	274.243	275.629	266.781	391.61	210.567	318.152	272.825	333.413	414.664	254.501	235.538	235.719	ng
NEG1152		PA(24:0_22:4)-H	PA(46:4)-H	PA	(24:0_22:4)	(24:0)	(22:4)			C49 H88 O8 N0 P1	835.622	11.0752	0.0221075	0.807019	0.00260158	0.891415	590.23	572.661	520.907	598.183	621.482	615.168	418.161	543.685	500.582	416.381	532.786	428.009	523.435	543.744	523.449	ng
NEG1153		PA(49:4)-H	PA(49:4)-H	PA	(49:4)	(49:4)				C52 H94 O8 N0 P1	877.669	16.965	0.04396	0.756948	0.325105	0.0604003	5.90818	12.8049	12.0941	6.78231	3.20349	15.3133	4.98014	10.4528	4.66168	4.73964	9.20669	8.42858	10.0629	10.4743	10.9849	ng
NEG1154		PC(9:0_10:1)+HCOO	PC(19:1)+HCOO	PC	(9:0_10:1)	(9:0)	(10:1)			C28 H53 O10 N1 P1	594.341	1.91144	0.0266988	0.735156	0.244094	0.0809673	30.1554	13.8199	15.7378	13.3666	8.80893	11.4747	13.2384	10.3546	10.4894	9.38169	8.27086	16.9017	16.9734	16.1896	16.2364	ng
NEG1155		PC(8:0_11:2)+HCOO	PC(19:2)+HCOO	PC	(8:0_11:2)	(8:0)	(11:2)			C28 H51 O10 N1 P1	592.326	2.13244	0.0497914	0.338303	2.17436e-07	0.156964	17.133	16.0524	12.8778	13.258	13.7448	12.8331	4.56246	4.62585	4.50443	5.07273	5.60416	4.69026	10.7885	9.89853	9.9192	ng
NEG1156		PC(4:0_17:1)+HCOO	PC(21:1)+HCOO	PC	(4:0_17:1)	(4:0)	(17:1)			C30 H57 O10 N1 P1	622.373	3.192	0.00861981	0.779005	0.0629935	0.214039	40.0046	46.647	38.7123	44.9594	44.8765	44.1045	42.1435	24.4939	24.1477	42.9576	23.0964	45.1603	39.8852	39.3285	39.9523	ng
NEG1157		PC(10:0_11:2)+HCOO	PC(21:2)+HCOO	PC	(10:0_11:2)	(10:0)	(11:2)			C30 H55 O10 N1 P1	620.357	3.07582	0.0291941	0.335386	1.74151e-07	0.214368	28.5305	26.2102	33.1662	25.5018	29.9019	25.7108	9.5994	13.0853	9.87785	7.56984	7.71313	8.84184	16.0031	15.14	15.8329	ng
NEG1158		PC(10:0e_11:2)+HCOO	PC(21:2e)+HCOO	PC	(10:0e_11:2)	(10:0e)	(11:2)			C30 H57 O9 N1 P1	606.378	2.48874	0.040922	0.986704	0.911972	0.0943401	2.81732	3.418	3.08951	4.02027	4.54768	3.55555	3.66205	2.38175	4.34215	2.72506	3.74547	4.30666	3.11892	2.90277	2.91326	ng
NEG1159		PC(10:0_11:3)+HCOO	PC(21:3)+HCOO	PC	(10:0_11:3)	(10:0)	(11:3)			C30 H53 O10 N1 P1	618.341	2.17537	0.0016272	0.311229	5.86497e-08	0.129987	8.49352	9.10913	8.47036	8.42051	10.0112	8.65035	2.72964	3.63224	3.51445	2.78169	2.63271	1.2527	5.63807	5.62479	5.64238	ng
NEG1160		PC(21:4)+HCOO	PC(21:4)+HCOO	PC	(21:4)	(21:4)				C30 H51 O10 N1 P1	616.326	1.4487	0.0108743	0.472576	7.75565e-05	0.0624981	7.54116	9.40201	8.81931	7.10825	5.59577	8.25707	4.35258	3.25189	4.30085	2.56074	3.174	4.44037	8.34236	8.22551	8.16614	ng
NEG1161		PC(10:0e_14:0)+HCOO	PC(24:0e)+HCOO	PC	(10:0e_14:0)	(10:0e)	(14:0)			C33 H67 O9 N1 P1	652.456	5.673	0.0207319	1.57836	0.000389673	0.170398	4.11537	4.1895	3.66256	3.95037	4.14123	4.52946	7.13447	5.02928	7.30937	6.52125	5.27974	7.53531	5.66985	5.46254	5.4807	ng
NEG1162		PC(18:3e_6:0)+HCOO	PC(24:3e)+HCOO	PC	(18:3e_6:0)	(18:3e)	(6:0)			C33 H61 O9 N1 P1	646.409	3.213	0.0383545	0.504372	0.000169761	0.034505	3.72677	2.79636	3.37539	4.23771	3.36373	4.68423	1.26996	1.55155	2.07524	1.95988	2.1739	2.15855	2.64868	2.61269	2.8066	ng
NEG1163		PC(12:1e_12:3)+HCOO	PC(24:4e)+HCOO	PC	(12:1e_12:3)	(12:1e)	(12:3)			C33 H59 O9 N1 P1	644.393	2.49992	0.0145602	0.237429	3.58002e-09	0.215413	15.5059	18.222	16.3321	19.562	18.1166	18.6418	3.83617	3.28929	5.77052	3.68641	4.42704	4.24834	11.1937	11.3958	11.0724	ng
NEG1164		PC(10:0e_15:0)+HCOO	PC(25:0e)+HCOO	PC	(10:0e_15:0)	(10:0e)	(15:0)			C34 H69 O9 N1 P1	666.472	6.20057	0.00834465	1.02899	0.740278	0.120964	4.91431	4.76951	4.53337	4.87922	4.52484	5.09194	4.22139	4.48848	6.75615	4.46877	5.27641	4.33438	5.1072	5.03694	5.11331	ng
NEG1165		PC(12:0_14:0)+HCOO	PC(26:0)+HCOO	PC	(12:0_14:0)	(12:0)	(14:0)			C35 H69 O10 N1 P1	694.466	6.0925	0.017876	1.5655	0.0444768	0.188321	5.73386	5.48502	5.65818	5.72107	5.83948	5.67996	5.79924	10.4571	13.5827	5.37026	11.572	6.62961	7.52616	7.42116	7.68886	ng
NEG1166		PC(12:0_14:0)-CH3	PC(26:0)-CH3	PC	(12:0_14:0)	(12:0)	(14:0)			C33 H65 O8 N1 P1	634.445	7.74558	0.00956418	2.35927	3.75101e-06	0.176549	2.4627	2.22565	2.55108	2.5155	2.28684	2.43698	5.1693	4.58679	7.15842	5.50344	5.6827	6.05868	4.52585	4.46477	4.54814	ng
NEG1167		PC(12:0e_14:0)+HCOO	PC(26:0e)+HCOO	PC	(12:0e_14:0)	(12:0e)	(14:0)			C35 H71 O9 N1 P1	680.487	6.83374	0.031049	0.943715	0.353586	0.239434	24.9867	22.8991	21.7441	22.7377	22.3329	22.3165	20.5226	19.0966	26.6235	18.7179	20.688	23.6564	22.7992	21.4964	22.5516	ng
NEG1168		PC(10:1e_16:1)+HCOO	PC(26:2e)+HCOO	PC	(10:1e_16:1)	(10:1e)	(16:1)			C35 H67 O9 N1 P1	676.456	5.90175	0.0657196	0.900011	0.499889	0.0959633	5.28972	6.35866	5.39867	6.69279	6.03227	5.99994	7.17399	3.60905	3.84436	5.38403	3.79344	8.39035	5.86621	5.22639	5.87404	ng
NEG1169		PC(16:0e_10:3)+HCOO	PC(26:3e)+HCOO	PC	(16:0e_10:3)	(16:0e)	(10:3)			C35 H65 O9 N1 P1	674.44	4.736	0.0545309	0.473062	0.00144642	0.01667	1.02433	0.931786	0.800096	0.902261	0.612465	1.08007	0.73025	0.265299	0.510145	0.489366	0.145766	0.390534	0.806274	0.86933	0.782945	ng
NEG1170		PC(15:0_12:0)+HCOO	PC(27:0)+HCOO	PC	(15:0_12:0)	(15:0)	(12:0)			C36 H71 O10 N1 P1	708.482	6.74846	0.0312869	1.29293	0.0844502	0.088536	1.62059	1.64907	1.71203	1.37007	1.75658	1.84354	1.65461	2.35363	3.0402	1.3464	2.40806	2.06415	2.0281	2.13819	2.14568	ng
NEG1171		PC(8:1e_19:0)+HCOO	PC(27:1e)+HCOO	PC	(8:1e_19:0)	(8:1e)	(19:0)			C36 H71 O9 N1 P1	692.487	6.34563	0.00869198	1.09144	0.497669	0.0809743	2.10866	1.95101	1.94248	1.82456	1.94089	2.20002	1.66111	2.29035	3.24104	1.57376	2.41855	1.87707	2.09815	2.11545	2.079	ng
NEG1172		PC(27:3)-CH3	PC(27:3)-CH3	PC	(27:3)	(27:3)				C34 H61 O8 N1 P1	642.414	4.723	0.0129202	0.611665	0.00165244	0.0217034	9.32018	9.45735	9.14169	9.01792	9.28195	9.23062	6.51412	3.10361	6.8515	6.07941	3.20653	8.16149	7.39411	7.50474	7.31423	ng
NEG1175		PC(12:0e_16:0)+HCOO	PC(28:0e)+HCOO	PC	(12:0e_16:0)	(12:0e)	(16:0)			C37 H75 O9 N1 P1	708.518	8.13063	0.00732891	0.706183	4.57501e-07	0.400311	212.828	208.929	205.895	214.18	214.15	206.715	142.013	134.649	169.235	139.909	149.125	156.763	182.614	180.049	181.943	ng
NEG1176		PC(16:1_12:0)+HCOO	PC(28:1)+HCOO	PC	(16:1_12:0)	(16:1)	(12:0)			C37 H71 O10 N1 P1	720.482	6.28575	0.00253996	1.06784	0.690904	0.150278	6.92732	7.66308	7.31255	7.81478	7.94938	7.75473	5.45547	8.22194	13.0365	5.04898	10.0517	6.68847	8.30619	8.29174	8.33332	ng
NEG1177		PC(12:0e_16:1)+HCOO	PC(28:1e)+HCOO	PC	(12:0e_16:1)	(12:0e)	(16:1)			C37 H73 O9 N1 P1	706.503	6.99705	0.0079402	0.701784	0.000147903	0.149306	31.8298	31.9613	29.5442	31.598	31.3796	30.451	18.3523	20.9482	28.3253	18.3702	23.3737	21.6982	26.8566	26.486	26.8506	ng
NEG1178		PC(14:1e_14:0)+HCOO	PC(28:1e)+HCOO	PC	(14:1e_14:0)	(14:1e)	(14:0)			C37 H73 O9 N1 P1	706.503	7.94104	0.104982	0.640114	0.00142413	0.0771153	25.5393	26.3846	22.1825	22.9887	24.4903	21.9157	12.2082	11.3765	15.7095	23.8029	13.6897	15.0701	19.4628	16.027	19.2068	ng
NEG1179		PC(12:1e_16:1)+HCOO	PC(28:2e)+HCOO	PC	(12:1e_16:1)	(12:1e)	(16:1)			C37 H71 O9 N1 P1	704.487	6.83	0.0627509	0.528218	0.0449937	0.0109425	1.8301	1.76919	2.01537	1.755	1.73552	3.44128	1.42642	0.540843	1.00113	0.557917	0.502155	2.5988	1.29963	1.29998	1.16347	ng
NEG1180		PC(10:1e_18:2)-CH3	PC(28:3e)-CH3	PC	(10:1e_18:2)	(10:1e)	(18:2)			C35 H65 O7 N1 P1	642.45	7.508	0.019971	1.03173	0.836781	0.107329	5.65506	4.60537	3.96296	4.67178	4.16568	4.88501	5.69443	2.28087	5.12855	5.87484	3.43656	6.41746	4.95743	4.88673	4.76516	ng
NEG1181		PC(15:0_14:0)+HCOO	PC(29:0)+HCOO	PC	(15:0_14:0)	(15:0)	(14:0)			C38 H75 O10 N1 P1	736.513	7.91367	0.00541995	0.904876	0.237827	0.445059	92.9129	97.0508	91.4734	96.0688	97.1412	92.5457	68.9564	92.0989	112.184	67.6839	95.0995	77.2167	92.7087	93.3966	93.6943	ng
NEG1182		PC(15:0_14:0)-CH3	PC(29:0)-CH3	PC	(15:0_14:0)	(15:0)	(14:0)			C36 H71 O8 N1 P1	676.492	9.5924	0.0567001	0.938038	0.571584	0.158161	11.811	12.0937	10.6353	10.8452	10.3439	12.8328	10.7515	8.08001	16.1558	9.57197	9.86412	9.89021	11.4702	12.5674	11.3559	ng
NEG1183		PC(12:0e_17:0)+HCOO	PC(29:0e)+HCOO	PC	(12:0e_17:0)	(12:0e)	(17:0)			C38 H77 O9 N1 P1	722.534	8.74	0.00776229	0.73813	0.429535	0.0826278	10.6918	11.2939	10.0185	13.5055	10.9146	40.6388	13.751	7.50295	10.2208	15.5203	8.43976	16.2104	11.8067	11.8041	11.9648	ng
NEG1184		PC(15:0_14:1)+HCOO	PC(29:1)+HCOO	PC	(15:0_14:1)	(15:0)	(14:1)			C38 H73 O10 N1 P1	734.498	7.02	0.0310561	1.17194	0.359079	0.131358	5.29871	4.87288	4.41305	4.8871	4.75982	4.70738	4.26892	6.2347	9.33152	3.87993	6.18813	4.0116	5.35164	5.03281	5.23956	ng
NEG1185		PC(15:0_15:0)+HCOO	PC(30:0)+HCOO	PC	(15:0_15:0)	(15:0)	(15:0)			C39 H77 O10 N1 P1	750.529	7.625	0.0409481	1.04641	0.764273	0.478052	88.7161	80.905	70.935	104.302	75.9557	101.793	62.1561	108.364	135.325	58.5246	97.1941	85.2967	89.9496	97.6329	93.9438	ng
NEG1188		PC(16:0_14:0)-CH3	PC(30:0)-CH3	PC	(16:0_14:0)	(16:0)	(14:0)			C37 H73 O8 N1 P1	690.508	10.1997	0.0197439	1.21833	0.117444	1.06124	281.156	270.36	261.737	252.711	259.845	253.667	297.137	254.436	477.176	313.317	322.283	259.978	315.059	314.296	304.058	ng
NEG1192		PC(16:1_14:0)+HCOO	PC(30:1)+HCOO	PC	(16:1_14:0)	(16:1)	(14:0)			C39 H75 O10 N1 P1	748.513	7.59573	0.00700394	1.14155	0.395455	1.46002	618.415	609.343	581.287	607.087	607.775	585.011	535.313	780.898	1006.23	365.04	849.689	582.595	675.661	667.017	674.579	ng
NEG1194		PC(12:0e_18:1)+HCOO	PC(30:1e)+HCOO	PC	(12:0e_18:1)	(12:0e)	(18:1)			C39 H77 O9 N1 P1	734.534	8.24994	0.0424822	0.828256	0.000467221	0.544198	178.139	185.478	180.385	182.11	185.657	179.92	143.253	130.532	168.234	148.278	146.289	167.614	163.758	151.719	163.133	ng
NEG1196		PC(16:1e_14:0)+HCOO	PC(30:1e)+HCOO	PC	(16:1e_14:0)	(16:1e)	(14:0)			C39 H77 O9 N1 P1	734.534	9.19095	0.00860123	0.735747	0.0122724	0.400939	242.675	244.055	226.564	244.696	248.067	234.05	217.953	116.593	151.711	208.484	129.3	235.513	209.502	206.588	209.861	ng
NEG1197		PC(12:0_18:2)+HCOO	PC(30:2)+HCOO	PC	(12:0_18:2)	(12:0)	(18:2)			C39 H73 O10 N1 P1	746.498	6.54614	0.422263	0.63175	0.234066	0.0602141	115.91	147.422	61.6257	77.6974	18.8432	122.734	18.4294	20.6387	132.226	85.7269	34.7563	52.0418	22.3509	42.4122	56.2152	ng
NEG1199		PC(16:1_14:1)-CH3	PC(30:2)-CH3	PC	(16:1_14:1)	(16:1)	(14:1)			C37 H69 O8 N1 P1	686.477	8.13163	0.0185386	1.17586	0.0756078	0.352211	29.932	30.1897	28.9396	33.3092	29.6742	30.9935	36.9772	27.7528	43.7368	33.9743	30.2708	42.515	35.3016	34.1522	35.2416	ng
NEG12		CL(66:14)-2H	CL(66:14)-2H	CL	(66:14)	(66:14)				C75 H116 O17 P2	675.385	6.159	0.0311735	0.113112	1.91321e-07	0.0779907	1.63009	1.59669	1.46736	1.9015	1.86801	2.26165	0.23023	0.0785494	0.101596	0.276388	0.137619	0.388779	0.936203	0.990718	0.942527	ng
NEG1200		PC(12:0e_18:2)+HCOO	PC(30:2e)+HCOO	PC	(12:0e_18:2)	(12:0e)	(18:2)			C39 H75 O9 N1 P1	732.518	7.13382	0.0168174	0.73957	3.17811e-05	0.165216	28.2454	28.6261	27.2585	26.4037	27.1962	27.0844	18.7178	18.4994	24.3491	18.6303	20.0329	21.6622	25.3279	24.5037	25.0546	ng
NEG1201		PC(12:1e_18:1)+HCOO	PC(30:2e)+HCOO	PC	(12:1e_18:1)	(12:1e)	(18:1)			C39 H75 O9 N1 P1	732.518	8.10516	0.00761548	0.525252	8.12704e-07	0.076816	31.2877	31.4098	32.6554	32.2923	35.5684	32.7547	19.8149	13.7488	15.5803	18.9466	13.8293	21.013	24.7168	24.3736	24.6749	ng
NEG1202		PC(30:2e)+HCOO	PC(30:2e)+HCOO	PC	(30:2e)	(30:2e)				C39 H75 O9 N1 P1	732.518	8.971	0.0611739	1.90837	0.0990684	0.118109	1.89458	2.30916	2.412	1.83536	1.66818	1.35638	5.47312	0.591736	2.58214	6.05752	1.72805	5.4672	2.91075	2.62174	2.62364	ng
NEG1203		PC(30:3e)+HCOO	PC(30:3e)+HCOO	PC	(30:3e)	(30:3e)				C39 H73 O9 N1 P1	730.503	5.933	0.0702836	1.65661	0.0914565	0.0615833	0.555599	0.36313	0.606028	0.597733	0.774949	0.612998	0.690492	0.549553	1.8992	0.734149	1.03691	0.905122	0.605464	0.613303	0.686393	ng
NEG1204		PC(10:0e_20:3)+HCOO	PC(30:3e)+HCOO	PC	(10:0e_20:3)	(10:0e)	(20:3)			C39 H73 O9 N1 P1	730.503	6.372	0.68327	1.67486	0.0875553	0.0784782	1.29587	0.948801	1.78525	0.167293	1.32327	0.178997	2.10168	1.5899	1.40459	2.23648	0.890432	1.32276	1.86089	0.280831	1.85037	ng
NEG1205		PC(16:0e_14:3)+HCOO	PC(30:3e)+HCOO	PC	(16:0e_14:3)	(16:0e)	(14:3)			C39 H73 O9 N1 P1	730.503	7.65308	0.0707666	1.56812	0.0595003	0.0895951	1.82805	1.12213	1.0402	1.75724	0.993716	1.11493	2.01963	1.05125	2.48458	2.84675	1.20956	2.70779	1.38804	1.55686	1.37366	ng
NEG1206		PC(10:0e_20:4)+HCOO	PC(30:4e)+HCOO	PC	(10:0e_20:4)	(10:0e)	(20:4)			C39 H71 O9 N1 P1	728.487	5.75882	0.0158223	0.405613	2.82585e-06	0.0436563	1.56857	1.35683	1.4276	1.84503	1.63556	1.8035	0.753136	0.543558	0.910699	0.598765	0.605703	0.497074	1.06116	1.02812	1.04392	ng
NEG1207		PC(15:0_16:0)+HCOO	PC(31:0)+HCOO	PC	(15:0_16:0)	(15:0)	(16:0)			C40 H79 O10 N1 P1	764.545	9.01117	0.0159192	1.11787	0.0467885	0.623944	107.351	104.501	95.6072	97.1276	103.902	93.6583	104.071	105.925	134.243	104.028	111.461	113.396	106.444	103.405	103.75	ng
NEG1209		PC(15:0_16:0)-CH3	PC(31:0)-CH3	PC	(15:0_16:0)	(15:0)	(16:0)			C38 H75 O8 N1 P1	704.524	10.5676	0.0978587	0.538462	0.174792	0.0503716	14.431	20.0693	14.1037	63.1437	69.5657	19.1437	18.4745	14.4944	20.4132	19.8295	14.636	20.0909	18.1451	21.2468	17.8908	ng
NEG1210		PC(31:1)-CH3	PC(31:1)-CH3	PC	(31:1)	(31:1)				C38 H73 O8 N1 P1	702.508	5.87817	0.00445352	3.68116	0.00500363	0.155113	4.13812	0.545924	0.729707	0.579958	0.639536	0.887527	3.333	7.764	5.64627	3.08497	3.45111	4.40578	2.34415	2.3572	2.3649	ng
NEG1211		PC(17:1_14:0)+HCOO	PC(31:1)+HCOO	PC	(17:1_14:0)	(17:1)	(14:0)			C40 H77 O10 N1 P1	762.529	8.14721	0.00837448	0.812792	0.027578	0.68555	332.351	332.377	312.826	326.666	333.366	314.373	213.914	274.436	355.829	204.14	297.707	240.51	298.031	293.837	298.243	ng
NEG1212		PC(15:0_16:1)-CH3	PC(31:1)-CH3	PC	(15:0_16:1)	(15:0)	(16:1)			C38 H73 O8 N1 P1	702.508	9.69284	0.00582293	1.05881	0.390231	0.713963	156.852	160.711	147.795	154.687	157.437	154.59	171.259	130.004	193.084	163.212	142.798	186.531	162.227	163.536	164.076	ng
NEG1213		PC(15:0_17:0)+HCOO	PC(32:0)+HCOO	PC	(15:0_17:0)	(15:0)	(17:0)			C41 H81 O10 N1 P1	778.56	7.96368	0.0249766	0.836558	0.0265019	0.163473	17.1652	19.7104	17.6906	16.6138	19.5199	19.9581	17.6747	14.1249	13.9573	13.8978	13.5994	19.3178	16.5938	17.2157	16.4204	ng
NEG1214		PC(16:0_16:0)+HCOO	PC(32:0)+HCOO	PC	(16:0_16:0)	(16:0)	(16:0)			C41 H81 O10 N1 P1	778.56	9.80553	0.226882	0.854734	0.47354	2.12005	7367.46	3414.2	3485.21	3834.88	4213.23	4325	2752.74	2723.38	6228.21	4323.48	4541.55	2200.73	4121.92	5967.03	4096.17	ng
NEG1216		PC(16:0_16:0)-CH3	PC(32:0)-CH3	PC	(16:0_16:0)	(16:0)	(16:0)			C39 H77 O8 N1 P1	718.539	11.347	0.00532542	0.762844	0.039695	0.933503	864.085	925.095	836.662	904.632	897.09	906.764	590.518	634.124	1087.89	554.632	720.939	481.158	815.722	807.169	812.548	ng
NEG1221		PC(16:0e_16:0)+HCOO	PC(32:0e)+HCOO	PC	(16:0e_16:0)	(16:0e)	(16:0)			C41 H83 O9 N1 P1	764.581	10.5655	0.00395032	1.25468	0.0612219	2.71164	1641.09	1676.76	1598.13	1686.67	1675.61	1607.98	2454.69	1493.56	1839.86	2449.36	1581.36	2585.21	1918.04	1902.97	1909.7	ng
NEG1223		PC(32:1)-CH3	PC(32:1)-CH3	PC	(32:1)	(32:1)				C39 H75 O8 N1 P1	716.524	6.431	0.0997379	4.15411	1.44337e-05	0.150282	0.826441	0.993838	0.86197	0.682951	0.873918	1.05553	2.90663	3.48396	5.28835	2.9897	3.76211	3.56383	2.4878	2.07269	2.4659	ng
NEG1225		PC(16:0_16:1)+HCOO	PC(32:1)+HCOO	PC	(16:0_16:1)	(16:0)	(16:1)			C41 H79 O10 N1 P1	776.545	8.74469	0.00649112	0.894678	0.134803	3.93296	7443.73	7467.56	7136.62	7338.41	7482.93	7191.27	5589.06	6801.75	8453.27	5342.95	7162.34	6070.6	7201.71	7112.2	7135.66	ng
NEG123		CL(72:4)-H	CL(72:4)-H	CL	(72:4)	(72:4)				C81 H149 O17 P2	1456.03	17.358	0.352055	5.7462	0.000534396	0.0770485	0.143717	0.317236	0.174124	0.0421248	0.250441	0.0976393	1.57893	0.524839	0.98242	0.672776	1.24314	0.88937	0.277765	0.285307	0.138986	ng
NEG1238		PC(16:0e_16:1)+HCOO	PC(32:1e)+HCOO	PC	(16:0e_16:1)	(16:0e)	(16:1)			C41 H81 O9 N1 P1	762.565	9.53873	0.0187614	0.969493	0.758342	1.57923	1120.62	1119.66	1082.37	1089.7	1092.76	1027.75	1244.69	747.044	956.337	1161.02	823.322	1401.14	1047.8	1032.95	1072.01	ng
NEG1243		PC(20:0_12:2)+HCOO	PC(32:2)+HCOO	PC	(20:0_12:2)	(20:0)	(12:2)			C41 H77 O10 N1 P1	774.529	8.38138	0.00407966	0.579387	0.00774164	0.222773	133.042	131.48	138.065	123.368	138.892	146.604	91.5881	86.6692	120.359	70.5268	99.8598	1.14107	107.175	106.43	107.195	ng
NEG1245		PC(14:1e_18:1)+HCOO	PC(32:2e)+HCOO	PC	(14:1e_18:1)	(14:1e)	(18:1)			C41 H79 O9 N1 P1	760.55	6.591	0.0676498	1.29839	0.12005	0.067592	0.968786	0.864555	0.812116	1.15793	1.31064	0.977244	1.68463	0.991498	1.92126	1.1911	0.950929	1.16942	1.33893	1.49327	1.32398	ng
NEG1249		PC(16:1e_16:1)+HCOO	PC(32:2e)+HCOO	PC	(16:1e_16:1)	(16:1e)	(16:1)			C41 H79 O9 N1 P1	760.55	9.39638	0.00583634	0.438989	3.40493e-09	0.655459	494	490.762	472.953	470.51	484.593	471.021	230.702	167.212	216.734	223.639	175.578	252.11	353.11	349.908	349.298	ng
NEG125		CL(18:2_18:1_18:1_18:1)-H	CL(72:5)-H	CL	(18:2_18:1_18:1_18:1)	(18:2)	(18:1)	(18:1)	(18:1)	C81 H147 O17 P2	1454.01	15.7683	0.0159791	0.875989	0.152557	1.0325	569.113	612.238	523.285	631.899	582.913	634.427	565.054	391.581	499.823	668.307	404.388	584.004	513.441	529.09	516.45	ng
NEG1250		PC(32:2e)+HCOO	PC(32:2e)+HCOO	PC	(32:2e)	(32:2e)				C41 H79 O9 N1 P1	760.55	10.167	0.0266618	0.51295	0.184405	0.0327129	10.2649	11.2971	41.6252	41.8705	12.4849	9.56112	15.9645	2.77536	5.32198	18.3547	3.68465	19.0967	12.2858	12.7827	12.156	ng
NEG1251		PC(32:3)+HCOO	PC(32:3)+HCOO	PC	(32:3)	(32:3)				C41 H75 O10 N1 P1	772.513	6.104	0.0348125	0.929915	0.784019	0.0568326	1.74286	1.76804	1.63356	4.14232	0.865289	2.26534	1.88244	1.05085	1.68751	2.61907	1.71777	2.58949	0.872175	0.859707	0.918097	ng
NEG1252		PC(18:2_14:1)+HCOO	PC(32:3)+HCOO	PC	(18:2_14:1)	(18:2)	(14:1)			C41 H75 O10 N1 P1	772.513	7.19	0.00981704	1.17011	0.2322	1.07372	316.351	294.894	283.687	284.732	307.703	292.225	313.355	274.838	540.223	307.798	324.772	321.326	338.261	333.002	339.103	ng
NEG1253		PC(12:0e_20:3)+HCOO	PC(32:3e)+HCOO	PC	(12:0e_20:3)	(12:0e)	(20:3)			C41 H77 O9 N1 P1	758.534	7.62564	0.00476556	0.984108	0.830738	0.265799	29.6847	27.8693	27.9095	28.5776	28.1752	23.5894	30.3427	20.093	26.2095	29.0107	24.9622	32.5527	28.3183	28.0536	28.1468	ng
NEG1255		PC(12:0e_20:4)+HCOO	PC(32:4e)+HCOO	PC	(12:0e_20:4)	(12:0e)	(20:4)			C41 H75 O9 N1 P1	756.518	7.04654	0.004381	0.452305	4.81396e-07	0.284734	99.2913	95.2849	90.9993	91.5192	89.7272	85.4811	38.593	30.0866	58.597	40.6426	36.2562	45.6342	70.8626	70.2503	70.4839	ng
NEG1256		PC(12:0e_20:5)+HCOO	PC(32:5e)+HCOO	PC	(12:0e_20:5)	(12:0e)	(20:5)			C41 H73 O9 N1 P1	754.503	5.87225	0.189456	1.02755	0.901863	0.0611345	1.71573	2.11992	2.57861	2.29749	0.485163	2.04112	1.56585	1.30084	2.71291	1.55615	1.55702	2.85485	1.6446	1.18347	1.70861	ng
NEG1257		PC(12:1e_20:4)+HCOO	PC(32:5e)+HCOO	PC	(12:1e_20:4)	(12:1e)	(20:4)			C41 H73 O9 N1 P1	754.503	6.85232	0.00253786	0.239482	1.46767e-10	0.192554	14.2585	14.109	14.2054	14.7571	14.698	14.0831	3.2802	2.72845	5.15958	3.61023	2.34054	3.50306	8.87685	8.89171	8.92121	ng
NEG1259		PC(16:0_17:0)+HCOO	PC(33:0)+HCOO	PC	(16:0_17:0)	(16:0)	(17:0)			C42 H83 O10 N1 P1	792.576	10.1995	0.15028	1.45723	0.0995521	1.0483	135.583	97.8731	286.893	242.2	242.388	228.057	295.207	108.655	421.481	301.693	323.84	345.878	181.933	141.804	141.359	ng
NEG1260		PC(16:0_17:0)-CH3	PC(33:0)-CH3	PC	(16:0_17:0)	(16:0)	(17:0)			C40 H79 O8 N1 P1	732.555	11.6826	0.0192088	0.75324	0.000907212	0.2565	64.0327	69.0637	63.8551	64.6914	58.4419	67.5304	48.392	44.9172	63.4887	43.5039	43.7553	47.9103	58.905	57.0142	58.9996	ng
NEG1261		PC(16:0e_17:0)+HCOO	PC(33:0e)+HCOO	PC	(16:0e_17:0)	(16:0e)	(17:0)			C42 H85 O9 N1 P1	778.597	11.1586	0.0327891	0.476478	0.0640992	0.22463	122.02	349.557	143.822	89.7555	146.098	116.861	95.9447	37.9957	54.3881	115.279	56.956	100.722	104.026	110.054	110.273	ng
NEG1262		PC(33:1)+HCOO	PC(33:1)+HCOO	PC	(33:1)	(33:1)				C42 H81 O10 N1 P1	790.56	5.473	0.0478922	2.18299	5.97543e-05	0.1034	0.823716	0.898995	0.7022	1.04266	1.25467	0.875997	1.6088	2.0416	2.68029	1.81709	2.08623	1.98688	1.52038	1.39095	1.50404	ng
NEG1267		PC(16:1e_17:0)+HCOO	PC(33:1e)+HCOO	PC	(16:1e_17:0)	(16:1e)	(17:0)			C42 H83 O9 N1 P1	776.581	10.084	0.00300947	0.974035	0.846594	0.515191	121.121	128.355	106.922	117.595	108.97	116.819	145.036	74.8544	86.2788	141.661	80.6819	153.101	119.749	120.182	120.467	ng
NEG1268		PC(17:1_16:1)+HCOO	PC(33:2)+HCOO	PC	(17:1_16:1)	(17:1)	(16:1)			C42 H79 O10 N1 P1	788.545	8.43311	0.00752171	1.08297	0.211608	1.13496	376.125	362.643	352.498	361.784	365.425	350.637	344.633	353.097	491.487	361.391	395.448	403.021	357.739	352.714	356.822	ng
NEG1270		PC(15:0_18:3)+HCOO	PC(33:3)+HCOO	PC	(15:0_18:3)	(15:0)	(18:3)			C42 H77 O10 N1 P1	786.529	7.69623	0.0465287	1.28097	0.0207337	0.348433	27.4017	24.3695	24.9582	24.9826	24.6525	22.4673	27.5289	25.8492	42.4561	28.8226	31.9232	34.069	25.179	23.0787	23.4912	ng
NEG1271		PC(19:1_14:3)+HCOO	PC(33:4)+HCOO	PC	(19:1_14:3)	(19:1)	(14:3)			C42 H75 O10 N1 P1	784.513	6.94123	0.0472348	1.59806	0.00504898	0.169334	3.57129	3.99036	4.60994	3.89535	4.88733	4.22722	6.12363	4.39921	8.95234	7.21097	5.62902	7.92645	4.76455	4.36277	4.70969	ng
NEG1272		PC(20:4_13:0)+HCOO	PC(33:4)+HCOO	PC	(20:4_13:0)	(20:4)	(13:0)			C42 H75 O10 N1 P1	784.513	8.11	0.0444574	1.03794	0.854773	0.142831	8.87017	12.4221	6.81825	10.9881	6.13886	5.91785	9.31158	4.23024	11.5259	12.2984	5.66756	10.0625	10.1158	10.044	10.874	ng
NEG1276		PC(18:0e_16:0)+HCOO	PC(34:0e)+HCOO	PC	(18:0e_16:0)	(18:0e)	(16:0)			C43 H87 O9 N1 P1	792.612	11.7179	0.00885141	0.930505	0.453502	2.30901	2656.55	2685.4	2509.61	2657.26	2534.87	2478.64	2912.79	1734.97	2089.8	2797.96	1911.38	2996.7	2513.88	2475.89	2514.59	ng
NEG13		CL(14:0_18:1_16:0_18:1)-H	CL(66:2)-H	CL	(14:0_18:1_16:0_18:1)	(14:0)	(18:1)	(16:0)	(18:1)	C75 H141 O17 P2	1375.96	15.7049	0.0492248	1.6107	0.0709221	0.347243	19.8784	18.638	18.7662	18.2011	22.0183	23.2161	25.2982	32.8592	59.8564	31.1222	29.4468	15.8581	25.7549	28.0165	25.7577	ng
NEG1313		PC(16:0e_18:1)+HCOO	PC(34:1e)+HCOO	PC	(16:0e_18:1)	(16:0e)	(18:1)			C43 H85 O9 N1 P1	790.597	17.097	0.254106	2.83789	0.036429	0.0559124	0.0312249	0.365768	0.083894	0.759614	0.11872	0.148664	0.539024	0.301872	0.615453	0.45523	1.22616	1.14147	0.229894	0.190402	0.13604	ng
NEG1316		PC(16:1_18:1)-CH3	PC(34:2)-CH3	PC	(16:1_18:1)	(16:1)	(18:1)			C41 H77 O8 N1 P1	742.539	8.07245	0.0895359	0.653556	0.00307418	0.142932	110.08	109.62	104.674	108.791	104.992	107.904	114.408	61.0555	58.1748	76.0417	47.7265	64.8303	61.5741	70.7698	60.2013	ng
NEG1317		PC(16:1_18:1)+HCOO	PC(34:2)+HCOO	PC	(16:1_18:1)	(16:1)	(18:1)			C43 H81 O10 N1 P1	802.56	8.98381	0.0148354	0.928854	0.413791	6.12575	16688.7	16061.2	16856.9	16002.8	17728.6	14957.7	12805	16380.9	20301	11908.7	16895.8	13011.3	17069.2	16751.1	16577.9	ng
NEG1322		PC(16:0_18:2)+HCOO	PC(34:2)+HCOO	PC	(16:0_18:2)	(16:0)	(18:2)			C43 H81 O10 N1 P1	802.56	10.231	0.0344226	1.4725	0.0288009	0.297496	20.3486	15.6856	16.1424	8.55002	14.1768	18.9367	19.4486	27.5509	19.9705	17.8323	32.587	20.79	15.7399	15.541	14.7422	ng
NEG1326		PC(34:2e)+HCOO	PC(34:2e)+HCOO	PC	(34:2e)	(34:2e)				C43 H83 O9 N1 P1	788.581	6.96253	0.0229146	0.972931	0.782281	0.0769949	2.39413	2.42394	2.2707	2.45848	2.16067	2.48299	2.4066	1.60344	3.22902	2.0303	2.18599	2.35143	2.29085	2.3806	2.3875	ng
NEG1327		PC(18:1e_16:1)+HCOO	PC(34:2e)+HCOO	PC	(18:1e_16:1)	(18:1e)	(16:1)			C43 H83 O9 N1 P1	788.581	9.56332	0.0147931	1.20538	0.63778	0.816178	307.821	293.358	580.685	194.345	200.065	282.245	715.024	176.476	205.072	185.798	183.944	773.91	199.007	202.717	196.885	ng
NEG133		CL(18:2_18:1_18:1_18:2)-H	CL(72:6)-H	CL	(18:2_18:1_18:1_18:2)	(18:2)	(18:1)	(18:1)	(18:2)	C81 H145 O17 P2	1452	15.4672	0.0165749	0.679006	0.0126563	0.463175	750.643	780.673	724.825	800.891	806.13	530.937	638.368	294.335	507.368	574.586	311.955	657.009	652.079	672.264	654.881	ng
NEG1331		PC(16:1_18:2)+HCOO	PC(34:3)+HCOO	PC	(16:1_18:2)	(16:1)	(18:2)			C43 H79 O10 N1 P1	800.545	7.97137	0.00707875	0.404013	0.001486	0.849205	1226.12	900.507	869.588	894.198	901.422	865.949	177.56	676.005	265.578	164.075	809.421	193.183	1014.3	1000.04	1007.02	ng
NEG1332		PC(16:0_18:3)+HCOO	PC(34:3)+HCOO	PC	(16:0_18:3)	(16:0)	(18:3)			C43 H79 O10 N1 P1	800.545	8.52086	0.0565086	0.982251	0.842138	0.464335	96.1696	84.7304	77.3929	98.1119	91.9653	75.9216	70.9795	108.796	94.9876	72.16	95.2241	72.839	87.6449	78.4402	84.9174	ng
NEG1334		PC(18:2e_16:1)-CH3	PC(34:3e)-CH3	PC	(18:2e_16:1)	(18:2e)	(16:1)			C41 H77 O7 N1 P1	726.544	8.37694	0.0248906	1.13698	0.309733	0.127251	5.06487	3.69466	4.01972	4.28712	4.37088	5.68643	6.01534	4.13035	7.14624	4.56302	4.04596	4.93824	4.84827	4.86915	4.65299	ng
NEG1335		PC(18:2e_16:1)+HCOO	PC(34:3e)+HCOO	PC	(18:2e_16:1)	(18:2e)	(16:1)			C43 H81 O9 N1 P1	786.565	9.53278	0.0184769	0.450319	2.94343e-09	0.605401	365.791	415.329	378.154	411.858	406.766	381.271	188.714	157.6	206.945	172.733	165.732	170.654	296.468	285.948	293.271	ng
NEG1336		PC(34:4)-CH3	PC(34:4)-CH3	PC	(34:4)	(34:4)				C41 H73 O8 N1 P1	738.508	5.2383	0.0193219	6.68158	0.000101004	0.0857871	0.196287	0.127058	0.133549	0.44174	0.0844029	0.060923	0.925992	0.68248	1.71632	1.02089	1.36718	1.26244	0.792102	0.818506	0.819873	ng
NEG1337		PC(22:3_12:1)+HCOO	PC(34:4)+HCOO	PC	(22:3_12:1)	(22:3)	(12:1)			C43 H77 O10 N1 P1	798.529	5.94045	0.127943	0.54882	0.00263422	0.0554298	3.90016	4.29089	4.20983	3.47347	3.76158	4.61264	1.33636	1.63065	3.20646	1.65503	3.86303	1.61659	3.88447	3.07776	3.8714	ng
NEG1339		PC(14:0_20:4)+HCOO	PC(34:4)+HCOO	PC	(14:0_20:4)	(14:0)	(20:4)			C43 H77 O10 N1 P1	798.529	7.58523	0.0221935	0.796473	0.0793947	0.588942	297.299	339.06	252.37	328.657	341.253	325.293	238.43	256.971	387.922	185.599	233.79	197.789	313.694	300.148	308.337	ng
NEG134		CL(72:6)-2H	CL(72:6)-2H	CL	(72:6)	(72:6)				C81 H144 O17 P2	725.494	16.6455	0.0705496	0.166112	0.0163771	0.174682	4.8739	7.16299	25.0337	24.5387	5.06454	26.1149	1.84606	2.39075	1.46035	1.74398	0.959258	7.01289	6.52262	6.72506	5.86533	ng
NEG1341		PC(14:0_20:4)-CH3	PC(34:4)-CH3	PC	(14:0_20:4)	(14:0)	(20:4)			C41 H73 O8 N1 P1	738.508	9.136	0.0150013	0.970737	0.732159	1.22188	628.274	630.895	595.212	616.184	651.161	614.25	699.647	446.018	639.125	620.111	464.373	757.374	629.838	645.294	647.471	ng
NEG1342		PC(12:0e_22:4)+HCOO	PC(34:4e)+HCOO	PC	(12:0e_22:4)	(12:0e)	(22:4)			C43 H79 O9 N1 P1	784.55	8.15265	0.00215355	0.444009	2.86384e-08	0.182855	31.8201	29.5271	29.9819	31.7247	31.7305	30.8202	13.3886	12.9669	17.9797	10.0814	13.413	14.5805	23.6254	23.5297	23.6073	ng
NEG1343		PC(34:4e)+HCOO	PC(34:4e)+HCOO	PC	(34:4e)	(34:4e)				C43 H79 O9 N1 P1	784.55	8.828	0.0474418	1.22215	0.299267	0.219126	13.4764	15.2165	10.9066	14.9181	8.88749	15.7963	12.9061	14.8447	27.6871	14.0518	10.8847	16.4213	15.7187	16.6714	15.1863	ng
NEG1344		PC(34:5e)+HCOO	PC(34:5e)+HCOO	PC	(34:5e)	(34:5e)				C43 H77 O9 N1 P1	782.534	6.475	0.0688115	1.13477	0.776312	0.0467342	0.439629	0.609222	0.73651	0.595278	0.575109	3.0942	1.82053	0.621143	0.855976	1.2942	0.690332	1.58312	0.805341	0.800505	0.710975	ng
NEG1345		PC(12:0e_22:5)+HCOO	PC(34:5e)+HCOO	PC	(12:0e_22:5)	(12:0e)	(22:5)			C43 H77 O9 N1 P1	782.534	7.11497	0.00757882	0.393167	4.56034e-07	0.133132	12.408	12.5372	12.3658	15.2456	13.1535	12.4374	3.74337	4.13133	6.15276	4.05828	6.42152	6.21775	8.89389	8.76972	8.87563	ng
NEG1346		PC(12:1e_22:4)+HCOO	PC(34:5e)+HCOO	PC	(12:1e_22:4)	(12:1e)	(22:4)			C43 H77 O9 N1 P1	782.534	8.03251	0.0182237	0.317168	1.66529e-08	0.212585	20.2522	22.2762	21.2827	25.7879	24.1827	22.9156	5.62591	8.26515	8.53489	6.83314	8.09144	6.0055	14.7705	15.3006	15.1611	ng
NEG1347		PC(12:0e_22:6)+HCOO	PC(34:6e)+HCOO	PC	(12:0e_22:6)	(12:0e)	(22:6)			C43 H75 O9 N1 P1	780.518	6.68613	0.0259008	0.584697	0.000284553	0.0440206	17.1514	16.1546	14.4504	17.8367	16.8489	16.8166	8.42285	8.82693	15.3661	7.54665	8.30427	9.56935	13.8352	13.646	13.1554	ng
NEG1348		PC(12:1e_22:6)+HCOO	PC(34:7e)+HCOO	PC	(12:1e_22:6)	(12:1e)	(22:6)			C43 H73 O9 N1 P1	778.503	6.49795	0.0228566	0.201209	1.09536e-07	0.0972555	3.23968	3.47296	2.72448	3.32979	3.81292	3.49927	0.621246	0.440003	1.24961	0.840961	0.317742	0.570528	1.83569	1.81328	1.89502	ng
NEG1349		PC(18:0_17:0)+HCOO	PC(35:0)+HCOO	PC	(18:0_17:0)	(18:0)	(17:0)			C44 H87 O10 N1 P1	820.607	11.3193	0.0120778	0.500194	2.74386e-07	0.25743	177.726	167.898	163.282	178.062	176.508	166.923	91.3124	90.8338	80.6783	57.7251	88.3108	106.539	133.459	136.038	136.488	ng
NEG1350		PC(18:0e_17:0)+HCOO	PC(35:0e)+HCOO	PC	(18:0e_17:0)	(18:0e)	(17:0)			C44 H89 O9 N1 P1	806.628	12.0667	0.0123543	0.842546	0.299535	0.19361	31.8007	29.5076	32.0312	30.7643	30.3253	29.5481	36.4187	14.6506	18.0719	34.269	15.5594	36.0396	29.1345	28.7266	28.4265	ng
NEG1353		PC(17:1_18:0)+HCOO	PC(35:1)+HCOO	PC	(17:1_18:0)	(17:1)	(18:0)			C44 H85 O10 N1 P1	818.592	11.2275	0.0992883	0.615734	0.000342121	0.0444371	37.1988	36.7196	37.7968	33.1051	35.7135	28.2261	21.0757	18.6593	19.1735	16.3689	22.6218	30.6413	30.8503	25.6945	30.4997	ng
NEG1354		PC(17:0_18:1)-CH3	PC(35:1)-CH3	PC	(17:0_18:1)	(17:0)	(18:1)			C42 H81 O8 N1 P1	758.571	11.951	0.0145001	0.940155	0.35994	1.23277	630.224	666.218	602.854	631.779	609.519	632.82	590.896	478.059	743.288	550.972	536.801	647.58	638.266	620.167	631.364	ng
NEG1355		PC(18:1e_17:0)+HCOO	PC(35:1e)+HCOO	PC	(18:1e_17:0)	(18:1e)	(17:0)			C44 H87 O9 N1 P1	804.612	11.2332	0.00582161	1.03108	0.798192	0.884007	300.655	285.627	284.534	285.391	300.247	276.585	364.489	208.114	240.287	356.737	221.783	395.487	300.734	298.028	297.488	ng
NEG1360		PC(18:1e_17:1)+HCOO	PC(35:2e)+HCOO	PC	(18:1e_17:1)	(18:1e)	(17:1)			C44 H85 O9 N1 P1	802.597	10.1307	0.0478554	1.48145	0.019387	0.566421	74.6928	52.754	55.1642	48.7214	47.4268	45.6022	100.047	65.4099	78.4778	73.5452	55.1597	107.885	69.835	64.2715	64.431	ng
NEG1361		PC(18:2e_17:0)+HCOO	PC(35:2e)+HCOO	PC	(18:2e_17:0)	(18:2e)	(17:0)			C44 H85 O9 N1 P1	802.597	10.8638	0.0158534	0.631315	0.0212864	0.057754	19.2214	48.2393	46.6178	52.9547	49.3376	43.7187	38.7698	25.0303	34.1958	23.1262	18.6229	24.4534	35.9954	36.732	35.6046	ng
NEG1362		PC(17:1_18:2)+HCOO	PC(35:3)+HCOO	PC	(17:1_18:2)	(17:1)	(18:2)			C44 H81 O10 N1 P1	814.56	8.5246	0.018926	0.928304	0.265765	0.453943	96.0905	81.7363	76.1611	87.3698	85.9341	83.084	76.2192	90.3789	79.1678	84.1673	59.3349	84.5157	74.5616	73.5083	71.8122	ng
NEG1363		PC(18:2e_17:1)+HCOO	PC(35:3e)+HCOO	PC	(18:2e_17:1)	(18:2e)	(17:1)			C44 H83 O9 N1 P1	800.581	10.097	0.0208086	0.413284	0.000257846	0.0904361	17.6279	12.7714	13.4811	16.779	15.9443	17.1191	12.6624	5.6264	1.86155	7.35146	5.50245	5.72987	9.22863	9.09869	8.85707	ng
NEG1364		PC(15:0_20:4)-CH3	PC(35:4)-CH3	PC	(15:0_20:4)	(15:0)	(20:4)			C42 H75 O8 N1 P1	752.524	5.81418	0.0425001	4.51028	6.49189e-05	0.118727	0.50051	0.409477	0.526468	0.53773	0.516102	0.571248	1.78452	2.17176	3.47041	1.56428	2.3281	2.4893	1.54017	1.42365	1.52614	ng
NEG1366		PC(15:0_20:4)+HCOO	PC(35:4)+HCOO	PC	(15:0_20:4)	(15:0)	(20:4)			C44 H79 O10 N1 P1	812.545	8.20221	0.0218768	0.378531	1.95079e-08	0.346812	89.6276	87.9519	82.6799	83.6126	89.1386	85.0928	24.0805	42.2661	32.1098	41.8701	28.1534	27.6381	65.8339	63.1052	65.1201	ng
NEG1367		PC(18:0_18:0)+HCOO	PC(36:0)+HCOO	PC	(18:0_18:0)	(18:0)	(18:0)			C45 H89 O10 N1 P1	834.623	12.0784	0.00923266	0.683159	1.73243e-06	0.534126	544.418	549.044	551.823	563.215	599.172	512.191	376.588	411.726	420	341.024	374.086	344.572	466.658	473.271	474.871	ng
NEG1368		PC(18:0e_18:0)+HCOO	PC(36:0e)+HCOO	PC	(18:0e_18:0)	(18:0e)	(18:0)			C45 H91 O9 N1 P1	820.644	12.7957	0.00491238	0.561371	4.8986e-07	0.323537	1253.67	1186.53	1106.43	1176.94	1143.99	1135.81	729.661	550.879	609.711	710.052	551.373	779.819	914.703	905.914	908.898	ng
NEG1369		PC(16:0e_20:0)-CH3	PC(36:0e)-CH3	PC	(16:0e_20:0)	(16:0e)	(20:0)			C43 H87 O7 N1 P1	760.623	14.1513	0.00239853	2.1527	0.00170029	0.572774	29.3682	31.1567	29.202	31.7417	30.9316	30.3409	65.8908	55.5568	102.609	62.3874	65.107	41.836	52.8679	52.6194	52.785	ng
NEG1370		PC(18:0_18:1)-CH3	PC(36:1)-CH3	PC	(18:0_18:1)	(18:0)	(18:1)			C43 H83 O8 N1 P1	772.586	8.58078	0.0366052	1.20181	0.122486	0.188294	11.0975	7.5248	6.58443	9.48767	6.54552	7.07028	9.85647	9.56722	8.15519	12.2416	8.3229	9.9161	8.6273	9.18271	9.21291	ng
NEG1373		PC(18:0_18:1)+HCOO	PC(36:1)+HCOO	PC	(18:0_18:1)	(18:0)	(18:1)			C45 H87 O10 N1 P1	832.607	11.5644	0.857912	3.29123	0.100721	9.04791	18498.5	17781.3	27.0324	409.29	476.166	417.002	40735.8	32573.6	30099.9	19918	202.001	251.263	17592.7	17317.3	110.458	ng
NEG1389		PC(18:0e_18:1)+HCOO	PC(36:1e)+HCOO	PC	(18:0e_18:1)	(18:0e)	(18:1)			C45 H89 O9 N1 P1	818.628	11.7749	0.0140659	1.02362	0.855678	2.72466	2928.78	2878.58	2754.42	2856.5	2814.43	2746.5	3536.83	1977.21	2234.3	3527.4	2135.11	3969.42	2990	2909.46	2967.65	ng
NEG1390		PC(18:1e_18:0)+HCOO	PC(36:1e)+HCOO	PC	(18:1e_18:0)	(18:1e)	(18:0)			C45 H89 O9 N1 P1	818.628	12.7638	0.00878029	0.406135	5.65986e-08	0.408568	168.508	168.376	152.981	158.754	155.177	149.235	75.8541	46.2033	54.8421	76.6222	55.0831	78.4549	108.594	107.189	106.8	ng
NEG1392		PC(18:1_18:1)+HCOO	PC(36:2)+HCOO	PC	(18:1_18:1)	(18:1)	(18:1)			C45 H85 O10 N1 P1	830.592	10.0198	0.00547652	1.01048	0.892455	6.80169	16406.2	16351.9	15734.7	15858.5	16830.5	15477	13524.4	17238	19201.3	13088.2	19939.3	14680.5	16818	16706.6	16636.4	ng
NEG14		CL(14:0_18:1_16:1_18:1)-H	CL(66:3)-H	CL	(14:0_18:1_16:1_18:1)	(14:0)	(18:1)	(16:1)	(18:1)	C75 H139 O17 P2	1373.95	15.356	0.0162434	1.347	0.0162942	0.401843	29.9069	30.3757	25.9023	26.0785	41.6033	29.9399	39.8575	29.6737	47.4609	41.7926	39.4738	49.3282	32.4657	33.4687	33.3014	ng
NEG142		CL(18:2_18:1_16:1_20:3)-H	CL(72:7)-H	CL	(18:2_18:1_16:1_20:3)	(18:2)	(18:1)	(16:1)	(20:3)	C81 H143 O17 P2	1449.98	15.1491	0.025971	0.537987	0.000799274	0.177629	243.263	260.89	235.657	266.664	256.249	242.126	190.958	59.2837	141.815	155.953	68.1615	193.418	189.943	197.543	188.159	ng
NEG1421		PC(16:0_20:3)+HCOO	PC(36:3)+HCOO	PC	(16:0_20:3)	(16:0)	(20:3)			C45 H83 O10 N1 P1	828.576	9.59686	0.00751677	0.76648	0.0026175	0.376722	129.319	118.507	123.415	124.701	115.262	125.738	81.3198	97.2287	116.111	74.2017	111.164	84.8268	117.347	115.698	117.039	ng
NEG1423		PC(16:0e_20:3)+HCOO	PC(36:3e)+HCOO	PC	(16:0e_20:3)	(16:0e)	(20:3)			C45 H85 O9 N1 P1	814.597	9.78724	0.0297835	1.11871	0.354608	0.759596	157.84	181.177	157.465	182.815	168.08	173.254	240.535	138.314	157.972	219.145	141.638	244.185	179.297	187.585	177.434	ng
NEG1424		PC(18:1e_18:2)+HCOO	PC(36:3e)+HCOO	PC	(18:1e_18:2)	(18:1e)	(18:2)			C45 H85 O9 N1 P1	814.597	10.5205	0.00734945	0.643973	0.000270961	0.369496	691.388	869.658	635.886	842.216	684.765	665.049	558.635	447.388	512.138	451.335	377.292	479.585	555.794	547.969	553.764	ng
NEG1428		PC(18:2_18:2)+HCOO	PC(36:4)+HCOO	PC	(18:2_18:2)	(18:2)	(18:2)			C45 H81 O10 N1 P1	826.56	8.21617	0.0167023	0.423193	8.97106e-10	0.916284	664.689	662.289	648.021	691.257	685.904	645.964	245.221	264.942	351.63	251.925	289.611	288.651	455.091	448.947	464.092	ng
NEG143		CL(18:2_18:1_18:2_18:2)-H	CL(72:7)-H	CL	(18:2_18:1_18:2_18:2)	(18:2)	(18:1)	(18:2)	(18:2)	C81 H143 O17 P2	1449.98	17.863	0.165218	2.14197	0.00185619	0.0523954	0.209568	0.325311	0.18372	0.266839	0.252968	0.228184	0.586466	0.509071	0.428768	0.785972	0.327574	0.503544	0.284703	0.37408	0.283668	ng
NEG1432		PC(16:0_20:4)-CH3	PC(36:4)-CH3	PC	(16:0_20:4)	(16:0)	(20:4)			C43 H77 O8 N1 P1	766.539	9.196	0.00727541	1.17179	0.16296	0.813679	172.451	189.464	171.507	179.043	174.144	167.48	248.309	142.887	215.875	208.458	155.774	263.872	195.163	196.748	193.913	ng
NEG1435		PC(18:2e_18:2)+HCOO	PC(36:4e)+HCOO	PC	(18:2e_18:2)	(18:2e)	(18:2)			C45 H83 O9 N1 P1	812.581	8.942	0.163275	0.0358227	0.291481	0.485014	7.61147	891.176	89.5093	9.34424	4.17786	5.30492	3.75323	1.78525	2.56534	3.19992	19.726	5.04807	3.3595	4.37165	3.3052	ng
NEG1436		PC(16:0e_20:4)+HCOO	PC(36:4e)+HCOO	PC	(16:0e_20:4)	(16:0e)	(20:4)			C45 H83 O9 N1 P1	812.581	9.50703	0.00154055	0.678782	0.00111792	0.604255	1042.45	1053.36	982.595	1029.26	1089.08	1022.1	830.41	489.206	656.605	796.23	520.409	928.374	874.156	872.945	875.634	ng
NEG1437		PC(16:1e_20:3)+HCOO	PC(36:4e)+HCOO	PC	(16:1e_20:3)	(16:1e)	(20:3)			C45 H83 O9 N1 P1	812.581	10.1926	0.0275335	0.776538	0.00460044	0.125314	13.8034	14.4095	10.8782	15.8918	14.5151	12.9784	12.5415	9.23152	11.416	10.0106	10.0196	10.8267	14.2547	14.0976	13.5245	ng
NEG1438		PC(36:5)-CH3	PC(36:5)-CH3	PC	(36:5)	(36:5)				C43 H75 O8 N1 P1	764.524	5.92166	0.157528	1.01383	0.957875	0.0586179	2.11785	1.8548	1.13137	1.85081	1.79761	3.0605	1.08908	2.33295	3.87351	0.942209	1.94837	1.79025	2.23031	2.89437	2.22213	ng
NEG1439		PC(16:0_20:5)+HCOO	PC(36:5)+HCOO	PC	(16:0_20:5)	(16:0)	(20:5)			C45 H79 O10 N1 P1	824.545	7.74544	0.00712422	0.546646	8.96146e-07	0.365247	846.53	829.786	690.266	802.61	843.741	719.354	359.375	390.04	464.478	431.226	472.468	469.297	654.761	645.553	649.312	ng
NEG1441		PC(16:0e_20:5)+HCOO	PC(36:5e)+HCOO	PC	(16:0e_20:5)	(16:0e)	(20:5)			C45 H81 O9 N1 P1	810.565	8.71293	0.109366	0.967492	0.80182	0.141501	10.4056	10.0918	11.4825	9.71982	7.85249	9.05794	11.6851	7.26898	8.21027	9.54825	6.38977	13.6024	9.63352	7.87102	9.51432	ng
NEG1443		PC(14:0_22:6)+HCOO	PC(36:6)+HCOO	PC	(14:0_22:6)	(14:0)	(22:6)			C45 H77 O10 N1 P1	822.529	7.41523	0.330149	0.462992	0.0699215	0.295037	422.201	68.3201	296.918	193.113	80.2342	413.676	136.747	120.019	114.658	91.9869	143.022	76.2304	331.698	325.657	170.891	ng
NEG1445		PC(16:1e_20:5)+HCOO	PC(36:6e)+HCOO	PC	(16:1e_20:5)	(16:1e)	(20:5)			C45 H79 O9 N1 P1	808.55	8.49418	0.171558	0.315549	0.00434156	0.151389	29.3896	14.2201	11.581	15.0081	9.16843	17.9292	3.73818	3.0154	4.99616	6.66567	3.79897	8.48738	6.98011	6.09984	8.54126	ng
NEG1446		PC(14:1e_22:6)+HCOO	PC(36:7e)+HCOO	PC	(14:1e_22:6)	(14:1e)	(22:6)			C45 H77 O9 N1 P1	806.534	7.75337	0.0404551	0.5126	0.000223998	0.0432372	6.91477	7.77259	5.93649	9.05231	6.01208	6.25834	3.17901	2.20626	4.61546	3.94216	4.13803	3.4209	5.51134	5.13512	5.1501	ng
NEG1447		PC(18:0_19:0)+HCOO	PC(37:0)+HCOO	PC	(18:0_19:0)	(18:0)	(19:0)			C46 H91 O10 N1 P1	848.639	12.4612	0.0647233	1.03577	0.804482	0.363189	48.1636	38.1654	49.1279	56.0629	58.2531	53.9592	68.5964	40.4743	45.8497	55.3805	32.1043	72.1925	57.1802	58.7866	51.868	ng
NEG1448		PC(18:0e_19:0)+HCOO	PC(37:0e)+HCOO	PC	(18:0e_19:0)	(18:0e)	(19:0)			C46 H93 O9 N1 P1	834.659	13.3047	0.0407963	0.630356	3.14224e-06	0.0382382	14.9235	16.2714	14.155	14.5757	14.6443	14.7696	10.4989	7.41855	9.7696	9.57112	8.38851	10.669	12.2034	11.3053	12.0662	ng
NEG1449		PC(17:0_20:1)+HCOO	PC(37:1)+HCOO	PC	(17:0_20:1)	(17:0)	(20:1)			C46 H89 O10 N1 P1	846.623	11.3357	0.0259256	1.04318	0.606798	0.610106	131.083	119.021	107.622	116.555	123.878	115.697	101.013	124.034	152.776	96.1798	142.45	128.228	119.763	125.117	125.479	ng
NEG145		CL(18:2_18:2_18:2_18:2)-H	CL(72:8)-H	CL	(18:2_18:2_18:2_18:2)	(18:2)	(18:2)	(18:2)	(18:2)	C81 H141 O17 P2	1447.96	14.8545	0.0152842	0.398151	0.0112169	0.183585	21.2138	55.9539	21.7249	58.233	55.1739	54.4064	11.2603	18.0458	25.9402	9.60401	5.73196	35.607	14.348	14.7923	14.5462	ng
NEG1450		PC(16:0e_21:1)+HCOO	PC(37:1e)+HCOO	PC	(16:0e_21:1)	(16:0e)	(21:1)			C46 H91 O9 N1 P1	832.644	13.1123	0.0201813	1.0634	0.644984	0.220861	15.6773	15.8161	18.4327	16.6844	18.9113	19.5593	22.2523	12.791	15.6901	20.9531	13.5157	26.5412	19.5667	19.5512	18.8833	ng
NEG1451		PC(19:1_18:1)+HCOO	PC(37:2)+HCOO	PC	(19:1_18:1)	(19:1)	(18:1)			C46 H87 O10 N1 P1	844.607	10.5281	0.00889812	1.13808	0.123656	2.13946	1219.01	1221.54	1143.57	1181.84	1201.4	1159.81	1132.35	1445.42	1700.95	1124.19	1512.1	1196.3	1318.22	1296.21	1300.8	ng
NEG1454		PC(19:1_18:2)+HCOO	PC(37:3)+HCOO	PC	(19:1_18:2)	(19:1)	(18:2)			C46 H85 O10 N1 P1	842.592	9.61507	0.00715062	0.885734	0.2071	0.708801	293.031	217.23	273.394	218.979	288.673	217.035	196.474	221.922	288.784	184.928	229.503	214.377	253.556	250.011	252.342	ng
NEG1455		PC(17:0_20:3)+HCOO	PC(37:3)+HCOO	PC	(17:0_20:3)	(17:0)	(20:3)			C46 H85 O10 N1 P1	842.592	10.082	0.28923	0.862274	0.664699	0.046866	0.373158	1.59285	0.954216	1.83551	1.9915	0.582636	1.56784	1.43044	0.193385	1.40287	0.310493	1.41533	0.97414	1.62333	1.06009	ng
NEG1456		PC(16:2e_21:1)+HCOO	PC(37:3e)+HCOO	PC	(16:2e_21:1)	(16:2e)	(21:1)			C46 H87 O9 N1 P1	828.612	10.5741	0.0164379	0.883758	0.284872	0.196708	23.8022	18.9034	21.3903	21.9119	25.8897	27.2227	27.7832	17.3053	17.5536	22.663	14.279	23.3645	22.6608	23.296	22.6303	ng
NEG1457		PC(18:2e_19:1)+HCOO	PC(37:3e)+HCOO	PC	(18:2e_19:1)	(18:2e)	(19:1)			C46 H87 O9 N1 P1	828.612	11.127	0.0203404	0.626762	0.00291232	0.0345374	14.4572	13.6429	13.6723	16.1251	11.821	14.8685	9.44994	4.15583	10.6423	12.5139	6.74059	9.51328	11.7308	11.2762	11.6044	ng
NEG1458		PC(17:0_20:4)+HCOO	PC(37:4)+HCOO	PC	(17:0_20:4)	(17:0)	(20:4)			C46 H83 O10 N1 P1	840.576	8.80153	0.0520511	0.679622	0.00342825	0.0851407	32.604	30.5133	25.9173	25.8664	27.3149	24.0483	20.5507	16.1483	25.9801	16.8875	12.4202	21.01	22.3402	20.1467	21.0503	ng
NEG146		CL(18:2_20:4_16:1_18:1)-H	CL(72:8)-H	CL	(18:2_20:4_16:1_18:1)	(18:2)	(20:4)	(16:1)	(18:1)	C81 H141 O17 P2	1447.96	15.4221	0.0267076	0.829873	0.00640224	0.263198	38.6591	42.3029	33.5646	42.7067	43.095	46.0299	33.4613	33.9694	38.1285	30.6428	34.6396	33.6045	34.9937	36.9011	35.7801	ng
NEG1460		PC(17:1_20:3)+HCOO	PC(37:4)+HCOO	PC	(17:1_20:3)	(17:1)	(20:3)			C46 H83 O10 N1 P1	840.576	12.424	0.0130259	0.997149	0.926523	0.554765	97.4633	113.461	96.4027	107.362	105.97	98.8434	100.831	103.258	108.653	99.0137	100.796	105.184	106.552	105.063	107.834	ng
NEG1461		PC(37:4e)+HCOO	PC(37:4e)+HCOO	PC	(37:4e)	(37:4e)				C46 H85 O9 N1 P1	826.597	10.1125	0.0137972	0.605579	0.00207068	0.100559	50.6721	51.4225	49.1452	46.649	49.4845	49.0212	36.8788	19.7955	21.7691	35.8686	18.6282	46.5502	40.2886	39.2838	39.4105	ng
NEG1463		PC(17:1_20:4)+HCOO	PC(37:5)+HCOO	PC	(17:1_20:4)	(17:1)	(20:4)			C46 H81 O10 N1 P1	838.56	9.43639	0.00643437	0.622508	0.000169963	0.110798	200.617	220.696	209.967	194.049	258.667	180.776	130.993	150.845	94.4091	129.278	143.622	138.184	199.164	196.673	198.385	ng
NEG1466		PC(15:0_22:6)+HCOO	PC(37:6)+HCOO	PC	(15:0_22:6)	(15:0)	(22:6)			C46 H79 O10 N1 P1	836.545	7.8597	0.0731856	0.6004	0.00802101	0.0154038	13.8427	15.2061	13.4034	8.60723	11.657	9.32126	7.85672	6.6329	5.64468	9.84436	9.65173	3.62109	10.5826	10.4309	9.23537	ng
NEG1467		PC(18:0_20:0)+HCOO	PC(38:0)+HCOO	PC	(18:0_20:0)	(18:0)	(20:0)			C47 H93 O10 N1 P1	862.654	13.1353	0.00528513	0.761126	4.48288e-05	0.453045	200.231	199.071	187.589	194.573	195.759	188.026	151.534	123.557	156.377	152.047	135.729	167.657	170.793	169.038	169.592	ng
NEG1468		PC(20:0e_18:0)+HCOO	PC(38:0e)+HCOO	PC	(20:0e_18:0)	(20:0e)	(18:0)			C47 H95 O9 N1 P1	848.675	13.8043	0.00140041	0.716665	0.00212747	0.319093	178.491	181.96	169.169	179.477	180.731	171.85	152.956	90.0741	115.251	147.169	98.0674	157.351	154.496	154.185	154.601	ng
NEG1473		PC(38:1e)+HCOO	PC(38:1e)+HCOO	PC	(16:0e_22:1)	(16:0e)	(22:1)			C47 H93 O9 N1 P1	846.659	13.6091	0.00179969	0.990219	0.931272	0.567886	132.652	138.535	129.564	131.947	138.85	133.471	164.858	90.0644	107.147	159.396	104.19	171.49	133.881	133.681	134.16	ng
NEG1474		PC(16:1e_22:0)-CH3	PC(38:1e)-CH3	PC	(16:1e_22:0)	(16:1e)	(22:0)			C45 H89 O7 N1 P1	786.638	14.8882	0.007578	1.50616	0.00444147	0.359472	19.364	21.222	19.6209	20.6296	21.96	20.4105	35.4595	23.0804	39.6676	35.548	27.8935	23.9206	29.8462	29.426	29.7753	ng
NEG1477		PC(18:0_20:2)+HCOO	PC(38:2)+HCOO	PC	(18:0_20:2)	(18:0)	(20:2)			C47 H89 O10 N1 P1	858.623	11.539	0.815865	0.656762	0.138864	1.29886	4830.97	5471.71	6141.67	7811.57	10331	12722.3	5299.75	6978.46	8016.48	4968.28	103.937	5703.96	229.353	5817.73	5831.9	ng
NEG148		CL(20:5_18:1_16:1_18:2)-H	CL(72:9)-H	CL	(20:5_18:1_16:1_18:2)	(20:5)	(18:1)	(16:1)	(18:2)	C81 H139 O17 P2	1445.95	15.073	0.035396	0.642042	3.51224e-05	0.0672949	29.6238	35.0593	29.7853	35.1986	30.1003	28.3821	20.2084	18.5679	21.4406	18.123	17.9787	24.4812	25.0498	26.8862	26.0802	ng
NEG1484		PC(18:1e_20:1)+HCOO	PC(38:2e)+HCOO	PC	(18:1e_20:1)	(18:1e)	(20:1)			C47 H91 O9 N1 P1	844.644	12.5771	0.033374	1.01465	0.857172	0.708371	176.001	184.809	176.241	178.244	185.525	179.481	206.73	142.104	155.374	218.855	157.152	215.916	186.272	196.06	184.285	ng
NEG1485		PC(16:0e_22:2)-CH3	PC(38:2e)-CH3	PC	(16:0e_22:2)	(16:0e)	(22:2)			C45 H87 O7 N1 P1	784.623	13.0732	0.00418695	2.30046	0.00109709	0.990509	82.6556	83.3148	86.377	82.4546	85.2393	81.7671	141.352	215.905	293.315	138.18	203.289	162.35	141.3	140.131	140.594	ng
NEG1487		PC(18:1_20:2)+HCOO	PC(38:3)+HCOO	PC	(18:1_20:2)	(18:1)	(20:2)			C47 H87 O10 N1 P1	856.607	10.1627	0.00668972	0.945599	0.452698	2.21908	2052.85	2044.31	1935.45	1958.56	2078.45	1934.32	1564.95	1953.96	2411.59	1540.61	2101.38	1778.42	2050.28	2023.28	2033.68	ng
NEG1489		PC(18:0_20:3)+HCOO	PC(38:3)+HCOO	PC	(18:0_20:3)	(18:0)	(20:3)			C47 H87 O10 N1 P1	856.607	10.8146	0.041613	0.822507	0.00412898	0.317517	62.0554	59.9915	59.7547	61.6644	63.2694	65.2028	44.7209	49.8398	63.9566	45.3233	49.6645	52.4168	58.0645	53.712	57.4094	ng
NEG149		CL(72:9)-H	CL(72:9)-H	CL	(72:9)	(72:9)				C81 H139 O17 P2	1445.95	16.521	0.206261	7.43488	0.00281987	0.0374497	0.0119974	0.0390753	0.0465682	0.0517107	0.0227286	0.0356681	0.0497931	0.303106	0.354892	0.440383	0.20617	0.19024	0.0456731	0.0643088	0.0458347	ng
NEG1490		PC(18:1e_20:2)+HCOO	PC(38:3e)+HCOO	PC	(18:1e_20:2)	(18:1e)	(20:2)			C47 H89 O9 N1 P1	842.628	10.6998	0.0352663	0.776046	0.215439	0.340391	156.259	156.907	145.026	149.48	162.039	155.726	187.897	41.9662	54.6908	170.277	96.185	167.165	168.941	172.629	161.062	ng
NEG1491		PC(18:0e_20:3)+HCOO	PC(38:3e)+HCOO	PC	(18:0e_20:3)	(18:0e)	(20:3)			C47 H89 O9 N1 P1	842.628	11.2738	0.00243455	0.899202	0.493381	0.676287	281.547	273.683	266.259	272.875	285.884	277.051	319.625	159.735	187.764	302.346	146.45	374.33	269.039	267.757	268.618	ng
NEG1492		PC(16:0e_22:3)-CH3	PC(38:3e)-CH3	PC	(16:0e_22:3)	(16:0e)	(22:3)			C45 H85 O7 N1 P1	782.607	12.513	0.0114906	0.508388	0.0088808	0.0977318	43.962	47.9201	46.6792	38.6533	88.3927	46.6868	27.6537	18.1653	28.3859	33.1743	18.2287	33.1587	34.8381	34.3479	35.1396	ng
NEG1493		PC(38:4)-CH3	PC(38:4)-CH3	PC	(38:4)	(38:4)				C45 H81 O8 N1 P1	794.571	7.559	0.441102	0.886317	0.576881	0.115594	14.6994	4.8945	12.5272	10.1157	12.0368	10.6629	8.84509	5.58855	8.65727	12.4781	5.90588	16.0794	8.44211	3.27092	8.27802	ng
NEG1494		PC(16:0_22:4)+HCOO	PC(38:4)+HCOO	PC	(16:0_22:4)	(16:0)	(22:4)			C47 H85 O10 N1 P1	854.592	9.3725	0.00269456	0.622368	1.64284e-06	0.590792	1442.87	1461.46	1363.94	1418.75	1426.4	1384.44	792.051	863.202	1118.65	763.734	901.209	849.957	1153.32	1153.47	1158.79	ng
NEG1496		PC(18:0_20:4)+HCOO	PC(38:4)+HCOO	PC	(18:0_20:4)	(18:0)	(20:4)			C47 H85 O10 N1 P1	854.592	9.97909	0.00449992	0.430645	1.54123e-09	0.962624	938.62	954.762	891.509	908.506	965.402	904.442	439.538	342.21	410.611	430.342	320.406	452.676	675.784	669.801	672.002	ng
NEG1499		PC(16:0e_22:4)+HCOO	PC(38:4e)+HCOO	PC	(16:0e_22:4)	(16:0e)	(22:4)			C47 H87 O9 N1 P1	840.612	10.093	0.001718	0.807405	0.00655467	0.468533	180.9	175.262	182.337	172.532	182.985	170.932	151.283	113.964	132.978	157.718	124.821	179.08	162.822	162.69	163.227	ng
NEG15		CL(18:2_16:0_18:1_14:0)-H	CL(66:3)-H	CL	(18:2_16:0_18:1_14:0)	(18:2)	(16:0)	(18:1)	(14:0)	C75 H139 O17 P2	1373.95	15.899	0.109141	2.63595	0.0643886	0.191122	4.15448	3.58909	4.97525	1.52125	2.61804	3.07894	12.8269	8.7495	19.2274	2.94933	4.58681	4.21312	6.90655	7.23547	5.84426	ng
NEG150		CL(73:1)-2H	CL(73:1)-2H	CL	(73:1)	(73:1)				C82 H156 O17 P2	737.541	8.58327	0.0509932	0.741343	0.040641	0.0987624	18.6707	15.5261	9.54145	15.9046	12.8325	15.463	13.1907	7.21496	12.2892	13.1418	10.2863	9.06964	12.6894	11.5584	12.5894	ng
NEG1500		PC(18:0e_20:4)+HCOO	PC(38:4e)+HCOO	PC	(18:0e_20:4)	(18:0e)	(20:4)			C47 H87 O9 N1 P1	840.612	10.6865	0.00719787	0.593894	0.000918418	0.393673	951.025	950.358	893.281	906.199	944.282	883.064	691.329	331.179	417.594	687.186	372.491	783.393	722.792	712.678	719.605	ng
NEG1501		PC(18:1_20:4)-CH3	PC(38:5)-CH3	PC	(18:1_20:4)	(18:1)	(20:4)			C45 H79 O8 N1 P1	792.555	7.832	0.0777399	0.44759	0.0190884	0.0510032	4.98951	1.33681	4.93434	2.93752	2.76382	3.08825	0.654082	1.43321	2.63157	1.75263	1.99424	0.508561	2.42244	2.83128	2.64367	ng
NEG1502		PC(16:1_22:4)+HCOO	PC(38:5)+HCOO	PC	(16:1_22:4)	(16:1)	(22:4)			C47 H83 O10 N1 P1	852.576	8.45688	0.0118392	0.382595	6.20574e-11	0.60891	260.567	237.269	237.636	256.196	240.485	242.573	90.4275	86.2209	108.178	96.6588	86.8394	95.8983	171.766	167.752	169.96	ng
NEG1503		PC(18:1_20:4)+HCOO	PC(38:5)+HCOO	PC	(18:1_20:4)	(18:1)	(20:4)			C47 H83 O10 N1 P1	852.576	8.86807	0.00627421	0.652252	1.90346e-07	0.889063	2660.77	2662.74	2519.41	2545.12	2637.4	2437.25	1641.92	1538.94	1934.95	1639.3	1559.22	1771.23	2168.7	2142.28	2150.54	ng
NEG1507		PC(18:1e_20:4)+HCOO	PC(38:5e)+HCOO	PC	(18:1e_20:4)	(18:1e)	(20:4)			C47 H85 O9 N1 P1	838.597	9.54869	0.0034365	0.729173	0.000111856	0.811003	854.277	850.831	797.046	855.66	900.282	832.889	666.874	522.893	671.29	619.427	510.328	721.396	707.474	709.999	712.353	ng
NEG1509		PC(18:2_20:4)+HCOO	PC(38:6)+HCOO	PC	(18:2_20:4)	(18:2)	(20:4)			C47 H81 O10 N1 P1	850.56	7.96326	0.00878758	0.497892	1.086e-08	0.449298	432.754	429.243	401.147	418.55	426.25	403.781	216.112	172.565	225.531	226.835	175.406	234.12	318.481	313.028	316.674	ng
NEG151		CL(19:0_18:1_18:1_18:0)-H	CL(73:2)-H	CL	(19:0_18:1_18:1_18:0)	(19:0)	(18:1)	(18:1)	(18:0)	C82 H155 O17 P2	1474.07	16.645	0.0871479	1.86658	0.00513737	0.128009	1.76206	1.72305	2.23319	1.71284	2.21158	2.01669	3.4025	4.18105	5.27782	3.61899	3.46979	1.81311	1.9547	2.26162	1.9483	ng
NEG1510		PC(16:0_22:6)+HCOO	PC(38:6)+HCOO	PC	(16:0_22:6)	(16:0)	(22:6)			C47 H81 O10 N1 P1	850.56	8.44387	0.00358018	0.462212	6.76786e-10	0.851516	814.284	749.418	773.313	806.53	784.152	806.243	342.178	336.908	442.253	357.501	350.132	359.113	568.599	570.806	572.681	ng
NEG1514		PC(16:1e_22:5)+HCOO	PC(38:6e)+HCOO	PC	(16:1e_22:5)	(16:1e)	(22:5)			C47 H83 O9 N1 P1	836.581	9.7349	0.019311	0.292553	1.37864e-11	0.279913	36.8442	35.2119	33.9352	37.7882	34.8077	35.5852	10.6966	8.4738	11.7727	9.54843	11.1751	10.9902	22.4167	21.8682	22.719	ng
NEG1515		PC(16:1_22:6)+HCOO	PC(38:7)+HCOO	PC	(16:1_22:6)	(16:1)	(22:6)			C47 H79 O10 N1 P1	848.545	7.3999	0.0211791	0.40463	1.41167e-06	0.46671	190.533	150.519	153.417	159.999	162.853	154.902	65.9507	58.5499	93.5973	47.9074	79.3783	48.0071	118.044	114.01	118.511	ng
NEG1516		PC(16:1e_22:6)+HCOO	PC(38:7e)+HCOO	PC	(16:1e_22:6)	(16:1e)	(22:6)			C47 H81 O9 N1 P1	834.565	8.94289	0.013224	0.220321	2.30388e-12	0.66272	173.154	155.399	157.631	156.021	161.114	156.875	33.8645	31.8869	41.0862	33.2244	33.1005	38.3887	96.9779	95.6185	98.1804	ng
NEG1517		PC(39:0)-CH3	PC(39:0)-CH3	PC	(39:0)	(39:0)				C46 H91 O8 N1 P1	816.649	13.023	0.0115093	0.804571	0.0771229	0.103685	7.77852	12.0876	8.69386	8.48349	8.34752	6.80443	6.31211	6.70831	8.68725	5.69221	7.98909	6.60602	7.48554	7.62253	7.6478	ng
NEG1518		PC(16:0e_23:0)+HCOO	PC(39:0e)+HCOO	PC	(16:0e_23:0)	(16:0e)	(23:0)			C48 H97 O9 N1 P1	862.691	14.2778	0.0253171	0.717214	0.00696088	0.0837279	8.67801	8.63293	7.74122	9.4964	9.63378	11.9139	7.2587	5.99608	5.64965	8.35541	5.19329	7.7799	7.41613	7.6972	7.3366	ng
NEG1519		PC(17:1_22:0)+HCOO	PC(39:1)+HCOO	PC	(17:1_22:0)	(17:1)	(22:0)			C48 H93 O10 N1 P1	874.654	12.3917	0.192076	1.26962	0.401417	0.148889	7.48816	4.45549	13.4882	7.48218	5.24027	3.87344	7.02332	7.68703	12.5953	5.37108	5.7496	14.9328	10.0881	13.7819	9.97255	ng
NEG152		CL(73:3)-2H	CL(73:3)-2H	CL	(73:3)	(73:3)				C82 H152 O17 P2	735.526	2.97876	0.00116222	0.847736	0.232313	0.276557	65.9773	42.13	56.5902	61.9197	72.218	49.2334	32.9106	61.2823	57.6097	34.7451	61.1035	47.4192	53.3803	53.2749	53.3842	ng
NEG1520		PC(17:0_22:1)-CH3	PC(39:1)-CH3	PC	(17:0_22:1)	(17:0)	(22:1)			C46 H89 O8 N1 P1	814.633	14.029	0.00719947	0.876461	0.309081	0.48738	160.185	172.88	156.257	164.039	167.515	161.503	176.776	84.0138	144.438	161.426	94.6372	199.725	160.427	158.179	159.705	ng
NEG1521		PC(39:1e)+HCOO	PC(39:1e)+HCOO	PC	(39:1e)	(39:1e)				C48 H95 O9 N1 P1	860.675	14.1018	0.00706287	0.614083	0.000136869	0.0504968	31.909	33.1725	34.396	33.3612	34.1664	30.8691	24.3506	13.7342	18.319	24.1982	15.5394	25.3697	26.0631	26.192	25.8293	ng
NEG1522		PC(18:1_21:1)+HCOO	PC(39:2)+HCOO	PC	(18:1_21:1)	(18:1)	(21:1)			C48 H91 O10 N1 P1	872.639	11.5948	0.00502735	1.49502	0.000481045	0.943122	132.697	138.484	131.15	140.473	143.515	134.824	174.819	221.92	246.659	167.477	229.215	187.533	181.439	182.686	180.907	ng
NEG1523		PC(16:1e_23:1)-CH3	PC(39:2e)-CH3	PC	(16:1e_23:1)	(16:1e)	(23:1)			C46 H89 O7 N1 P1	798.638	14.3974	0.00440101	1.67862	0.000648113	0.3255	15.2811	14.21	14.7097	12.5563	12.6604	14.4435	25.9863	15.1396	24.3462	26.5381	21.2334	27.5269	17.4194	17.2684	17.3248	ng
NEG1524		PC(19:1_20:2)+HCOO	PC(39:3)+HCOO	PC	(19:1_20:2)	(19:1)	(20:2)			C48 H89 O10 N1 P1	870.623	10.7124	0.0163964	1.01458	0.854586	0.476953	79.7145	75.9889	74.6331	79.7471	83.1703	70.7451	63.0726	79.6946	101.952	70.1746	85.7254	70.1462	79.9478	77.6023	77.8585	ng
NEG1525		PC(19:0_20:3)+HCOO	PC(39:3)+HCOO	PC	(19:0_20:3)	(19:0)	(20:3)			C48 H89 O10 N1 P1	870.623	11.122	0.019681	0.406182	2.53724e-05	0.131194	22.0562	21.3537	17.8659	14.587	21.0235	23.2087	11.146	6.56698	5.64346	8.2891	6.36737	10.7675	11.62	12.0233	12.0274	ng
NEG1526		PC(17:0_22:4)+HCOO	PC(39:4)+HCOO	PC	(17:0_22:4)	(17:0)	(22:4)			C48 H87 O10 N1 P1	868.607	10.0116	0.664416	0.52909	0.116533	0.0838405	74.12	23.8669	50.9115	17.5976	48.2951	11.4386	25.7721	12.5115	32.8371	17.084	13.8867	17.6043	36.4373	6.11654	36.2649	ng
NEG1527		PC(19:0_20:4)+HCOO	PC(39:4)+HCOO	PC	(19:0_20:4)	(19:0)	(20:4)			C48 H87 O10 N1 P1	868.607	10.5358	0.114061	0.78304	0.00500311	0.0925858	8.14117	8.23072	9.48022	7.14351	8.76675	7.85594	7.39884	5.53684	7.44215	6.63347	5.1954	6.64646	10.1577	8.09083	9.48791	ng
NEG1528		PC(19:1_20:3)+HCOO	PC(39:4)+HCOO	PC	(19:1_20:3)	(19:1)	(20:3)			C48 H87 O10 N1 P1	868.607	13.5224	0.0106902	0.909147	0.0265041	0.511685	115.229	123.61	109.248	114.483	113.613	113.55	111.048	93.7027	115.396	96.9639	100.667	109.29	115.466	113.037	114.486	ng
NEG1529		PC(39:4e)+HCOO	PC(39:4e)+HCOO	PC	(39:4e)	(39:4e)				C48 H89 O9 N1 P1	854.628	10.9021	0.0114161	0.258942	7.17538e-08	0.205621	19.2918	16.6243	18.2049	18.6454	20.7462	17.8706	1.64067	5.59523	4.00918	7.64827	4.62979	5.31871	12.1221	11.8724	11.9013	ng
NEG1530		PC(19:1_20:4)+HCOO	PC(39:5)+HCOO	PC	(19:1_20:4)	(19:1)	(20:4)			C48 H85 O10 N1 P1	866.592	9.34142	0.0185448	0.962279	0.389923	0.589731	131.879	138.648	133.494	124.374	143.146	122.827	119.794	136.316	135.097	111.417	139.194	122.586	137.449	132.554	135.962	ng
NEG1532		PC(39:5e)+HCOO	PC(39:5e)+HCOO	PC	(39:5e)	(39:5e)				C48 H87 O9 N1 P1	852.612	10.0953	0.0153757	0.665989	0.00510339	0.0711464	13.9955	11.0109	12.1855	11.8435	11.2131	11.7368	10.0055	6.3507	5.23427	10.1747	5.54107	10.6353	9.91555	9.78013	9.61556	ng
NEG1534		PC(17:1_22:5)+HCOO	PC(39:6)+HCOO	PC	(17:1_22:5)	(17:1)	(22:5)			C48 H83 O10 N1 P1	864.576	8.53763	0.0616928	0.793253	0.0410225	0.284936	83.7893	99.4131	91.7352	80.5401	61.0335	89.8733	72.0718	45.8752	72.7249	69.0363	59.7995	82.1835	58.1035	57.3266	64.0732	ng
NEG1535		PC(17:0_22:6)+HCOO	PC(39:6)+HCOO	PC	(17:0_22:6)	(17:0)	(22:6)			C48 H83 O10 N1 P1	864.576	9.03187	0.0122354	0.460418	3.0515e-05	0.110498	23.3265	20.4328	19.4245	22.8332	18.2949	19.1099	9.87919	5.23693	10.7385	13.8503	6.31272	10.8081	13.269	13.0337	12.9631	ng
NEG1536		PC(17:1_22:6)+HCOO	PC(39:7)+HCOO	PC	(17:1_22:6)	(17:1)	(22:6)			C48 H81 O10 N1 P1	862.56	7.96279	0.155355	0.386019	0.00976077	0.144434	30.7768	39.1235	38.6471	41.8796	18.744	57.1732	22.3083	2.05455	1.77548	34.2345	15.9431	11.0572	7.39719	8.1281	9.95905	ng
NEG1537		PC(39:7)+HCOO	PC(39:7)+HCOO	PC	(39:7)	(39:7)				C48 H81 O10 N1 P1	862.56	11.1634	0.0288778	0.474279	4.73883e-06	0.165973	43.8337	47.0429	34.397	45.5273	49.3238	40.7085	22.0971	16.2164	20.3491	21.9446	17.494	25.6066	29.3726	29.0066	30.6395	ng
NEG1538		PC(16:0_24:0)+HCOO	PC(40:0)+HCOO	PC	(16:0_24:0)	(16:0)	(24:0)			C49 H97 O10 N1 P1	890.686	14.1099	0.00210602	0.917797	0.533901	0.694074	271.094	278.105	263.905	276.317	279.998	264.068	317.818	148.191	215.52	308.551	164.214	344.917	268.322	267.245	268.077	ng
NEG1539		PC(16:0_24:0)-CH3	PC(40:0)-CH3	PC	(16:0_24:0)	(16:0)	(24:0)			C47 H93 O8 N1 P1	830.664	15.1789	0.00348597	0.543783	8.04266e-05	0.0505324	16.6685	18.5307	13.4598	17.4883	15.7597	17.6058	10.5672	7.30887	10.8918	11.7406	6.95138	6.65353	14.1924	14.2463	14.2916	ng
NEG154		CL(19:1_18:1_18:0_18:2)-H	CL(73:4)-H	CL	(19:1_18:1_18:0_18:2)	(19:1)	(18:1)	(18:0)	(18:2)	C82 H151 O17 P2	1470.04	16.1674	0.0710615	1.41192	0.000546869	0.304431	15.7387	17.2083	12.498	16.8504	16.2396	15.9188	23.4009	17.4897	23.082	21.4721	25.6022	22.3145	16.6422	18.7788	16.6433	ng
NEG1540		PC(16:0e_24:0)+HCOO	PC(40:0e)+HCOO	PC	(16:0e_24:0)	(16:0e)	(24:0)			C49 H99 O9 N1 P1	876.706	14.7145	0.0100211	0.764091	0.0866386	0.201257	48.9147	50.4237	45.6325	46.6904	50.4016	45.9142	49.1036	20.7917	27.427	48.4604	22.8148	51.4435	43.9424	43.0719	43.4679	ng
NEG1542		PC(16:0_24:1)-CH3	PC(40:1)-CH3	PC	(16:0_24:1)	(16:0)	(24:1)			C47 H91 O8 N1 P1	828.649	14.464	0.00707701	0.835626	0.301124	1.70337	2462.38	2592.25	2404.38	2519.1	2520.41	2495.26	2890.49	1024.5	1665.53	2711.82	1145.51	3091.34	2436.54	2402.39	2421.82	ng
NEG1543		PC(18:0e_22:1)+HCOO	PC(40:1e)+HCOO	PC	(18:0e_22:1)	(18:0e)	(22:1)			C49 H97 O9 N1 P1	874.691	13.7491	0.00459306	1.26955	0.0356279	0.89616	173.418	179.183	168.94	175.906	172.552	178.091	256.924	158.564	205.524	250.359	180.711	278.518	196.076	197.247	197.857	ng
NEG1544		PC(16:1e_24:0)+HCOO	PC(40:1e)+HCOO	PC	(16:1e_24:0)	(16:1e)	(24:0)			C49 H97 O9 N1 P1	874.691	14.596	0.00392517	0.726111	0.113609	0.130362	24.2416	23.4972	21.3773	23.285	24.1737	22.47	25.7801	8.06274	9.77286	24.1061	8.3663	24.8738	20.7819	20.9381	20.903	ng
NEG1545		PC(16:1e_24:0)-CH3	PC(40:1e)-CH3	PC	(16:1e_24:0)	(16:1e)	(24:0)			C47 H93 O7 N1 P1	814.67	15.5368	0.0132839	0.960816	0.80066	0.114736	6.80297	7.28843	6.52682	6.6124	7.72099	6.11381	9.54309	3.46866	6.07419	9.19495	4.38132	6.79411	7.46601	7.27107	7.3855	ng
NEG1547		PC(18:1e_22:1)+HCOO	PC(40:2e)+HCOO	PC	(18:1e_22:1)	(18:1e)	(22:1)			C49 H95 O9 N1 P1	872.675	12.7382	0.00724774	0.871252	0.25663	0.420401	84.7895	111.926	118.513	112.476	127.484	110.633	94.7403	96.0302	117.935	51.9394	95.3404	124.113	128.099	126.297	127.544	ng
NEG1548		PC(16:1e_24:1)+HCOO	PC(40:2e)+HCOO	PC	(16:1e_24:1)	(16:1e)	(24:1)			C49 H95 O9 N1 P1	872.675	13.5581	0.00308566	0.838513	0.020008	0.271536	49.1028	50.5166	46.7183	46.1231	48.3978	49.9857	44.8408	32.1084	41.7704	43.6904	32.8531	48.6139	46.0216	46.1549	46.3063	ng
NEG1549		PC(16:1e_24:1)-CH3	PC(40:2e)-CH3	PC	(16:1e_24:1)	(16:1e)	(24:1)			C47 H91 O7 N1 P1	812.654	14.8087	0.00212618	1.26508	0.0398696	0.660292	98.8999	95.6543	90.9235	91.1567	98.1481	97.6645	133.889	80.3472	147.74	128.209	97.4904	136.519	113.646	113.759	114.11	ng
NEG155		CL(19:1_18:1_18:2_18:1)-H	CL(73:5)-H	CL	(19:1_18:1_18:2_18:1)	(19:1)	(18:1)	(18:2)	(18:1)	C82 H149 O17 P2	1468.03	15.9203	0.0245242	1.02915	0.84735	0.289279	25.8982	39.8474	25.984	30.902	30.3075	42.7836	44.4667	21.8239	36.5703	40.2868	22.3587	35.9219	40.1821	42.1728	40.9054	ng
NEG1551		PC(18:0e_22:3)+HCOO	PC(40:3e)+HCOO	PC	(18:0e_22:3)	(18:0e)	(22:3)			C49 H93 O9 N1 P1	870.659	12.1729	0.0417448	0.956735	0.715263	0.386817	78.2603	76.9372	51.5414	53.3212	60.7904	77.6714	76.2006	44.9913	51.8024	73.0256	57.8543	77.4058	78.6467	80.4575	74.1534	ng
NEG1552		PC(18:0_22:4)+HCOO	PC(40:4)+HCOO	PC	(18:0_22:4)	(18:0)	(22:4)			C49 H89 O10 N1 P1	882.623	10.4757	0.0148649	0.76078	0.00361096	0.719921	536.62	499.404	453.894	508.264	498.174	470.902	307.751	400.77	482.996	305.86	422.048	338.003	456.98	443.724	452.084	ng
NEG1554		PC(20:0_20:4)+HCOO	PC(40:4)+HCOO	PC	(20:0_20:4)	(20:0)	(20:4)			C49 H89 O10 N1 P1	882.623	11.1228	0.0636323	0.697723	0.00435135	0.165724	46.7285	58.475	48.8783	54.5795	55.3728	56.4459	45.6423	27.738	31.6183	43.9366	26.392	48.2792	44.1806	48.9538	43.7062	ng
NEG1555		PC(18:1_22:3)-CH3	PC(40:4)-CH3	PC	(18:1_22:3)	(18:1)	(22:3)			C47 H85 O8 N1 P1	822.602	11.9546	0.0136133	0.675371	9.79165e-05	0.288615	184.233	201.25	181.275	190.853	176.644	185.319	120.279	105.79	167.119	110.13	119.805	133.005	161.217	157.241	157.761	ng
NEG1556		PC(18:1_22:3)+HCOO	PC(40:4)+HCOO	PC	(18:1_22:3)	(18:1)	(22:3)			C49 H89 O10 N1 P1	882.623	14.0089	0.00203144	0.798912	0.0270354	0.122642	13.6253	15.7572	13.0555	12.7481	14.7325	14.3407	14.5859	7.93282	10.1192	12.5523	9.61106	12.5144	12.497	12.4468	12.4658	ng
NEG1557		PC(18:0e_22:4)+HCOO	PC(40:4e)+HCOO	PC	(18:0e_22:4)	(18:0e)	(22:4)			C49 H91 O9 N1 P1	868.644	11.2563	0.0101722	0.424926	1.42584e-07	0.412152	158.909	161.05	125.92	157.882	165.066	140.947	65.9634	53.4246	66.6973	65.4921	61.3509	73.6584	113.949	112.346	111.728	ng
NEG1558		PC(20:0e_20:4)+HCOO	PC(40:4e)+HCOO	PC	(20:0e_20:4)	(20:0e)	(20:4)			C49 H91 O9 N1 P1	868.644	11.8104	0.0237836	0.700931	3.22988e-06	0.173168	52.8329	48.5946	53.2281	52.6282	49.018	53.3553	35.4667	30.831	39.7457	36.0362	34.8152	40.1536	40.4814	39.9326	41.8168	ng
NEG1559		PC(40:4e)-CH3	PC(40:4e)-CH3	PC	(40:4e)	(40:4e)				C47 H87 O7 N1 P1	808.623	13.3283	0.0845642	0.751626	0.00181978	0.300548	112.728	109.917	104.006	100.841	103.531	100.203	92.3218	61.1591	98.1021	73.2253	67.6264	82.0105	95.3865	81.6515	94.3571	ng
NEG156		CL(19:1_18:2_18:1_18:1)-H	CL(73:5)-H	CL	(19:1_18:2_18:1_18:1)	(19:1)	(18:2)	(18:1)	(18:1)	C82 H149 O17 P2	1468.03	16.962	0.0827015	2.67663	0.00104444	0.0728083	0.245529	0.700263	0.63964	0.286432	0.1762	0.177258	1.06715	1.27143	0.61138	0.889438	0.933329	1.18363	0.453183	0.519126	0.449451	ng
NEG1560		PC(40:5)+HCOO	PC(40:5)+HCOO	PC	(40:5)	(40:5)				C49 H87 O10 N1 P1	880.607	7.886	0.00458548	2.74906	0.0433849	0.281656	6.31613	6.22773	6.39364	6.22092	6.53971	6.43192	7.6608	21.144	36.3635	7.5351	23.9389	8.17977	12.4846	12.3721	12.4126	ng
NEG1563		PC(18:0_22:5)+HCOO	PC(40:5)+HCOO	PC	(18:0_22:5)	(18:0)	(22:5)			C49 H87 O10 N1 P1	880.607	10.4121	0.044137	0.47289	6.1808e-09	0.236713	91.7527	85.5885	85.6687	89.6377	78.6273	95.0951	42.7493	37.1602	40.3767	44.8334	41.4543	42.3415	62.2714	57.3635	61.6255	ng
NEG1564		PC(18:1_22:4)-CH3	PC(40:5)-CH3	PC	(18:1_22:4)	(18:1)	(22:4)			C47 H83 O8 N1 P1	820.586	11.1207	0.00977959	1.28772	0.158367	0.706167	81.9762	88.0541	145.376	85.2104	83.9454	148.537	119.266	117.714	207.66	107.149	138.904	124.561	162.292	164.766	165.3	ng
NEG1565		PC(18:1e_22:4)+HCOO	PC(40:5e)+HCOO	PC	(18:1e_22:4)	(18:1e)	(22:4)			C49 H89 O9 N1 P1	866.628	10.4056	0.057014	0.449615	6.70598e-06	0.456503	265.574	252.946	168.126	226.987	224.333	206.293	97.863	99.0715	114.979	94.9322	96.7882	100.764	145.036	131.372	131.836	ng
NEG1567		PC(20:1e_20:4)+HCOO	PC(40:5e)+HCOO	PC	(20:1e_20:4)	(20:1e)	(20:4)			C49 H89 O9 N1 P1	866.628	11.6056	0.0197683	0.377881	4.02582e-06	0.189994	24.539	24.7717	23.5405	29.5639	34.5282	24.591	11.1136	7.96729	10.444	10.8206	8.77335	11.922	19.3478	19.9917	20.0553	ng
NEG1568		PC(20:1e_20:4)-CH3	PC(40:5e)-CH3	PC	(20:1e_20:4)	(20:1e)	(20:4)			C47 H85 O7 N1 P1	806.607	13.0694	0.0119752	0.504733	0.00368937	0.141578	68.9672	71.1659	114.478	113.103	115.847	107.994	34.6428	29.1805	58.648	64.8847	27.8802	83.3409	45.6618	45.0704	46.1621	ng
NEG1569		PC(18:1_22:5)+HCOO	PC(40:6)+HCOO	PC	(18:1_22:5)	(18:1)	(22:5)			C49 H85 O10 N1 P1	878.592	8.90717	0.0148352	0.481826	5.97088e-09	0.616211	551.932	495.821	489.439	490.513	510.371	492.367	228.156	224.184	293.791	242.196	227.11	244.709	379.398	370.464	380.754	ng
NEG157		CL(73:6)-2H	CL(73:6)-2H	CL	(73:6)	(73:6)				C82 H146 O17 P2	732.502	8.74932	0.0236717	0.614161	1.80094e-05	0.0520442	9.08494	9.63662	9.3668	9.96121	9.93111	10.4508	5.2028	5.90003	6.31235	5.04586	8.02798	5.39733	7.30941	7.57491	7.24567	ng
NEG1570		PC(18:0_22:6)+HCOO	PC(40:6)+HCOO	PC	(18:0_22:6)	(18:0)	(22:6)			C49 H85 O10 N1 P1	878.592	9.55943	0.00446115	0.470683	1.24645e-09	0.582367	455.788	439.393	449.47	447.231	459.62	450.221	213.818	174.098	247.358	213.425	190.571	232.386	334.713	331.771	332.875	ng
NEG1572		PC(18:1e_22:5)+HCOO	PC(40:6e)+HCOO	PC	(18:1e_22:5)	(18:1e)	(22:5)			C49 H87 O9 N1 P1	864.612	10.2145	0.00751933	0.294628	5.31205e-11	0.859856	370.045	356.575	338.202	350.068	361.884	347.372	108.532	78.5623	89.7273	117.419	104.814	126.779	230.314	227.081	229.727	ng
NEG1574		PC(20:2e_20:4)-CH3	PC(40:6e)-CH3	PC	(20:2e_20:4)	(20:2e)	(20:4)			C47 H83 O7 N1 P1	804.591	11.991	0.0574379	0.118342	0.0125861	0.633494	276.832	309.421	224.422	23.0799	23.903	193.577	33.3768	4.23028	23.0998	19.1017	13.0087	31.5882	21.4225	19.6325	19.2633	ng
NEG1575		PC(20:3_20:4)+HCOO	PC(40:7)+HCOO	PC	(20:3_20:4)	(20:3)	(20:4)			C49 H83 O10 N1 P1	876.576	8.00724	0.00883491	0.349455	2.08269e-09	0.241639	36.1416	37.7654	32.1867	34.2085	36.9636	32.9306	14.0968	9.58823	12.7621	13.2776	11.1637	12.5659	23.4768	23.6332	23.2228	ng
NEG1576		PC(18:1_22:6)+HCOO	PC(40:7)+HCOO	PC	(18:1_22:6)	(18:1)	(22:6)			C49 H83 O10 N1 P1	876.576	8.52805	0.00336357	0.594778	1.02576e-07	0.232301	689.335	633.305	620.272	681.528	665.376	648.342	365.294	354.12	465.465	368.935	389.738	398.777	501.625	503.354	505.011	ng
NEG1577		PC(18:2e_22:5)+HCOO	PC(40:7e)+HCOO	PC	(18:2e_22:5)	(18:2e)	(22:5)			C49 H85 O9 N1 P1	862.597	9.19993	0.0175461	0.683714	0.000287911	0.194783	91.8712	109.666	91.6958	103.88	98.225	89.4707	76.1328	53.3995	63.9895	68.7258	55.364	82.2306	87.0558	84.7536	87.6168	ng
NEG1578		PC(18:1e_22:6)+HCOO	PC(40:7e)+HCOO	PC	(18:1e_22:6)	(18:1e)	(22:6)			C49 H85 O9 N1 P1	862.597	10.1077	0.00202972	0.242088	1.80501e-11	0.491813	103.474	91.3934	94.1905	93.7957	96.1944	96.1874	24.0782	18.0486	22.362	25.6245	20.8763	28.2682	58.9244	58.9469	59.1421	ng
NEG1579		PC(18:2e_22:5)-CH3	PC(40:7e)-CH3	PC	(18:2e_22:5)	(18:2e)	(22:5)			C47 H81 O7 N1 P1	802.576	11.1347	0.0183902	0.721578	0.0084564	0.191917	71.8768	73.5542	65.2402	69.0082	69.0989	64.6026	62.2091	30.3344	51.2262	57.873	34.7823	61.8618	61.6797	59.5005	61.0149	ng
NEG158		CL(19:1_18:2_18:1_18:2)-H	CL(73:6)-H	CL	(19:1_18:2_18:1_18:2)	(19:1)	(18:2)	(18:1)	(18:2)	C82 H147 O17 P2	1466.01	15.6539	0.0316111	0.511114	0.00209755	0.112203	32.6372	41.9994	26.041	32.572	27.8785	43.8591	22.1339	11.1073	13.2737	20.4923	10.6418	27.1228	20.4068	21.0601	21.7387	ng
NEG1580		PC(18:2_22:6)+HCOO	PC(40:8)+HCOO	PC	(18:2_22:6)	(18:2)	(22:6)			C49 H81 O10 N1 P1	874.56	7.67912	0.00259832	0.322156	1.46288e-09	0.650384	244.886	230.731	232.219	230.472	236.407	225.513	84.6209	52.2564	76.3076	90.9114	55.5243	91.4711	155.908	155.109	155.617	ng
NEG1581		PC(18:2e_22:6)+HCOO	PC(40:8e)+HCOO	PC	(18:2e_22:6)	(18:2e)	(22:6)			C49 H83 O9 N1 P1	860.581	9.00457	0.00838822	0.277029	2.04077e-12	0.438049	80.62	84.6565	79.4503	86.6103	85.6489	83.1809	24.5208	20.1124	26.4055	23.6148	21.0807	22.8266	53.5485	52.7053	52.8806	ng
NEG1582		PC(19:0_22:0)-CH3	PC(41:0)-CH3	PC	(19:0_22:0)	(19:0)	(22:0)			C48 H95 O8 N1 P1	844.68	14.0061	0.00710154	1.01722	0.776664	0.291646	28.9548	28.6256	26.1827	26.7794	28.4146	27.7069	25.2763	24.5805	34.4966	25.4125	29.7522	30.0159	28.9841	28.577	28.8138	ng
NEG1583		PC(25:0_16:0)+HCOO	PC(41:0)+HCOO	PC	(25:0_16:0)	(25:0)	(16:0)			C50 H99 O10 N1 P1	904.701	14.5647	0.00929556	0.670937	0.0273805	0.0925181	20.0584	30.6929	20.4585	20.3123	22.2725	28.0703	21.3258	8.51597	14.0668	20.6246	9.98141	20.6679	20.1623	19.8828	20.2372	ng
NEG1584		PC(17:0_24:1)+HCOO	PC(41:1)+HCOO	PC	(17:0_24:1)	(17:0)	(24:1)			C50 H97 O10 N1 P1	902.686	13.1241	0.22751	1.04532	0.856526	0.0508292	0.581299	0.667507	1.35111	0.915965	1.30027	1.24536	1.36484	1.26148	0.720734	0.2059	1.56979	1.21351	0.719659	1.01544	0.680332	ng
NEG1585		PC(18:1_23:0)+HCOO	PC(41:1)+HCOO	PC	(18:1_23:0)	(18:1)	(23:0)			C50 H97 O10 N1 P1	902.686	13.554	0.00306666	1.49279	0.103578	0.290672	18.4789	14.1677	17.8958	14.3395	15.8939	17.5702	15.9759	31.738	43.2934	16.8702	21.1607	17.7721	17.5859	17.5756	17.488	ng
NEG1586		PC(18:1_23:1)+HCOO	PC(41:2)+HCOO	PC	(18:1_23:1)	(18:1)	(23:1)			C50 H95 O10 N1 P1	900.67	12.6374	0.00783458	1.41931	2.98984e-05	0.460537	37.3625	34.6285	34.1474	35.769	32.2806	33.2396	50.3389	46.283	57.4477	44.1548	47.8182	48.3608	44.101	43.9355	43.441	ng
NEG1587		PC(20:2_21:1)+HCOO	PC(41:3)+HCOO	PC	(20:2_21:1)	(20:2)	(21:1)			C50 H93 O10 N1 P1	898.654	11.8433	0.0454123	0.721373	0.00015796	0.146187	27.9627	30.4826	30.0811	30.6024	29.1829	26.7384	16.5011	20.8948	24.9777	20.2169	23.7825	19.9034	26.1452	24.2008	26.2682	ng
NEG1589		PC(17:1_24:2)+HCOO	PC(41:3)+HCOO	PC	(17:1_24:2)	(17:1)	(24:2)			C50 H93 O10 N1 P1	898.654	12.9382	0.0161983	0.598645	0.00945131	0.071471	19.187	21.6397	16.3479	19.4854	19.8696	17.186	6.56297	17.1487	13.2045	5.49288	17.945	7.72136	14.8268	14.3607	14.6663	ng
NEG1591		PC(19:0_22:4)+HCOO	PC(41:4)+HCOO	PC	(19:0_22:4)	(19:0)	(22:4)			C50 H91 O10 N1 P1	896.639	12.6217	0.039602	0.826208	0.177637	0.20962	33.6919	37.9593	33.1963	35.3429	33.4158	33.3332	39.4677	20.6106	17.8484	36.6208	20.0631	36.3643	31.3811	33.408	31.0817	ng
NEG1592		PC(19:1_22:4)+HCOO	PC(41:5)+HCOO	PC	(19:1_22:4)	(19:1)	(22:4)			C50 H89 O10 N1 P1	894.623	10.2269	0.0165798	0.372318	1.45302e-08	0.204991	27.7118	27.928	25.5645	27.114	25.5621	25.1434	8.61663	11.3056	13.261	7.87257	10.2791	7.87264	17.9206	18.3111	17.7254	ng
NEG1593		PC(20:4_21:1)+HCOO	PC(41:5)+HCOO	PC	(20:4_21:1)	(20:4)	(21:1)			C50 H89 O10 N1 P1	894.623	13.4493	0.0110802	1.47788	0.00024611	0.648821	64.6301	73.2082	61.4903	64.1923	67.6715	58.663	87.9359	98.3264	115.712	78.6721	102.647	92.8679	82.6646	80.8528	81.7716	ng
NEG1594		PC(19:1_22:5)+HCOO	PC(41:6)+HCOO	PC	(19:1_22:5)	(19:1)	(22:5)			C50 H87 O10 N1 P1	892.607	9.43108	0.214387	1.59264	0.0284779	0.262169	10.2273	9.13715	12.094	12.8167	12.9944	12.9027	8.48802	26.0482	20.865	15.4994	24.1619	16.6968	10.6633	15.2359	10.7395	ng
NEG1595		PC(26:0_16:0)+HCOO	PC(42:0)+HCOO	PC	(26:0_16:0)	(26:0)	(16:0)			C51 H101 O10 N1 P1	918.717	14.9557	0.00708597	0.716923	0.0817666	0.478645	368.814	369.016	334.645	354.286	359.195	342.019	363.436	118.723	175.608	353.033	127.921	386.874	312.206	307.82	309.804	ng
NEG1596		PC(26:0_16:0)-CH3	PC(42:0)-CH3	PC	(26:0_16:0)	(26:0)	(16:0)			C49 H97 O8 N1 P1	858.696	15.7397	0.0261484	0.676315	0.0751892	0.040197	4.88449	5.65573	6.31616	6.20163	6.08682	5.32046	6.96204	2.20502	3.11113	6.46102	2.07931	2.49086	5.61905	5.36367	5.38129	ng
NEG1597		PC(18:0e_24:0)+HCOO	PC(42:0e)+HCOO	PC	(18:0e_24:0)	(18:0e)	(24:0)			C51 H103 O9 N1 P1	904.738	15.4044	0.00732602	0.835111	0.507704	0.171591	23.5693	22.5451	21.4049	21.3809	23.0352	21.511	30.7029	5.99371	7.72685	30.2795	6.32205	30.4175	21.3144	21.0174	21.2443	ng
NEG1598		PC(18:1_24:0)+HCOO	PC(42:1)+HCOO	PC	(18:1_24:0)	(18:1)	(24:0)			C51 H99 O10 N1 P1	916.701	14.1568	0.0710468	1.05015	0.770986	1.33694	595.67	828.042	564.109	826.868	867.554	595.948	1150.98	647.368	882.396	691.711	380.329	739.94	841.826	828.437	737.069	ng
NEG16		CL(18:1_16:1_18:2_14:0)-H	CL(66:4)-H	CL	(18:1_16:1_18:2_14:0)	(18:1)	(16:1)	(18:2)	(14:0)	C75 H137 O17 P2	1371.93	14.9457	0.0416005	1.00435	0.977613	0.266953	34.5254	36.3293	32.1097	34.7374	33.0348	29.0912	46.1025	18.0376	40.8373	35.5049	18.8999	41.3155	31.785	33.2141	30.5665	ng
NEG160		CL(17:1_20:3_18:2_18:1)-H	CL(73:7)-H	CL	(17:1_20:3_18:2_18:1)	(17:1)	(20:3)	(18:2)	(18:1)	C82 H145 O17 P2	1464	15.3665	0.0178851	0.614203	0.0135437	0.0489439	11.8212	12.5385	10.1499	8.53874	12.7285	8.98683	9.45542	3.6131	5.09758	8.08938	3.60408	9.91849	9.12123	9.1092	8.83592	ng
NEG1600		PC(20:4_22:6)+HCOO	PC(42:10)+HCOO	PC	(20:4_22:6)	(20:4)	(22:6)			C51 H81 O10 N1 P1	898.56	7.36794	0.027738	0.324961	4.59727e-08	0.357653	78.4222	77.4216	76.6094	79.4686	75.1105	71.683	29.2349	15.7133	20.6194	34.1495	16.6012	32.7463	51.3741	48.7279	50.8188	ng
NEG1601		PC(20:5_22:6)+HCOO	PC(42:11)+HCOO	PC	(20:5_22:6)	(20:5)	(22:6)			C51 H79 O10 N1 P1	896.545	6.557	0.0131469	0.297006	0.00136906	0.0461599	1.16049	1.1117	1.49882	2.16591	1.22129	2.31335	0.713359	0.106823	0.300404	0.738772	0.146284	0.807467	0.695479	0.706258	0.688044	ng
NEG1602		PC(18:0e_24:1)+HCOO	PC(42:1e)+HCOO	PC	(18:0e_24:1)	(18:0e)	(24:1)			C51 H101 O9 N1 P1	902.722	14.6322	0.0128789	1.06013	0.748281	0.385352	58.123	57.3002	52.4553	54.7751	57.2377	55.1901	78.6078	31.8269	44.5942	77.5403	34.8637	87.7955	58.7845	57.3565	58.4658	ng
NEG1603		PC(18:1e_24:0)+HCOO	PC(42:1e)+HCOO	PC	(18:1e_24:0)	(18:1e)	(24:0)			C51 H101 O9 N1 P1	902.722	15.3224	0.00284353	0.524292	0.00616494	0.0708679	18.1614	17.3648	16.9223	17.9984	18.1184	17.5497	15.1439	3.27499	4.66307	12.7383	3.90432	15.9106	13.5344	13.4578	13.5012	ng
NEG1606		PC(18:1e_24:1)+HCOO	PC(42:2e)+HCOO	PC	(18:1e_24:1)	(18:1e)	(24:1)			C51 H99 O9 N1 P1	900.706	13.7504	0.00194148	1.24112	0.056098	0.419242	40.4996	40.133	39.2287	41.5115	40.0829	39.8409	58.6332	35.3789	47.6067	56.5589	39.1654	62.1339	45.919	45.9223	46.0753	ng
NEG1608		PC(18:1_24:2)+HCOO	PC(42:3)+HCOO	PC	(18:1_24:2)	(18:1)	(24:2)			C51 H95 O10 N1 P1	912.67	12.2893	0.00714115	1.25249	0.00144619	0.77977	125.695	127.461	119.154	127.202	125.228	125.954	143.647	156.303	186.369	135.499	162.649	155.767	145.232	143.189	144.446	ng
NEG1609		PC(18:1_24:2)-CH3	PC(42:3)-CH3	PC	(18:1_24:2)	(18:1)	(24:2)			C49 H91 O8 N1 P1	852.649	13.5332	0.0219417	0.968757	0.801352	0.403311	72.8657	77.0984	69.9112	77.7425	73.2766	73.523	86.9517	46.3875	69.432	84.2595	45.9827	97.5189	72.7764	69.7509	71.9841	ng
NEG1610		PC(20:2_22:1)-CH3	PC(42:3)-CH3	PC	(20:2_22:1)	(20:2)	(22:1)			C49 H91 O8 N1 P1	852.649	13.945	0.0066974	0.916092	0.64924	0.315937	64.3362	66.2964	65.7107	61.5541	65.7654	59.5926	80.4525	29.0076	42.0092	72.6368	31.7894	95.2015	64.3969	63.5582	63.828	ng
NEG1611		PC(18:2e_24:1)+HCOO	PC(42:3e)+HCOO	PC	(18:2e_24:1)	(18:2e)	(24:1)			C51 H97 O9 N1 P1	898.691	13.5144	0.0109172	0.948862	0.610751	0.213002	21.4786	19.8647	18.8751	20.1981	21.2953	20.0192	23.2634	15.179	17.2209	21.5816	13.2132	25.048	19.9402	19.5397	19.6042	ng
NEG1612		PC(18:2e_24:1)-CH3	PC(42:3e)-CH3	PC	(18:2e_24:1)	(18:2e)	(24:1)			C49 H93 O7 N1 P1	838.67	14.8189	0.0038808	1.13279	0.223614	0.29393	25.2323	24.2011	23.3767	24.0027	24.5019	24.1449	30.8573	18.6984	30.7698	29.7847	21.082	33.5831	26.7457	26.9538	26.8404	ng
NEG1613		PC(20:0_22:4)+HCOO	PC(42:4)+HCOO	PC	(20:0_22:4)	(20:0)	(22:4)			C51 H93 O10 N1 P1	910.654	11.5361	0.0816678	1.11862	0.426653	0.463238	78.3193	73.2965	72.0349	69.5757	64.0286	64.2097	44.6886	94.7851	114.752	69.5773	69.6681	77.9894	82.8383	71.9969	72.2686	ng
NEG1614		PC(22:0_20:4)+HCOO	PC(42:4)+HCOO	PC	(22:0_20:4)	(22:0)	(20:4)			C51 H93 O10 N1 P1	910.654	12.2124	0.0201384	0.706214	0.0105231	0.0884138	15.8878	16.7133	12.0487	12.4941	13.1111	13.7328	11.756	7.05123	8.79396	10.8844	7.30425	13.5235	11.5642	11.4004	11.8615	ng
NEG1615		PC(20:3_22:1)-CH3	PC(42:4)-CH3	PC	(20:3_22:1)	(20:3)	(22:1)			C49 H89 O8 N1 P1	850.633	13.0096	0.00734661	1.13182	0.24861	0.372417	36.7751	41.3592	38.4682	39.339	40.0693	39.5656	38.9896	32.3803	57.0507	44.3592	37.5195	56.3305	45.1944	44.5582	45.0287	ng
NEG1616		PC(24:2_18:2)-CH3	PC(42:4)-CH3	PC	(24:2_18:2)	(24:2)	(18:2)			C49 H89 O8 N1 P1	850.633	13.524	0.00628175	0.818388	0.365668	0.433256	178.431	171.952	164.881	172.829	182.631	169.698	209.359	56.2492	91.0059	194.532	61.9821	238.342	164.192	165.654	166.201	ng
NEG1617		PC(42:4)+HCOO	PC(42:4)+HCOO	PC	(42:4)	(42:4)				C51 H93 O10 N1 P1	910.654	14.875	0.0185848	1.02078	0.897542	0.143912	9.25539	8.64324	7.6838	8.21506	8.60778	7.54589	11.306	4.96917	7.27757	10.9251	4.97096	11.5405	9.04987	8.75484	9.03523	ng
NEG1618		PC(20:0e_22:4)+HCOO	PC(42:4e)+HCOO	PC	(20:0e_22:4)	(20:0e)	(22:4)			C51 H95 O9 N1 P1	896.675	12.3331	0.0223512	0.363357	2.19568e-07	0.220494	35.8664	32.186	37.2487	35.1696	39.413	38.3611	14.9382	9.20648	11.4512	18.0071	9.20384	16.494	26.4276	26.0632	27.2245	ng
NEG1619		PC(18:2e_24:2)+HCOO	PC(42:4e)+HCOO	PC	(18:2e_24:2)	(18:2e)	(24:2)			C51 H95 O9 N1 P1	896.675	12.8712	0.0346619	0.703315	0.000153466	0.142764	32.4545	39.6735	37.247	37.5548	35.5581	34.4508	20.8831	23.8941	30.9087	23.4957	24.8164	28.5784	33.5123	31.3932	33.1473	ng
NEG162		CL(17:1_18:1_20:4_18:2)-H	CL(73:8)-H	CL	(17:1_18:1_20:4_18:2)	(17:1)	(18:1)	(20:4)	(18:2)	C82 H143 O17 P2	1461.98	15.6055	0.0150539	0.786106	0.0260206	0.0902157	6.96135	6.86545	6.83185	7.98683	9.83239	9.02837	6.82334	5.63611	5.4555	5.39457	6.21832	7.81708	6.44974	6.42321	6.60419	ng
NEG1620		PC(20:1_22:4)+HCOO	PC(42:5)+HCOO	PC	(20:1_22:4)	(20:1)	(22:4)			C51 H91 O10 N1 P1	908.639	10.6096	0.00712664	0.33219	9.52881e-11	0.452953	102.923	106.154	101.066	109.575	111.316	107.43	31.0175	37.5012	41.9527	29.9155	39.5988	32.106	70.4811	69.4911	70.0957	ng
NEG1621		PC(22:1_20:4)+HCOO	PC(42:5)+HCOO	PC	(22:1_20:4)	(22:1)	(20:4)			C51 H91 O10 N1 P1	908.639	11.066	0.0140838	1.05854	0.37286	0.401979	46.9874	50.3823	47.511	49.1869	49.4013	46.7986	42.6333	50.1662	63.5804	47.3087	55.1058	48.4658	53.6456	52.2299	53.3537	ng
NEG1622		PC(20:1_22:4)-CH3	PC(42:5)-CH3	PC	(20:1_22:4)	(20:1)	(22:4)			C49 H87 O8 N1 P1	848.617	12.1565	0.0338167	0.803899	0.0716871	0.203503	37.6732	34.2587	36.6668	38.1402	30.1545	29.0689	20.6032	23.564	40.7796	23.4166	29.0446	28.1649	35.759	33.6921	33.7983	ng
NEG1623		PC(20:1e_22:4)+HCOO	PC(42:5e)+HCOO	PC	(20:1e_22:4)	(20:1e)	(22:4)			C51 H93 O9 N1 P1	894.659	11.2769	0.0123696	0.302427	7.53589e-09	0.215668	21.9318	23.1981	20.1879	24.8895	24.1721	20.8119	6.2963	6.16171	6.38189	6.38095	6.54213	9.12249	13.741	13.5626	13.9022	ng
NEG1624		PC(20:0e_22:5)+HCOO	PC(42:5e)+HCOO	PC	(20:0e_22:5)	(20:0e)	(22:5)			C51 H93 O9 N1 P1	894.659	11.8135	0.010042	0.954963	0.536859	0.202748	17.5611	13.3746	15.0605	18.6858	18.2444	18.089	13.2537	16.0967	16.7298	14.9884	16.1666	19.2309	16.9452	16.7183	17.0505	ng
NEG1625		PC(18:3e_24:2)+HCOO	PC(42:5e)+HCOO	PC	(18:3e_24:2)	(18:3e)	(24:2)			C51 H93 O9 N1 P1	894.659	12.6137	0.01197	0.674745	0.000820038	0.0629749	6.368	7.47186	6.6872	6.95439	7.90491	7.57084	4.36374	4.42861	6.84285	3.98353	5.13462	4.2318	6.2616	6.34428	6.19452	ng
NEG1626		PC(20:1e_22:4)-CH3	PC(42:5e)-CH3	PC	(20:1e_22:4)	(20:1e)	(22:4)			C49 H89 O7 N1 P1	834.638	13.7392	0.0113086	0.312067	5.82631e-06	0.119608	10.5379	7.64362	7.88275	7.13091	8.11173	8.43882	2.78328	1.56046	2.37638	3.66262	1.21476	3.92652	5.39568	5.2751	5.34033	ng
NEG1628		PC(20:1_22:5)+HCOO	PC(42:6)+HCOO	PC	(20:1_22:5)	(20:1)	(22:5)			C51 H89 O10 N1 P1	906.623	10.4145	0.0548079	1.12642	0.369004	0.221594	16.0304	12.9218	10.4269	21.1316	13.3779	11.7562	13.2171	16.5113	16.8174	13.1631	20.4405	16.3229	18.5121	16.7252	18.3086	ng
NEG1629		PC(20:0e_22:6)+HCOO	PC(42:6e)+HCOO	PC	(20:0e_22:6)	(20:0e)	(22:6)			C51 H91 O9 N1 P1	892.644	11.461	0.0666582	0.433001	0.00744574	0.11055	30.202	21.9198	30.8778	35.3448	33.0012	6.83813	10.8927	14.0214	6.716	10.0716	13.3044	13.4874	20.4837	23.0213	23.0697	ng
NEG163		CL(17:1_18:2_20:4_18:2)-H	CL(73:9)-H	CL	(17:1_18:2_20:4_18:2)	(17:1)	(18:2)	(20:4)	(18:2)	C82 H141 O17 P2	1459.96	15.2913	0.015278	0.587004	2.35052e-05	0.0173448	4.99939	5.02071	4.56969	5.34041	5.06573	4.63579	3.49109	2.23318	2.43024	3.08927	2.45884	3.69131	3.7825	3.89979	3.8382	ng
NEG1630		PC(20:3_22:4)+HCOO	PC(42:7)+HCOO	PC	(20:3_22:4)	(20:3)	(22:4)			C51 H87 O10 N1 P1	904.607	9.09216	0.0413573	0.272385	1.32335e-10	0.278213	36.6566	34.9048	33.04	35.8013	32.7237	32.1798	10.0954	7.38644	8.00252	10.1603	9.25869	11.0189	23.3363	21.4963	22.2529	ng
NEG1631		PC(20:1_22:6)+HCOO	PC(42:7)+HCOO	PC	(20:1_22:6)	(20:1)	(22:6)			C51 H87 O10 N1 P1	904.607	9.63151	0.0098535	1.14492	0.180341	0.636245	103.572	97.9612	95.5246	117.201	101.013	113.774	99.5103	123.187	159.643	96.662	134.891	106.313	117.655	116.026	118.261	ng
NEG1632		PC(20:1e_22:6)+HCOO	PC(42:7e)+HCOO	PC	(20:1e_22:6)	(20:1e)	(22:6)			C51 H89 O9 N1 P1	890.628	11.263	0.0407427	0.936637	0.509427	0.134044	6.72147	8.3082	7.19439	8.90462	7.66483	8.68706	7.13049	7.1963	10.5122	6.28428	6.2989	7.04993	7.8821	8.40606	7.80456	ng
NEG1633		PC(20:1e_22:6)-CH3	PC(42:7e)-CH3	PC	(20:1e_22:6)	(20:1e)	(22:6)			C49 H85 O7 N1 P1	830.607	12.7297	0.0167912	0.652881	1.98355e-05	0.0691195	14.392	14.3447	12.7926	13.8165	13.5468	13.7393	7.68434	7.77103	10.4625	7.70315	10.7033	9.62447	11.2785	10.9405	10.9759	ng
NEG1634		PC(22:4_20:4)+HCOO	PC(42:8)+HCOO	PC	(22:4_20:4)	(22:4)	(20:4)			C51 H85 O10 N1 P1	902.592	8.51687	0.0120795	0.185503	1.05989e-09	0.414925	59.2281	64.491	56.7588	56.1393	65.0847	55.2464	14.6565	8.56291	9.42781	13.83	6.1913	13.5464	36.8842	36.3837	37.2715	ng
NEG1635		PC(22:5_20:4)+HCOO	PC(42:9)+HCOO	PC	(22:5_20:4)	(22:5)	(20:4)			C51 H83 O10 N1 P1	900.576	7.88401	0.00877391	0.446042	0.00794542	0.146848	38.6458	40.2066	74.0928	36.5303	77.4753	35.057	25.9404	15.0595	20.12	27.5665	17.0111	29.0106	49.0304	48.34	49.1247	ng
NEG1636		PC(26:0_17:0)+HCOO	PC(43:0)+HCOO	PC	(26:0_17:0)	(26:0)	(17:0)			C52 H103 O10 N1 P1	932.733	15.2174	0.00425331	0.613054	0.0148425	0.0805145	20.311	19.3256	18.3136	20.306	20.5959	19.0305	17.9458	5.61559	7.91676	16.6273	5.65233	18.5106	16.388	16.2562	16.2845	ng
NEG1637		PC(43:0e)+HCOO	PC(43:0e)+HCOO	PC	(43:0e)	(43:0e)				C52 H105 O9 N1 P1	918.753	15.679	0.0308122	0.919176	0.830837	0.0468825	1.20127	1.25348	1.15688	1.07528	0.968646	0.891904	1.82571	0.137805	0.0823716	2.04398	0.128844	1.79955	1.14311	1.12962	1.19698	ng
NEG1638		PC(25:0_18:1)+HCOO	PC(43:1)+HCOO	PC	(25:0_18:1)	(25:0)	(18:1)			C52 H101 O10 N1 P1	930.717	14.5588	0.0173916	0.757499	0.0363109	0.198336	63.2955	57.207	58.959	63.0922	63.5558	56.6	61.0751	29.2184	40.6752	44.5438	34.0161	65.2234	56.963	58.6059	58.805	ng
NEG1639		PC(25:1_18:1)+HCOO	PC(43:2)+HCOO	PC	(25:1_18:1)	(25:1)	(18:1)			C52 H99 O10 N1 P1	928.701	13.5992	0.00281754	1.18105	0.0482705	0.340177	26.8466	26.4896	22.2498	27.4409	29.7001	31.6694	35.0123	26.2325	37.8526	30.0343	29.8139	35.2148	30.2832	30.1136	30.2105	ng
NEG164		CL(74:0)-2H	CL(74:0)-2H	CL	(74:0)	(74:0)				C83 H160 O17 P2	745.557	9.897	0.0495626	0.897627	0.288	0.376764	83.5033	75.6947	73.6803	83.1468	73.3179	75.7952	62.7208	76.429	67.6845	50.3813	98.9218	61.3829	71.8434	78.1863	71.832	ng
NEG1640		PC(20:4_23:1)+HCOO	PC(43:5)+HCOO	PC	(20:4_23:1)	(20:4)	(23:1)			C52 H93 O10 N1 P1	922.654	12.6979	0.0283954	1.31919	0.247314	0.254592	11.9853	13.5741	12.9772	16.6235	20.7931	12.0401	28.8831	12.428	10.8598	25.9722	11.1931	26.7432	17.352	18.2031	18.2625	ng
NEG1641		PC(28:0_16:0)+HCOO	PC(44:0)+HCOO	PC	(28:0_16:0)	(28:0)	(16:0)			C53 H105 O10 N1 P1	946.748	15.5727	0.0150943	0.602102	0.0186194	0.220221	146.458	146.841	149.528	147.548	156.166	146.59	139.478	38.2158	51.8268	134.658	38.3115	135.266	122.358	125.377	125.806	ng
NEG1642		PC(44:0e)+HCOO	PC(44:0e)+HCOO	PC	(44:0e)	(44:0e)				C53 H107 O9 N1 P1	932.769	15.928	0.00856033	0.743777	0.337586	0.144256	19.8754	19.6992	19.1675	20.4476	20.8589	19.8925	24.486	3.17584	4.05586	26.0504	3.44376	27.9976	18.7304	18.4721	18.764	ng
NEG1643		PC(26:0_18:1)+HCOO	PC(44:1)+HCOO	PC	(26:0_18:1)	(26:0)	(18:1)			C53 H103 O10 N1 P1	944.733	14.9935	0.0101848	0.742302	0.0845811	0.70132	712.558	680.031	630.268	668.234	674.854	658.089	679.954	260.745	370.306	655.733	275.672	744.638	603.106	591.168	599.217	ng
NEG1644		PC(22:4_22:6)+HCOO	PC(44:10)+HCOO	PC	(22:4_22:6)	(22:4)	(22:6)			C53 H85 O10 N1 P1	926.592	8.23576	0.00168159	0.187871	2.59088e-13	0.384104	50.075	51.5536	47.833	48.8514	50.1685	48.2743	9.46148	7.02044	11.0926	9.35681	8.57633	10.244	29.5068	29.4904	29.5834	ng
NEG1645		PC(22:5_22:6)+HCOO	PC(44:11)+HCOO	PC	(22:5_22:6)	(22:5)	(22:6)			C53 H83 O10 N1 P1	924.576	7.42709	0.0132893	0.267483	2.13246e-08	0.153841	10.76	11.8162	10.7894	11.5284	9.65719	10.8206	3.73153	1.47097	3.09489	3.15972	2.01858	4.01014	6.75176	6.60842	6.77201	ng
NEG1647		PC(22:6_22:6)+HCOO	PC(44:12)+HCOO	PC	(22:6_22:6)	(22:6)	(22:6)			C53 H81 O10 N1 P1	922.56	7.04636	0.00667632	0.291788	4.73656e-09	0.182696	16.182	15.8061	15.5587	17.0296	16.7076	17.1287	5.62123	2.85099	4.92685	6.22459	3.29567	5.79634	10.7065	10.7208	10.5909	ng
NEG1648		PC(20:0e_24:1)+HCOO	PC(44:1e)+HCOO	PC	(20:0e_24:1)	(20:0e)	(24:1)			C53 H105 O9 N1 P1	930.753	15.3449	0.0225608	0.915719	0.70919	0.230584	34.9928	31.677	32.5585	30.8602	33.0162	30.0726	44.3315	12.3188	16.2407	43.2048	13.0171	47.783	32.103	30.891	32.156	ng
NEG1649		PC(44:1e)+HCOO	PC(44:1e)+HCOO	PC	(44:1e)	(44:1e)				C53 H105 O9 N1 P1	930.753	15.87	0.0210188	0.582578	0.0462874	0.0724491	11.7656	12.5376	11.8542	11.6074	12.7075	10.9931	12.1859	1.94783	2.49848	11.2752	1.83834	11.8883	9.67149	10.0141	10.0481	ng
NEG165		CL(18:2_18:2_18:2_20:4)-H	CL(74:10)-H	CL	(18:2_18:2_18:2_20:4)	(18:2)	(18:2)	(18:2)	(20:4)	C83 H141 O17 P2	1471.96	15.1425	0.0208243	0.514929	5.95587e-06	0.097728	27.8727	31.7684	28.4184	32.2486	34.486	38.9576	17.4336	15.747	16.3448	16.9785	14.0935	19.171	23.2784	24.0539	24.2033	ng
NEG1653		PC(20:1e_24:1)+HCOO	PC(44:2e)+HCOO	PC	(20:1e_24:1)	(20:1e)	(24:1)			C53 H103 O9 N1 P1	928.738	15.3013	0.00708821	0.713214	0.130218	0.126054	25.5988	25.2295	23.5436	24.5311	24.1669	24.525	28.1359	7.37864	9.36054	24.3828	7.5914	28.4175	20.9547	20.6602	20.8234	ng
NEG1654		PC(26:1_18:2)+HCOO	PC(44:3)+HCOO	PC	(26:1_18:2)	(26:1)	(18:2)			C53 H99 O10 N1 P1	940.701	13.217	0.00602856	1.17097	0.0756731	0.65913	112.352	110.618	104.933	108.121	104.193	112.667	144.363	99.0008	125.113	138.121	102.903	155.01	124.646	123.164	124.073	ng
NEG1657		PC(24:0_20:3)-CH3	PC(44:3)-CH3	PC	(24:0_20:3)	(24:0)	(20:3)			C51 H95 O8 N1 P1	880.68	14.828	0.0107455	0.45137	0.00126627	0.121768	34.0733	23.5827	28.3161	29.1603	32.1315	26.1792	19.7804	4.65811	8.16782	20.6364	5.01083	20.0335	21.4926	21.0648	21.4213	ng
NEG1658		PC(20:2e_24:1)+HCOO	PC(44:3e)+HCOO	PC	(20:2e_24:1)	(20:2e)	(24:1)			C53 H101 O9 N1 P1	926.722	14.5093	0.0236448	0.679618	0.0207479	0.0729328	11.84	12.5834	12.3137	12.3555	12.9523	11.286	11.2029	4.92386	5.51617	10.9562	5.1107	12.1272	10.0737	9.94161	10.4069	ng
NEG1659		PC(24:1_20:3)+HCOO	PC(44:4)+HCOO	PC	(24:1_20:3)	(24:1)	(20:3)			C53 H97 O10 N1 P1	938.686	12.5242	0.0211331	1.1931	0.0177874	0.593588	89.8486	89.0597	82.5213	67.0849	84.4332	78.4448	98.0224	92.3496	96.4214	94.12	87.0315	118.334	90.1374	86.817	87.0261	ng
NEG166		CL(20:5_18:1_18:2_18:2)-H	CL(74:10)-H	CL	(20:5_18:1_18:2_18:2)	(20:5)	(18:1)	(18:2)	(18:2)	C83 H141 O17 P2	1471.96	15.571	0.130273	1.04797	0.87194	0.0662295	2.74773	0.851693	1.26603	4.06404	2.28735	1.24338	2.70424	1.61994	1.69478	2.10704	3.60489	1.327	1.59569	1.26285	1.60075	ng
NEG1660		PC(24:0_20:4)+HCOO	PC(44:4)+HCOO	PC	(24:0_20:4)	(24:0)	(20:4)			C53 H97 O10 N1 P1	938.686	13.2166	0.00885084	0.810732	0.204603	0.258891	65.4778	63.3901	60.8735	62.8918	64.1307	60.6794	69.3682	28.236	36.5337	65.2195	30.8073	75.8407	60.2137	59.4769	59.1908	ng
NEG1661		PC(24:1_20:3)-CH3	PC(44:4)-CH3	PC	(24:1_20:3)	(24:1)	(20:3)			C51 H93 O8 N1 P1	878.664	13.8501	0.0126224	1.04626	0.779885	0.183158	14.3808	12.2533	12.6125	12.9571	13.1167	11.3579	16.9987	8.24052	10.6463	16.3795	8.25857	19.7022	13.852	13.657	14.0055	ng
NEG1662		PC(22:1_22:4)+HCOO	PC(44:5)+HCOO	PC	(22:1_22:4)	(22:1)	(22:4)			C53 H95 O10 N1 P1	936.67	11.6261	0.270138	0.824364	0.46047	0.1379	13.7494	30.0781	30.7922	15.9886	16.2828	16.1922	23.484	27.3333	11.3794	9.07534	22.5342	7.65923	15.7739	24.4705	15.7128	ng
NEG1663		PC(24:1_20:4)+HCOO	PC(44:5)+HCOO	PC	(24:1_20:4)	(24:1)	(20:4)			C53 H95 O10 N1 P1	936.67	12.1138	0.0102696	1.00531	0.909314	0.375029	45.8789	47.7104	47.6649	48.1288	49.5105	47.77	51.1171	43.8365	52.3952	44.7855	41.7721	54.2803	49.9935	49.2924	50.2894	ng
NEG1664		PC(24:2_20:4)+HCOO	PC(44:6)+HCOO	PC	(24:2_20:4)	(24:2)	(20:4)			C53 H93 O10 N1 P1	934.654	11.0973	0.546773	0.815909	0.416275	0.072699	5.4278	7.79406	13.4687	13.8906	11.3551	8.91256	6.83574	4.30968	14.4268	9.70096	3.34432	11.0295	8.61126	2.38804	8.4228	ng
NEG1665		PC(22:3_22:4)+HCOO	PC(44:7)+HCOO	PC	(22:3_22:4)	(22:3)	(22:4)			C53 H91 O10 N1 P1	932.639	10.099	0.485824	0.130425	4.50315e-05	0.120405	4.90968	5.56358	4.966	2.56476	4.12206	6.99581	0.369224	0.646701	0.253635	0.771383	1.17854	0.578758	0.910834	0.321834	0.959872	ng
NEG1666		PC(22:1_22:6)+HCOO	PC(44:7)+HCOO	PC	(22:1_22:6)	(22:1)	(22:6)			C53 H91 O10 N1 P1	932.639	10.7271	0.013072	1.11034	0.420187	0.19871	12.3012	11.6355	10.8622	10.5974	13.0129	10.6073	10.465	14.1865	18.5527	8.85231	14.1384	10.4372	12.1179	11.8058	11.9809	ng
NEG1667		PC(22:4_22:4)+HCOO	PC(44:8)+HCOO	PC	(22:4_22:4)	(22:4)	(22:4)			C53 H89 O10 N1 P1	930.623	9.40112	0.0356222	0.11248	5.9395e-13	0.374607	40.6755	41.3822	37.4477	39.3952	39.4236	40.1329	5.58045	3.89898	4.26114	3.09087	3.48772	6.50238	21.2693	22.4788	21.0502	ng
NEG1668		PC(22:4_22:5)+HCOO	PC(44:9)+HCOO	PC	(22:4_22:5)	(22:4)	(22:5)			C53 H87 O10 N1 P1	928.607	8.607	0.10539	0.286433	0.000628754	0.112393	3.08564	6.53395	7.43817	10.0931	9.03983	9.81523	2.98203	1.83569	2.77376	2.70738	1.82569	1.05306	2.03333	2.45324	2.45855	ng
NEG1669		PC(28:0_17:0)+HCOO	PC(45:0)+HCOO	PC	(28:0_17:0)	(28:0)	(17:0)			C54 H107 O10 N1 P1	960.764	15.8173	0.0344585	0.574561	0.0282822	0.049202	5.69504	5.74144	4.71285	5.57975	4.93277	4.81105	4.89343	0.920572	1.32881	4.73236	1.11515	5.09276	4.00925	3.95336	4.21876	ng
NEG167		CL(20:5_18:2_18:2_18:2)-H	CL(74:11)-H	CL	(20:5_18:2_18:2_18:2)	(20:5)	(18:2)	(18:2)	(18:2)	C83 H139 O17 P2	1469.95	14.7504	0.175171	0.469663	0.00813322	0.0448856	5.41653	8.64349	4.50223	7.77312	6.51282	3.16976	2.26046	2.99661	1.63753	2.02511	3.01589	4.98069	4.81107	3.48799	4.81808	ng
NEG1670		PC(27:0_18:1)+HCOO	PC(45:1)+HCOO	PC	(27:0_18:1)	(27:0)	(18:1)			C54 H105 O10 N1 P1	958.748	15.2986	0.0198323	0.81728	0.248558	0.158996	23.504	23.1075	21.7202	21.9277	22.0007	23.211	25.9562	9.82948	13.3666	24.5885	10.0354	26.9416	21.4834	22.081	21.2503	ng
NEG1671		PC(27:1_18:1)+HCOO	PC(45:2)+HCOO	PC	(27:1_18:1)	(27:1)	(18:1)			C54 H103 O10 N1 P1	956.733	14.4966	0.0149024	1.55679	0.0370271	0.281085	12.5565	13.3264	13.0362	11.5846	12.4015	13.753	27.2154	12.1453	15.6191	25.2665	12.5253	26.5695	15.1019	15.3846	14.9385	ng
NEG1672		PC(25:0_20:3)+HCOO	PC(45:3)+HCOO	PC	(25:0_20:3)	(25:0)	(20:3)			C54 H101 O10 N1 P1	954.717	14.108	0.0187861	0.671561	0.0187398	0.0480795	6.76348	6.31016	6.64217	6.52366	7.47442	6.16959	6.62389	2.75716	3.10907	5.45431	2.58097	6.25878	6.16118	6.32069	6.09427	ng
NEG1673		PC(25:0_20:4)+HCOO	PC(45:4)+HCOO	PC	(25:0_20:4)	(25:0)	(20:4)			C54 H99 O10 N1 P1	952.701	13.7285	0.258667	1.35726	0.190805	0.17842	3.70952	2.86359	3.79902	9.41685	10.232	9.90834	9.02063	10.4589	11.8822	6.07862	9.81926	6.93504	4.91045	7.48068	4.88958	ng
NEG1674		PC(28:0_18:0)+HCOO	PC(46:0)+HCOO	PC	(28:0_18:0)	(28:0)	(18:0)			C55 H109 O10 N1 P1	974.779	16.0505	0.00565994	0.67824	0.14821	0.173482	44.5253	44.1829	41.7914	44.387	44.6255	41.411	51.5386	9.06359	10.7086	48.906	9.06339	47.6885	38.6233	38.2001	38.3264	ng
NEG1675		PC(26:1_20:0)+HCOO	PC(46:1)+HCOO	PC	(26:1_20:0)	(26:1)	(20:0)			C55 H107 O10 N1 P1	972.764	14.8782	0.0129308	1.15275	0.114578	0.354197	33.2653	36.0763	32.8834	29.569	34.8991	28.7799	42.4049	28.6066	39.9397	41.0576	30.1871	43.1363	36.0819	35.2364	35.3461	ng
NEG1676		PC(28:0_18:1)+HCOO	PC(46:1)+HCOO	PC	(28:0_18:1)	(28:0)	(18:1)			C55 H107 O10 N1 P1	972.764	15.5951	0.00774828	0.811965	0.306747	0.425472	165.281	159.742	141.993	160.952	151.23	144.646	179.412	59.4276	77.432	178.966	61.1805	193.711	144.848	146.536	146.999	ng
NEG1677		PC(28:0_18:1)-CH3	PC(46:1)-CH3	PC	(28:0_18:1)	(28:0)	(18:1)			C53 H103 O8 N1 P1	912.743	16.215	0.00828916	1.14769	0.636991	0.100054	3.42466	3.35035	3.02205	3.57831	3.33504	3.31599	6.27099	1.26314	1.84764	5.93318	1.63076	6.03832	3.92685	3.87154	3.92843	ng
NEG1678		PC(28:1_18:1)+HCOO	PC(46:2)+HCOO	PC	(28:1_18:1)	(28:1)	(18:1)			C55 H105 O10 N1 P1	970.748	14.878	0.0524454	1.10337	0.319529	0.66234	155.233	123.697	138.059	122.957	122.984	118.041	151.363	106.727	149.363	154.427	115.875	183.945	150.708	136.727	149.014	ng
NEG1679		PC(46:2)-CH3	PC(46:2)-CH3	PC	(46:2)	(46:2)				C53 H101 O8 N1 P1	910.727	15.689	0.0078443	1.18889	0.259672	0.100096	2.7218	2.62368	2.68201	2.89841	2.72082	2.75574	4.27018	1.91993	2.7703	4.11698	2.27235	4.15091	3.33719	3.29108	3.33516	ng
NEG168		CL(74:2)-H	CL(74:2)-H	CL	(74:2)	(74:2)				C83 H157 O17 P2	1488.09	10.3842	0.0170415	2.16851	2.81081e-05	0.708234	42.2303	50.4262	39.6707	43.5525	43.8777	43.8968	83.1579	98.2447	121.211	80.384	108.448	80.2921	65.7876	67.8309	67.6992	ng
NEG1680		PC(26:0_20:3)+HCOO	PC(46:3)+HCOO	PC	(26:0_20:3)	(26:0)	(20:3)			C55 H103 O10 N1 P1	968.733	14.1758	0.0344232	0.9492	0.81854	0.310781	55.6738	55.2934	49.5801	53.2437	51.0908	52.0746	69.5198	21.1267	32.6648	68.0954	23.273	86.1752	48.3978	45.7606	48.7681	ng
NEG1682		PC(24:0_22:4)+HCOO	PC(46:4)+HCOO	PC	(24:0_22:4)	(24:0)	(22:4)			C55 H101 O10 N1 P1	966.717	13.5362	0.0701847	0.866576	0.125755	0.237054	34.6589	36.1473	33.3241	33.6668	36.0805	27.9909	30.6849	27.9866	30.0737	27.6917	20.1765	38.3208	30.3515	34.9363	32.7148	ng
NEG1683		PC(26:0_20:4)+HCOO	PC(46:4)+HCOO	PC	(26:0_20:4)	(26:0)	(20:4)			C55 H101 O10 N1 P1	966.717	14.1782	0.00760365	0.586238	0.0461403	0.268633	178.899	177.126	169.317	173.984	177.831	171.194	168.333	28.3701	39.087	151.971	30.7321	196.09	140.082	138.113	139.775	ng
NEG1684		PC(24:1_22:4)+HCOO	PC(46:5)+HCOO	PC	(24:1_22:4)	(24:1)	(22:4)			C55 H99 O10 N1 P1	964.701	13.0691	0.0110633	0.872626	0.384631	0.367902	98.0561	100.886	94.7545	95.7237	91.0169	90.9306	110.508	49.3061	63.2297	100.445	51.2591	123.842	94.7434	92.8165	93.1243	ng
NEG1685		PC(24:1_22:5)+HCOO	PC(46:6)+HCOO	PC	(24:1_22:5)	(24:1)	(22:5)			C55 H97 O10 N1 P1	962.686	12.1209	0.144084	0.661979	0.0709314	0.0474299	13.5965	13.5613	14.0633	7.85141	10.4641	12.0408	7.33916	5.3645	6.236	7.87522	4.37463	16.1932	7.61468	6.17634	8.23979	ng
NEG1686		PC(24:0_22:6)+HCOO	PC(46:6)+HCOO	PC	(24:0_22:6)	(24:0)	(22:6)			C55 H97 O10 N1 P1	962.686	12.8896	0.0261586	0.663953	0.0525256	0.0774365	16.3619	15.8273	19.0164	17.1403	18.1913	18.3767	17.4696	6.34471	6.18019	14.4188	5.37833	19.8663	14.7531	15.4633	15.4192	ng
NEG1687		PC(24:1_22:6)+HCOO	PC(46:7)+HCOO	PC	(24:1_22:6)	(24:1)	(22:6)			C55 H95 O10 N1 P1	960.67	11.7873	0.00709306	1.05322	0.248838	0.184226	11.4118	10.7168	9.20853	10.0222	9.74714	9.32499	11.4119	9.75354	11.253	10.0816	10.4072	10.7406	10.5837	10.4349	10.502	ng
NEG1688		PC(31:0_16:0)+HCOO	PC(47:0)+HCOO	PC	(31:0_16:0)	(31:0)	(16:0)			C56 H111 O10 N1 P1	988.795	16.248	0.0145945	0.755406	0.328227	0.0353629	1.42674	1.41831	1.14969	1.32717	1.70278	1.19569	1.76775	0.234561	0.357801	1.58652	0.41301	1.85009	1.17069	1.1552	1.18935	ng
NEG1689		PC(28:0_19:1)+HCOO	PC(47:1)+HCOO	PC	(28:0_19:1)	(28:0)	(19:1)			C56 H109 O10 N1 P1	986.779	15.8208	0.00256374	0.857805	0.444975	0.0821033	5.0865	5.17309	4.35465	4.8756	4.69452	4.40447	5.90226	1.95225	2.57421	5.81946	2.13187	6.14358	4.6798	4.65623	4.67165	ng
NEG169		CL(18:1_18:0_20:1_18:0)-H	CL(74:2)-H	CL	(18:1_18:0_20:1_18:0)	(18:1)	(18:0)	(20:1)	(18:0)	C83 H157 O17 P2	1488.09	16.751	0.0417739	1.78627	0.0463812	0.291146	12.2415	13.7039	11.4725	13.371	13.4965	12.3748	13.2785	34.7042	29.8927	18.5828	31.8331	8.64439	13.9217	14.9518	13.9178	ng
NEG1690		PC(29:1_18:1)+HCOO	PC(47:2)+HCOO	PC	(29:1_18:1)	(29:1)	(18:1)			C56 H107 O10 N1 P1	984.764	15.2005	0.0248922	1.17834	0.453202	0.116886	4.17187	4.76704	3.02395	3.26796	3.45547	4.37927	6.23611	2.54516	3.30175	6.05107	2.278	6.76694	4.55149	4.48735	4.33541	ng
NEG1691		PC(24:0_24:0)+HCOO	PC(48:0)+HCOO	PC	(24:0_24:0)	(24:0)	(24:0)			C57 H113 O10 N1 P1	1002.81	16.4375	0.00739141	1.174	0.635367	0.151651	7.32154	8.30688	7.33318	7.04199	7.44132	7.05558	15.3235	2.48449	3.38018	14.196	2.65548	14.2041	8.02489	7.90726	7.97131	ng
NEG1692		PC(30:0_18:1)+HCOO	PC(48:1)+HCOO	PC	(30:0_18:1)	(30:0)	(18:1)			C57 H111 O10 N1 P1	1000.8	16.0537	0.00412225	0.95232	0.839789	0.253507	34.3198	34.0875	32.1492	34.3425	35.2857	33.2639	48.3003	13.6331	17.5517	46.8195	13.9895	53.454	34.0462	33.7687	33.8788	ng
NEG1693		PC(48:2)-CH3	PC(48:2)-CH3	PC	(48:2)	(48:2)				C55 H105 O8 N1 P1	938.758	14.214	0.0208638	0.804812	0.00698311	0.0736001	4.25048	3.7228	4.46966	4.30511	3.9316	4.25454	3.07873	2.56995	4.0848	3.35127	3.28267	3.69991	3.83926	3.68684	3.79743	ng
NEG1696		PC(30:1_18:1)+HCOO	PC(48:2)+HCOO	PC	(30:1_18:1)	(30:1)	(18:1)			C57 H109 O10 N1 P1	998.779	15.5017	0.00559839	1.14457	0.315581	0.303383	25.8881	26.9336	25.4652	26.1105	27.7733	26.9732	36.9855	19.9514	27.2561	35.8128	21.0994	41.0467	29.4146	29.1376	29.4288	ng
NEG1697		PC(28:0_20:3)+HCOO	PC(48:3)+HCOO	PC	(28:0_20:3)	(28:0)	(20:3)			C57 H107 O10 N1 P1	996.764	15.2799	0.00978116	0.573201	0.0186559	0.0539211	9.45948	9.15099	9.2216	8.57253	9.98061	8.73974	7.98695	1.97214	2.40233	7.7025	2.26835	9.2654	7.24502	7.23288	7.11745	ng
NEG1698		PC(26:0_22:4)+HCOO	PC(48:4)+HCOO	PC	(26:0_22:4)	(26:0)	(22:4)			C57 H105 O10 N1 P1	994.748	14.7546	0.00933548	0.292361	8.13363e-07	0.279954	44.5548	41.4764	43.9376	45.7399	46.6069	42.0295	17.2531	5.73615	8.48671	17.9673	6.36159	21.4794	27.9121	27.5204	28.0116	ng
NEG1699		PC(26:1_22:4)+HCOO	PC(48:5)+HCOO	PC	(26:1_22:4)	(26:1)	(22:4)			C57 H103 O10 N1 P1	992.733	13.7816	0.023072	0.509294	3.45125e-05	0.108636	47.6951	47.9297	45.8024	44.7175	46.9151	44.6594	29.0785	14.553	21.379	28.1671	15.1386	33.1244	35.8416	34.2816	35.4525	ng
NEG170		CL(74:3)-H	CL(74:3)-H	CL	(74:3)	(74:3)				C83 H155 O17 P2	1486.07	9.435	0.067421	1.50715	0.0157103	0.155977	4.40111	5.88362	3.02653	3.61369	3.63597	3.22854	5.56361	8.19402	6.92982	4.60694	5.21176	5.34817	5.22167	4.63598	5.22444	ng
NEG1700		PC(26:0_22:5)+HCOO	PC(48:5)+HCOO	PC	(26:0_22:5)	(26:0)	(22:5)			C57 H103 O10 N1 P1	992.733	14.4947	0.109387	0.814916	0.561373	0.0736619	6.44908	6.19476	6.60295	6.68894	6.00741	5.96908	5.24909	0.133588	0.482209	5.00881	13.0917	6.92985	4.55527	3.82819	4.72964	ng
NEG1701		PC(26:1_22:5)+HCOO	PC(48:6)+HCOO	PC	(26:1_22:5)	(26:1)	(22:5)			C57 H101 O10 N1 P1	990.717	13.1065	0.0376246	0.6705	0.00717939	0.0605812	15.7134	13.0487	14.2442	14.1861	12.5109	14.2303	11.226	5.85706	8.0479	10.366	6.55147	14.229	12.3998	12.2198	13.1145	ng
NEG1702		PC(26:0_22:6)+HCOO	PC(48:6)+HCOO	PC	(26:0_22:6)	(26:0)	(22:6)			C57 H101 O10 N1 P1	990.717	13.8729	0.00183038	0.541211	0.028779	0.134548	45.4217	46.4596	43.4374	47.9272	46.1737	44.5274	43.588	5.6925	8.1663	36.9616	6.21889	47.6358	35.8547	35.7443	35.8608	ng
NEG1703		PC(26:1_22:6)+HCOO	PC(48:7)+HCOO	PC	(26:1_22:6)	(26:1)	(22:6)			C57 H99 O10 N1 P1	988.701	12.8053	0.00886243	0.818033	0.21145	0.149953	20.1584	20.7014	20.4968	20.6429	20.2906	19.723	22.1311	10.1893	12.2204	20.5278	9.55053	25.1917	18.9278	18.6459	18.9419	ng
NEG1704		PC(25:0_24:1)+HCOO	PC(49:1)+HCOO	PC	(25:0_24:1)	(25:0)	(24:1)			C58 H113 O10 N1 P1	1014.81	16.2097	0.0487431	1.40126	0.327488	0.0721401	1.06426	1.28148	0.948823	1.15248	1.13292	1.1485	2.71759	0.57222	0.779422	2.54356	0.477043	2.33852	1.43501	1.55014	1.41896	ng
NEG1705		PC(26:0_24:0)+HCOO	PC(50:0)+HCOO	PC	(26:0_24:0)	(26:0)	(24:0)			C59 H117 O10 N1 P1	1030.84	16.749	0.0197138	1.28098	0.519299	0.104367	2.54397	3.04619	2.96846	3.26261	2.93147	3.10332	7.2755	0.934135	1.27028	6.68248	0.974808	5.73607	3.0744	3.18611	3.17695	ng
NEG1706		PC(32:0_18:1)+HCOO	PC(50:1)+HCOO	PC	(32:0_18:1)	(32:0)	(18:1)			C59 H115 O10 N1 P1	1028.83	16.3573	0.0218422	1.39427	0.32487	0.224724	11.8165	11.8867	10.6736	10.6233	10.8381	11.1521	24.7784	5.40537	7.15675	24.0985	5.76649	26.1968	12.9695	12.4325	12.8283	ng
NEG1707		PC(50:2)-CH3	PC(50:2)-CH3	PC	(50:2)	(50:2)				C57 H109 O8 N1 P1	966.79	14.8923	0.010405	0.716659	0.000428779	0.0613424	5.38306	5.32362	4.64744	5.44061	5.91365	5.78815	4.12551	3.08166	4.72155	3.78972	3.43855	4.13193	4.75496	4.83779	4.84513	ng
NEG1708		PC(26:1_24:1)+HCOO	PC(50:2)+HCOO	PC	(26:1_24:1)	(26:1)	(24:1)			C59 H113 O10 N1 P1	1026.81	15.8204	0.00900451	1.16115	0.461857	0.18261	10.4043	10.3334	9.95664	9.9946	9.9595	10.326	16.109	6.34009	8.26884	15.5368	6.70772	17.8379	11.6012	11.4381	11.6316	ng
NEG1709		PC(30:0_20:3)+HCOO	PC(50:3)+HCOO	PC	(30:0_20:3)	(30:0)	(20:3)			C59 H111 O10 N1 P1	1024.8	15.816	0.029739	0.423095	0.00616582	0.0335507	1.24219	1.14497	0.732474	1.36325	1.28443	1.11642	0.757032	0.188829	0.0293701	0.807712	0.136515	0.993011	0.71834	0.711525	0.751926	ng
NEG171		CL(18:1_20:1_18:1_18:0)-H	CL(74:3)-H	CL	(18:1_20:1_18:1_18:0)	(18:1)	(20:1)	(18:1)	(18:0)	C83 H155 O17 P2	1486.07	16.5336	0.0297444	1.95502	0.000874868	0.372221	12.749	15.815	15.2729	14.3651	15.4634	14.6997	24.5018	36.1203	36.2457	20.8803	33.5021	21.5054	17.2015	17.736	16.7121	ng
NEG1710		PC(30:0_20:4)+HCOO	PC(50:4)+HCOO	PC	(30:0_20:4)	(30:0)	(20:4)			C59 H109 O10 N1 P1	1022.78	15.4031	0.0697406	0.294954	0.000406938	0.105935	7.82087	9.26634	5.71052	5.07096	5.51327	9.75868	2.99112	0.668619	2.72597	2.22277	0.546584	3.56946	3.61515	3.79859	3.30556	ng
NEG1711		PC(30:1_20:4)-CH3	PC(50:5)-CH3	PC	(30:1_20:4)	(30:1)	(20:4)			C57 H103 O8 N1 P1	960.743	13.3257	0.0438545	2.60975	0.0040535	0.124463	1.41118	0.65222	1.08952	1.1253	1.77369	0.932484	4.06466	2.22743	4.78506	1.77906	2.29266	3.07861	2.38422	2.215	2.20886	ng
NEG1712		PC(30:1_20:4)+HCOO	PC(50:5)+HCOO	PC	(30:1_20:4)	(30:1)	(20:4)			C59 H107 O10 N1 P1	1020.76	14.6601	0.00668009	0.456701	6.71272e-05	0.0683233	10.7795	8.91036	9.32098	8.88227	9.3309	9.24051	5.31872	1.96184	3.34341	6.03086	2.91746	6.21511	6.67239	6.58384	6.62881	ng
NEG1713		PC(28:0_22:6)+HCOO	PC(50:6)+HCOO	PC	(28:0_22:6)	(28:0)	(22:6)			C59 H105 O10 N1 P1	1018.75	14.7526	0.287911	0.588392	0.0338183	0.0321477	6.37739	6.92445	7.52491	7.73462	7.31379	8.1394	7.99656	1.00945	1.56229	6.05569	2.62901	6.64479	8.59603	13.5651	8.38552	ng
NEG1714		PC(28:1_22:6)+HCOO	PC(50:7)+HCOO	PC	(28:1_22:6)	(28:1)	(22:6)			C59 H103 O10 N1 P1	1016.73	13.7699	0.04263	0.868256	0.529329	0.0773317	5.25932	4.82133	6.36806	5.8393	5.73178	4.41686	7.24024	1.56443	4.10011	6.61297	1.80395	6.84162	5.34379	5.71015	5.28009	ng
NEG1715		PC(28:0_24:0)+HCOO	PC(52:0)+HCOO	PC	(28:0_24:0)	(28:0)	(24:0)			C61 H121 O10 N1 P1	1058.87	17.0253	0.00828908	2.08811	0.000310908	0.149213	2.22881	2.44648	2.10458	2.27426	1.70394	2.05416	6.1223	3.36126	3.56591	4.62066	4.0558	5.02743	2.89645	2.8566	2.8994	ng
NEG1716		PC(28:0_24:1)+HCOO	PC(52:1)+HCOO	PC	(28:0_24:1)	(28:0)	(24:1)			C61 H119 O10 N1 P1	1056.86	16.6852	0.0076403	1.58488	0.2509	0.16146	4.96484	4.77435	4.74559	5.08674	4.51312	4.72985	13.5812	2.14868	2.89213	11.6042	2.45646	12.985	5.40595	5.46714	5.48552	ng
NEG1717		PC(52:2)-CH3	PC(52:2)-CH3	PC	(52:2)	(52:2)				C59 H113 O8 N1 P1	994.821	15.4711	0.00337491	1.03308	0.827237	0.132944	6.68245	6.35669	6.36707	6.9922	9.50583	7.06608	11.0655	4.67174	6.89231	8.49372	5.41125	7.85717	7.1396	7.16722	7.18779	ng
NEG1718		PC(28:1_24:1)+HCOO	PC(52:2)+HCOO	PC	(28:1_24:1)	(28:1)	(24:1)			C61 H117 O10 N1 P1	1054.84	16.2141	0.0164482	1.43444	0.237006	0.141961	4.29341	4.26705	4.07793	4.3552	4.01456	4.21012	9.40787	2.52448	3.41551	8.4808	2.52946	9.81607	5.05431	5.19166	5.20896	ng
NEG1719		PC(32:0_20:4)+HCOO	PC(52:4)+HCOO	PC	(32:0_20:4)	(32:0)	(20:4)			C61 H113 O10 N1 P1	1050.81	16.0787	0.0388288	0.633817	0.154955	0.0287038	1.56547	1.7536	1.43919	1.32232	1.3762	1.72866	1.83769	0.0993286	0.300082	1.4814	0.162054	1.94133	1.22188	1.13637	1.20933	ng
NEG172		CL(18:1_18:0_18:1_20:1)-H	CL(74:3)-H	CL	(18:1_18:0_18:1_20:1)	(18:1)	(18:0)	(18:1)	(20:1)	C83 H155 O17 P2	1486.07	17.2623	0.078621	0.830607	0.577128	0.0379475	0.80535	0.613963	1.50322	0.841143	0.388899	2.16538	0.616172	1.10363	1.22663	0.391947	1.27441	0.634947	1.0951	1.12689	1.26695	ng
NEG1721		PC(32:1_20:4)-CH3	PC(52:5)-CH3	PC	(32:1_20:4)	(32:1)	(20:4)			C59 H107 O8 N1 P1	988.774	15.0928	0.010517	0.351841	0.000608025	0.115774	9.1379	10.3168	8.41091	7.41799	9.15403	10.0185	1.15294	4.53963	7.68705	1.0293	3.97723	0.77375	6.49518	6.4594	6.36415	ng
NEG1722		PC(31:0_23:1)+HCOO	PC(54:1)+HCOO	PC	(31:0_23:1)	(31:0)	(23:1)			C63 H123 O10 N1 P1	1084.89	16.927	0.0071225	3.52832	2.4328e-07	0.243244	2.57582	3.30709	2.37738	3.04586	2.72665	2.47355	11.7948	8.27664	8.58624	9.07641	9.8076	10.6979	4.82281	4.75507	4.79616	ng
NEG1724		PC(54:2)-CH3	PC(54:2)-CH3	PC	(36:1_18:1)	(36:1)	(18:1)			C61 H117 O8 N1 P1	1022.85	16.489	0.015081	2.00425	0.223003	0.0667417	0.683405	0.732546	0.753191	0.45636	0.792797	0.669708	0.155572	2.29671	3.12697	0.356486	2.04668	0.210963	0.854585	0.843266	0.869011	ng
NEG1725		PC(32:1_22:4)-CH3	PC(54:5)-CH3	PC	(32:1_22:4)	(32:1)	(22:4)			C61 H111 O8 N1 P1	1016.81	15.5991	0.0041462	0.223948	3.49042e-06	0.131257	6.69261	7.25219	6.16556	6.02026	6.96444	7.16005	0.394974	2.44949	3.32869	0.449819	2.08491	0.307182	4.35293	4.37495	4.38889	ng
NEG1726		PC(34:1_22:4)-CH3	PC(56:5)-CH3	PC	(34:1_22:4)	(34:1)	(22:4)			C63 H115 O8 N1 P1	1044.84	15.9345	0.0119244	0.120255	6.04954e-08	0.128192	4.72807	4.64317	4.09993	4.34233	4.93945	5.63125	0.219657	0.82473	1.26235	0.162715	0.87583	0.0680699	2.50854	2.47598	2.53569	ng
NEG1727		PC(34:1_22:5)-CH3	PC(56:6)-CH3	PC	(34:1_22:5)	(34:1)	(22:5)			C63 H113 O8 N1 P1	1042.82	15.563	0.012591	0.439005	7.67199e-09	0.211809	45.4273	46.7753	42.3392	44.1245	42.4609	44.0487	21.3077	16.5306	24.5673	18.1671	17.3061	18.5347	33.0867	33.5593	32.7278	ng
NEG1728		PC(37:0_20:4)+HCOO	PC(57:4)+HCOO	PC	(37:0_20:4)	(37:0)	(20:4)			C66 H123 O10 N1 P1	1120.89	16.7673	0.0195611	2.99192	0.000122732	0.103359	0.775495	0.728426	0.470159	0.695145	0.66312	0.498058	2.80466	1.61805	1.52186	1.62251	1.69892	2.19426	0.979581	1.0121	1.01481	ng
NEG1729		PC(59:4)+HCOO	PC(59:4)+HCOO	PC	(59:4)	(59:4)				C68 H127 O10 N1 P1	1148.92	17.0387	0.0103672	1.60135	0.000476354	0.170964	3.78594	4.98202	3.14653	4.67949	4.37999	3.30155	7.85906	6.54186	5.79869	5.38667	6.17603	7.11119	4.48512	4.4251	4.5164	ng
NEG1730		PC(37:0_22:5)+HCOO	PC(59:5)+HCOO	PC	(37:0_22:5)	(37:0)	(22:5)			C68 H125 O10 N1 P1	1146.9	16.7809	0.0152047	1.59155	0.000320885	0.115147	1.88251	2.08039	1.47733	2.22682	1.78921	1.68468	3.63325	2.53921	2.83638	2.51592	3.02504	3.18154	2.0758	2.11612	2.05369	ng
NEG1731		PE(8:0_11:2)-H	PE(19:2)-H	PE	(8:0_11:2)	(8:0)	(11:2)			C24 H43 O8 N1 P1	504.273	2.22846	0.0152287	0.808096	0.000154993	0.434465	132.363	122.147	106.387	121.596	124.342	124.04	98.5042	103.782	104.49	93.8156	96.2733	93.7511	104.585	107.819	106.277	ng
NEG1732		PE(6:0_14:2)-H	PE(20:2)-H	PE	(6:0_14:2)	(6:0)	(14:2)			C25 H45 O8 N1 P1	518.289	2.681	0.0216856	0.560665	1.47702e-06	0.0321946	17.878	18.0486	16.5135	20.0046	19.3522	18.5683	11.7943	8.31368	10.7201	10.3361	8.70545	12.0083	14.2852	14.8936	14.4455	ng
NEG1733		PE(10:0_11:2)-H	PE(21:2)-H	PE	(10:0_11:2)	(10:0)	(11:2)			C26 H47 O8 N1 P1	532.304	3.284	0.0161711	0.63381	3.69828e-06	0.221764	290.634	306.561	267.791	300.076	304.173	322.062	205.543	163.75	203.632	199.138	155.932	207.347	241.903	249.394	243.421	ng
NEG1734		PE(10:0_11:3)-H	PE(21:3)-H	PE	(10:0_11:3)	(10:0)	(11:3)			C26 H45 O8 N1 P1	530.289	2.415	0.0108965	0.875392	0.116833	0.364083	74.583	83.1428	66.4158	73.1046	73.9222	78.1203	55.7218	78.1705	77.4297	51.3035	73.4598	57.2183	65.6508	64.43	65.6719	ng
NEG1735		PE(11:0_12:3)-H	PE(23:3)-H	PE	(11:0_12:3)	(11:0)	(12:3)			C28 H49 O8 N1 P1	558.32	3.465	0.0609925	0.927499	0.48698	0.0874478	3.04096	4.14889	3.21043	4.16366	4.47007	3.7472	2.57412	4.08889	4.53434	3.40476	3.67769	2.84976	3.3868	3.4963	3.80581	ng
NEG1736		PE(25:1)-H	PE(25:1)-H	PE	(25:1)	(25:1)				C30 H57 O8 N1 P1	590.383	3.589	0.0471738	0.415126	0.000340938	0.0420149	2.02475	2.03361	3.0348	2.57909	2.22684	3.51505	1.31592	0.695545	1.16215	1.36989	0.575919	1.27939	1.72935	1.7864	1.62682	ng
NEG1737		PE(10:1e_16:0)-H	PE(26:1e)-H	PE	(10:1e_16:0)	(10:1e)	(16:0)			C31 H61 O7 N1 P1	590.419	7.11536	0.011527	0.705729	0.298428	0.0676451	9.52942	10.7143	8.0009	9.20945	28.3868	9.70372	8.10619	9.98406	13.0421	5.48785	10.3309	6.36286	8.60861	8.78141	8.60818	ng
NEG1738		PE(14:0_14:0)-H	PE(28:0)-H	PE	(14:0_14:0)	(14:0)	(14:0)			C33 H65 O8 N1 P1	634.445	7.73769	0.0155302	2.48239	4.38139e-07	0.166848	1.98543	1.78851	2.00424	2.12859	1.95859	2.15325	4.33239	4.76369	5.95509	4.51131	5.476	4.79632	3.64361	3.75857	3.70131	ng
NEG1739		PE(12:1e_16:0)-H	PE(28:1e)-H	PE	(12:1e_16:0)	(12:1e)	(16:0)			C33 H65 O7 N1 P1	618.45	8.37218	0.0155986	0.891026	0.468827	0.213207	27.8962	28.4478	25.9977	30.0992	28.9991	30.1157	16.8058	30.8598	40.5451	16.5643	30.6369	17.4487	24.649	25.4136	24.8994	ng
NEG174		CL(18:1_20:1_18:0_18:2)-H	CL(74:4)-H	CL	(18:1_20:1_18:0_18:2)	(18:1)	(20:1)	(18:0)	(18:2)	C83 H153 O17 P2	1484.06	16.298	0.0230433	1.69138	1.16748e-06	0.487485	26.8351	31.1662	26.5102	29.6965	30.0784	30.3637	48.7967	49.2766	57.3687	44.8788	48.8669	46.2126	31.4602	32.7318	31.4583	ng
NEG1740		PE(12:1e_16:1)-H	PE(28:2e)-H	PE	(12:1e_16:1)	(12:1e)	(16:1)			C33 H63 O7 N1 P1	616.435	7.22458	0.0354713	1.00149	0.98947	0.133218	6.49671	6.12002	5.64102	6.38759	7.43865	7.04008	5.61973	6.71968	9.59795	5.18267	6.63677	5.42541	6.58773	7.02566	6.63883	ng
NEG1741		PE(15:0_14:3)-H	PE(29:3)-H	PE	(15:0_14:3)	(15:0)	(14:3)			C34 H61 O8 N1 P1	642.414	4.703	0.0347055	0.628187	0.000592578	0.0252957	7.51395	7.59981	7.18211	7.63088	7.94962	8.15592	5.45948	3.22331	5.69977	4.98345	3.0899	6.461	5.95275	6.3177	5.95238	ng
NEG1742		PE(16:0_14:0)-H	PE(30:0)-H	PE	(16:0_14:0)	(16:0)	(14:0)			C35 H69 O8 N1 P1	662.477	8.98824	0.000736759	1.84532	2.22439e-06	0.52539	29.0634	29.6635	26.0277	32.6728	28.8339	32.2611	59.1318	49.1144	64.672	50.9542	53.9643	51.5947	40.3165	40.3672	40.315	ng
NEG1743		PE(16:1_14:0)-H	PE(30:1)-H	PE	(16:1_14:0)	(16:1)	(14:0)			C35 H67 O8 N1 P1	660.461	7.87375	0.0327639	1.90598	1.66562e-05	0.288641	8.15617	9.5797	7.61248	8.86665	9.37554	9.26075	14.6841	16.5101	17.7528	13.3264	19.1952	19.2647	12.0705	11.6545	11.3063	ng
NEG1744		PE(16:1e_14:0)-H	PE(30:1e)-H	PE	(16:1e_14:0)	(16:1e)	(14:0)			C35 H69 O7 N1 P1	646.482	9.60859	0.0181431	1.77756	8.23173e-06	0.495876	27.5186	28.0023	25.9334	30.5675	27.6967	29.905	52.0618	40.0239	58.0549	51.564	46.4633	53.3474	37.4072	38.7186	37.6999	ng
NEG1745		PE(12:1e_18:1)-H	PE(30:2e)-H	PE	(12:1e_18:1)	(12:1e)	(18:1)			C35 H67 O7 N1 P1	644.466	8.50638	0.0636301	1.13264	0.0294129	0.352859	32.8616	31.4263	27.8545	29.7223	29.5875	36.1126	35.0831	34.2655	36.8902	38.7885	30.8537	36.5627	29.3703	32.7184	29.3483	ng
NEG1746		PE(12:1e_18:2)-H	PE(30:3e)-H	PE	(12:1e_18:2)	(12:1e)	(18:2)			C35 H65 O7 N1 P1	642.45	7.49035	0.0295343	1.06052	0.63702	0.105976	4.55912	3.70082	3.11348	3.95322	3.56774	4.31626	4.7725	2.36884	4.26644	4.81576	3.31156	5.08034	3.99107	4.11379	3.87792	ng
NEG1747		PE(10:1e_20:4)-H	PE(30:5e)-H	PE	(10:1e_20:4)	(10:1e)	(20:4)			C35 H61 O7 N1 P1	638.419	5.93736	0.0641469	0.519719	1.61591e-05	0.0453895	5.84212	5.2093	4.44098	5.55199	6.03784	5.04533	2.58026	2.80499	3.84241	2.36962	2.23751	2.86251	3.9391	4.39211	3.93645	ng
NEG1748		PE(15:0_16:0)-H	PE(31:0)-H	PE	(15:0_16:0)	(15:0)	(16:0)			C36 H71 O8 N1 P1	676.492	9.58815	0.077302	0.982047	0.858587	0.158363	9.55492	9.76807	8.24027	9.07328	8.71319	11.4708	9.1322	8.32619	13.1262	8.00267	9.42512	7.78809	9.30775	10.6152	9.31295	ng
NEG1749		PE(16:1e_15:0)-H	PE(31:1e)-H	PE	(16:1e_15:0)	(16:1e)	(15:0)			C36 H71 O7 N1 P1	660.497	10.2157	0.0658291	1.05948	0.429944	0.1713	9.09628	8.95423	6.71993	8.76006	8.88885	9.99922	10.7468	8.65816	9.31105	10.1308	7.60266	9.08681	9.82069	10.8828	9.65513	ng
NEG1752		PE(16:0e_16:0)-H	PE(32:0e)-H	PE	(16:0e_16:0)	(16:0e)	(16:0)			C37 H75 O7 N1 P1	676.529	10.9889	0.218276	1.08928	0.767784	0.249257	11.7457	38.8721	12.0326	46.7136	24.7385	21.5592	22.075	25.896	31.3001	19.975	51.2356	19.0779	27.9742	40.3477	28.3619	ng
NEG1754		PE(16:0_16:1)-H	PE(32:1)-H	PE	(16:0_16:1)	(16:0)	(16:1)			C37 H71 O8 N1 P1	688.492	9.56435	0.0461574	1.05549	0.681567	0.146348	7.06694	7.28766	6.64967	8.65587	7.52987	7.51427	6.82881	5.96635	12.0642	6.74843	6.59072	8.98628	6.37236	6.5708	6.97375	ng
NEG1755		PE(16:1e_16:0)-H	PE(32:1e)-H	PE	(16:1e_16:0)	(16:1e)	(16:0)			C37 H73 O7 N1 P1	674.513	10.8102	0.00608146	1.0521	0.40264	1.08137	346.053	350.007	323.619	347.651	366.416	358.925	352.292	342.391	454.962	338.981	390.829	322.254	357.631	361.398	357.605	ng
NEG1756		PE(16:1_16:1)-H	PE(32:2)-H	PE	(16:1_16:1)	(16:1)	(16:1)			C37 H69 O8 N1 P1	686.477	8.1224	0.00607678	1.22852	0.00447099	0.344375	24.1312	24.2601	22.7363	28.1859	25.4148	27.385	30.9906	28.8232	36.3847	27.8496	29.1697	33.6567	28.4202	28.7503	28.6799	ng
NEG1759		PE(12:1e_20:3)-H	PE(32:4e)-H	PE	(12:1e_20:3)	(12:1e)	(20:3)			C37 H67 O7 N1 P1	668.466	7.80665	0.0405932	0.923203	0.401086	0.111174	5.36102	6.07435	5.24914	6.44175	6.09717	5.78666	5.41613	4.34185	6.33407	5.91949	3.67383	6.63605	4.9803	5.39956	5.23583	ng
NEG176		CL(18:2_18:1_20:1_18:1)-H	CL(74:5)-H	CL	(18:2_18:1_20:1_18:1)	(18:2)	(18:1)	(20:1)	(18:1)	C83 H151 O17 P2	1482.04	16.0585	0.000263073	0.970057	0.85581	0.337955	56.9926	58.5993	50.2813	59.1477	75.1059	59.0184	59.0919	37.7791	58.2091	56.1139	38.6127	98.5844	52.7152	52.7407	52.7185	ng
NEG1760		PE(12:1e_20:4)-H	PE(32:5e)-H	PE	(12:1e_20:4)	(12:1e)	(20:4)			C37 H65 O7 N1 P1	666.45	7.23908	0.0022203	0.660358	2.08327e-06	0.175041	87.9406	83.9346	78.2679	87.5299	90.0861	88.6065	55.5713	51.2094	63.8395	55.6891	50.476	64.201	69.6398	69.9051	69.6341	ng
NEG1761		PE(16:0_17:0)-H	PE(33:0)-H	PE	(16:0_17:0)	(16:0)	(17:0)			C38 H75 O8 N1 P1	704.524	10.6387	0.123337	0.5542	0.200442	0.0347681	11.8153	16.0547	11.083	53.3204	59.4975	15.8327	15.3292	15.0998	16.8554	16.0059	14.1721	15.4236	14.55	17.8675	14.5031	ng
NEG1762		PE(15:0_18:1)-H	PE(33:1)-H	PE	(15:0_18:1)	(15:0)	(18:1)			C38 H73 O8 N1 P1	702.508	5.883	0.0253667	4.03449	0.00871852	0.14329	3.33616	0.438698	0.57329	0.490755	0.547737	0.784195	2.79339	8.06345	4.69713	2.52883	3.32558	3.48781	1.8872	1.98436	1.92457	ng
NEG1763		PE(17:1_16:0)-H	PE(33:1)-H	PE	(17:1_16:0)	(17:1)	(16:0)			C38 H73 O8 N1 P1	702.508	9.69948	0.0265081	1.10877	0.0202996	0.703277	126.454	129.145	116.115	130.895	134.839	136.591	143.532	135.018	160.627	133.789	137.604	147.666	130.604	137.669	133.527	ng
NEG1765		PE(16:1e_17:0)-H	PE(33:1e)-H	PE	(16:1e_17:0)	(16:1e)	(17:0)			C38 H75 O7 N1 P1	688.529	11.2251	0.0588734	0.863783	0.138549	0.193792	21.3751	20.7441	19.5451	22.3637	22.2573	29.7713	22.4019	15.5286	21.5643	21.023	16.0625	20.9433	20.1884	22.3645	20.2721	ng
NEG1766		PE(17:1_16:1)-H	PE(33:2)-H	PE	(17:1_16:1)	(17:1)	(16:1)			C38 H71 O8 N1 P1	700.492	8.58602	0.0639045	1.35547	0.17815	0.176444	8.44823	10.0904	4.69869	5.50393	3.54634	5.49778	10.7863	5.93299	4.70538	10.9466	7.50344	11.3423	7.38713	6.73056	6.55071	ng
NEG1767		PE(16:1e_17:1)-H	PE(33:2e)-H	PE	(16:1e_17:1)	(16:1e)	(17:1)			C38 H73 O7 N1 P1	686.513	10.3069	0.0237852	0.894565	0.150218	0.472395	114.969	97.5573	87.9706	113.249	110.349	129.004	111.797	92.0549	87.9003	98.9592	85.1634	108.365	102.979	107.892	104.617	ng
NEG1768		PE(18:0_16:0)-H	PE(34:0)-H	PE	(18:0_16:0)	(18:0)	(16:0)			C39 H77 O8 N1 P1	718.539	11.339	0.018113	0.809679	0.115414	0.950412	696.628	743.395	657.319	765.491	768.322	801.192	494.913	658.581	905.015	454.646	694.716	380.906	656.711	679.499	661.258	ng
NEG177		CL(18:1_20:3_18:2_18:0)-H	CL(74:6)-H	CL	(18:1_20:3_18:2_18:0)	(18:1)	(20:3)	(18:2)	(18:0)	C83 H149 O17 P2	1480.03	15.8317	0.0184043	0.460488	6.004e-08	0.326171	145.209	157.048	139.572	160.166	151.212	165.444	82.0553	60.3621	69.6501	67.0645	59.7272	84.1678	136.915	141.436	137.135	ng
NEG1770		PE(18:0e_16:0)-H	PE(34:0e)-H	PE	(18:0e_16:0)	(18:0e)	(16:0)			C39 H79 O7 N1 P1	704.56	12.1151	0.0112504	1.44798	0.197998	0.712211	66.7088	97.2555	70.7942	76.3795	202.005	77.492	111.523	160.829	233.392	89.5929	177.859	82.0333	106.145	104.074	106.112	ng
NEG1772		PE(16:0_18:1)-H	PE(34:1)-H	PE	(16:0_18:1)	(16:0)	(18:1)			C39 H75 O8 N1 P1	716.524	10.2905	0.018143	1.12212	0.0664001	4.71783	5791.47	5650.15	5084.03	5808.55	6102.53	5950.73	5919.64	6505.58	7736.38	5610.41	6721.08	6093.75	6023.34	6229.67	6056.81	ng
NEG1774		PE(34:1)-H	PE(34:1)-H	PE	(34:1)	(34:1)				C39 H75 O8 N1 P1	716.524	17.101	0.0907325	0.762815	0.357281	0.0165791	0.760672	0.91072	1.01959	0.811008	0.619867	0.889278	0.265581	0.586978	0.533018	0.469829	0.371418	1.59575	0.428047	0.363723	0.427087	ng
NEG178		CL(18:2_18:1_20:1_18:2)-H	CL(74:6)-H	CL	(18:2_18:1_20:1_18:2)	(18:2)	(18:1)	(20:1)	(18:2)	C83 H149 O17 P2	1480.03	16.9945	0.126881	1.3532	0.294073	0.0904945	2.73838	3.55982	1.02006	1.37446	3.24344	1.0742	1.83305	1.89755	2.50426	2.37389	4.26573	4.73115	1.35151	1.37764	1.68731	ng
NEG179		CL(74:6)-H	CL(74:6)-H	CL	(74:6)	(74:6)				C83 H149 O17 P2	1480.03	17.6608	0.0352738	1.31596	0.363237	0.0589421	1.00745	0.840992	1.51343	0.827469	1.28601	0.605229	1.43261	0.404066	0.858653	1.82382	0.979101	2.50357	1.351	1.44971	1.40611	ng
NEG1790		PE(34:2e)-H	PE(34:2e)-H	PE	(34:2e)	(34:2e)				C39 H75 O7 N1 P1	700.529	17.918	0.0422411	1.80783	0.076026	0.0438148	0.103252	0.349728	0.280317	0.292368	0.313591	0.37141	0.936412	0.332406	0.284654	0.406834	0.366225	0.766058	0.229289	0.242884	0.249157	ng
NEG1793		PE(16:1_18:2)-H	PE(34:3)-H	PE	(16:1_18:2)	(16:1)	(18:2)			C39 H71 O8 N1 P1	712.492	8.27333	0.0153916	1.1568	0.0231126	0.363073	30.9456	32.1248	30.3239	32.2415	32.6471	35.4963	39.6044	32.5436	41.2858	35.5277	32.9147	42.2874	34.7136	35.7913	35.3711	ng
NEG1794		PE(16:0_18:3)-H	PE(34:3)-H	PE	(16:0_18:3)	(16:0)	(18:3)			C39 H71 O8 N1 P1	712.492	8.8316	0.010547	1.39249	0.00965718	0.221287	9.7166	8.6718	8.92298	8.02618	9.92814	7.6879	14.5427	9.77536	14.8575	10.7517	9.58672	14.2235	11.0616	10.8599	11.0599	ng
NEG1795		PE(16:1e_18:2)-H	PE(34:3e)-H	PE	(16:1e_18:2)	(16:1e)	(18:2)			C39 H73 O7 N1 P1	698.513	9.82574	0.0324207	2.34876	0.128188	0.862442	74.2777	67.3662	76.2296	85.8168	95.1671	82.5057	100.678	130.852	137.74	511.508	149.19	100.638	90.8363	96.037	90.8412	ng
NEG1797		PE(14:0_20:4)-H	PE(34:4)-H	PE	(14:0_20:4)	(14:0)	(20:4)			C39 H69 O8 N1 P1	710.477	7.92704	0.0835503	1.44768	0.0403878	0.229854	9.99868	9.59709	7.54084	10.2793	8.51268	9.23271	14.9757	8.91946	11.903	16.5647	8.66988	18.8229	11.5758	9.97921	11.5793	ng
NEG1798		PE(16:1e_18:3)-H	PE(34:4e)-H	PE	(16:1e_18:3)	(16:1e)	(18:3)			C39 H71 O7 N1 P1	696.497	9.14821	0.0801805	1.00302	0.987697	0.183077	9.87019	14.7166	3.57578	17.8306	16.308	19.7561	18.1809	13.5305	11.5116	13.359	12.6699	13.0535	12.9059	15.0683	14.6014	ng
NEG1799		PE(14:1e_20:4)-H	PE(34:5e)-H	PE	(14:1e_20:4)	(14:1e)	(20:4)			C39 H69 O7 N1 P1	694.482	8.30508	0.00955131	0.544214	0.00619042	0.0789383	17.6577	18.0872	16.2847	17.5688	19.3803	20.979	8.33029	13.3754	16.5087	8.17713	13.0803	0.368806	14.3084	14.5458	14.3072	ng
NEG18		CL(18:2_16:1_16:1_16:1)-H	CL(66:5)-H	CL	(18:2_16:1_16:1_16:1)	(18:2)	(16:1)	(16:1)	(16:1)	C75 H135 O17 P2	1369.92	14.508	0.0396676	0.756302	0.0621867	0.0611645	6.88977	7.02322	7.0605	7.11224	6.74593	7.67821	7.62646	3.12951	7.07008	5.09808	2.94436	6.28181	6.02012	6.2103	5.73809	ng
NEG1800		PE(12:1e_22:5)-H	PE(34:6e)-H	PE	(12:1e_22:5)	(12:1e)	(22:5)			C39 H67 O7 N1 P1	692.466	7.3063	0.0157715	0.663858	0.00012428	0.05353	8.36823	7.43715	8.0722	7.92145	9.86216	8.86069	5.24694	5.59135	6.91849	4.81282	5.00836	5.9614	6.46548	6.66703	6.52655	ng
NEG1801		PE(34:6e)-H	PE(34:6e)-H	PE	(34:6e)	(34:6e)				C39 H67 O7 N1 P1	692.466	7.721	0.131914	0.655437	0.0147862	0.0373939	2.17262	1.94436	2.06399	2.85143	2.11139	1.92574	1.46454	1.00701	2.30223	0.994477	1.7407	1.0573	1.55472	1.94468	1.5636	ng
NEG1802		PE(12:1e_22:6)-H	PE(34:7e)-H	PE	(12:1e_22:6)	(12:1e)	(22:6)			C39 H65 O7 N1 P1	690.45	6.87386	0.0194669	0.565358	7.80276e-07	0.0572224	21.4961	20.3604	19.1134	20.6505	21.6932	22.6184	10.8357	11.0553	15.0712	10.8112	11.0758	12.3474	15.8042	16.3818	15.8888	ng
NEG1803		PE(18:0_17:0)-H	PE(35:0)-H	PE	(18:0_17:0)	(18:0)	(17:0)			C40 H79 O8 N1 P1	732.555	11.6808	0.00711023	0.795477	0.00436044	0.266929	51.6316	55.3398	49.9718	54.9847	50.8976	59.6297	40.8021	46.9583	53.1433	35.6443	42.1109	37.8469	47.605	48.2443	48.1315	ng
NEG1804		PE(17:0_18:1)-H	PE(35:1)-H	PE	(17:0_18:1)	(17:0)	(18:1)			C40 H77 O8 N1 P1	730.539	10.874	0.0229405	0.948243	0.328028	1.8756	1293.56	1396.47	1222.52	1416.06	1410.16	1448.88	1312.86	1301.36	1550.3	1178.75	1281.21	1139.4	1307.29	1367.08	1325.97	ng
NEG1805		PE(18:1e_17:0)-H	PE(35:1e)-H	PE	(18:1e_17:0)	(18:1e)	(17:0)			C40 H79 O7 N1 P1	716.56	12.2902	0.016005	0.865871	0.0182211	0.254114	34.7876	35.0894	33.4663	37.0318	39.3108	36.2969	34.5772	24.6791	30.8675	32.9113	29.8648	34.1134	32.7362	33.7519	33.5277	ng
NEG1806		PE(35:2)-H	PE(35:2)-H	PE	(35:2)	(35:2)				C40 H75 O8 N1 P1	728.524	9.1894	0.0186676	1.04702	0.834248	0.0959877	4.68621	4.42217	5.95712	2.01216	2.00765	3.6118	2.91936	3.7296	4.02173	4.10451	6.3076	2.68158	4.90725	5.07049	5.0683	ng
NEG1808		PE(16:1e_19:1)-H	PE(35:2e)-H	PE	(16:1e_19:1)	(16:1e)	(19:1)			C40 H77 O7 N1 P1	714.544	11.262	0.0194581	1.03526	0.77197	0.794087	225.713	223	210.498	238.561	243.236	250.887	278.884	156.602	263.905	278.421	157.84	305.325	238.15	247.074	240.034	ng
NEG1809		PE(17:1_18:2)-H	PE(35:3)-H	PE	(17:1_18:2)	(17:1)	(18:2)			C40 H73 O8 N1 P1	726.508	8.86679	0.0266185	1.53177	0.0310249	0.242025	6.00649	12.5047	7.43268	9.93	10.8066	11.8763	21.8314	9.44866	13.6382	14.3566	12.3817	18.039	11.1148	11.4565	10.8655	ng
NEG1810		PE(35:3)-H	PE(35:3)-H	PE	(35:3)	(35:3)				C40 H73 O8 N1 P1	726.508	15.8676	0.0471999	0.139833	4.09183e-06	0.237987	16.3449	11.2469	17.0926	21.0119	20.5701	22.662	3.05482	1.41559	3.06571	3.26612	1.46837	2.96122	4.59761	4.84234	5.05324	ng
NEG1812		PE(18:2e_17:1)-H	PE(35:3e)-H	PE	(18:2e_17:1)	(18:2e)	(17:1)			C40 H75 O7 N1 P1	712.529	10.4017	0.013543	1.23951	0.0852906	0.682922	145.576	103.257	61.3823	106.369	73.7384	106.509	127.369	116.671	130.569	120.778	112.235	132.155	114.516	117.221	114.51	ng
NEG1813		PE(18:0_18:0)-H	PE(36:0)-H	PE	(18:0_18:0)	(18:0)	(18:0)			C41 H81 O8 N1 P1	746.571	12.4304	0.0546891	0.511504	1.43682e-05	0.197787	113.288	128.183	110.161	132.405	130.508	122.287	61.4206	71.1788	80.0591	63.0874	68.8128	32.3331	94.0942	103.303	94.1031	ng
NEG1814		PE(16:0e_20:0)-H	PE(36:0e)-H	PE	(16:0e_20:0)	(16:0e)	(20:0)			C41 H83 O7 N1 P1	732.591	13.1503	0.0192059	1.33495	0.099043	0.469731	43.2195	43.7318	43.5517	46.5656	49.9708	46.2841	48.3296	66.0222	93.441	47.8991	71.7185	37.462	53.5444	55.4611	53.7931	ng
NEG182		CL(18:2_18:1_20:3_18:1)-H	CL(74:7)-H	CL	(18:2_18:1_20:3_18:1)	(18:2)	(18:1)	(20:3)	(18:1)	C83 H147 O17 P2	1478.01	15.5588	0.020199	0.770087	0.00560748	0.333789	115.927	122.371	112.694	127.1	121.11	120.705	116.493	70.535	88.9409	99.3469	72.3994	106.676	102.237	105.97	102.468	ng
NEG183		CL(18:1_18:1_18:2_20:3)-H	CL(74:7)-H	CL	(18:1_18:1_18:2_20:3)	(18:1)	(18:1)	(18:2)	(20:3)	C83 H147 O17 P2	1478.01	16.0377	0.00138163	1.04736	0.07557	0.397252	45.6915	48.9545	44.0366	48.2372	48.6721	50.9626	49.9274	50.9404	47.7369	50.2313	51.4438	49.8462	52.0233	51.8951	52.0153	ng
NEG1835		PE(18:0e_18:1)-H	PE(36:1e)-H	PE	(18:0e_18:1)	(18:0e)	(18:1)			C41 H81 O7 N1 P1	730.576	10.6339	0.0225268	1.13434	0.0846277	0.330126	29.0922	29.9863	31.0179	31.9598	22.3767	28.6412	28.1739	35.6569	29.5733	34.6609	31.1007	37.1592	27.6723	26.6066	27.6725	ng
NEG1837		PE(16:1e_20:0)-H	PE(36:1e)-H	PE	(16:1e_20:0)	(16:1e)	(20:0)			C41 H81 O7 N1 P1	730.576	13.0406	0.0078956	0.792181	0.055038	0.540272	232.74	213.51	251.942	244.494	250.373	230.609	161.587	172.087	290.644	166.425	197.619	139.442	215.981	213.006	215.91	ng
NEG184		CL(74:7)-H	CL(74:7)-H	CL	(74:7)	(74:7)				C83 H147 O17 P2	1478.01	17	0.0201975	1.63261	0.0447129	0.115033	0.81766	3.52471	0.766984	2.20565	3.14355	1.05746	3.10029	2.51645	3.07632	2.84987	3.57592	3.68229	1.22117	1.21157	1.17513	ng
NEG1843		PE(36:2e)-H	PE(36:2e)-H	PE	(36:2e)	(36:2e)				C41 H79 O7 N1 P1	728.56	9.39738	0.0666695	0.698505	0.00454245	0.0720815	11.9826	9.95508	9.883	12.5853	11.5419	13.7772	8.33593	6.718	9.88695	8.23065	5.43173	10.1	9.08607	10.3426	10.0336	ng
NEG1859		PE(18:1e_18:2)-H	PE(36:3e)-H	PE	(18:1e_18:2)	(18:1e)	(18:2)			C41 H77 O7 N1 P1	726.544	11.5404	0.115495	2.28951	0.00518008	0.425115	15.4209	29.5718	11.5929	10.8109	10.7441	22.9665	34.1294	16.5745	37.4308	44.1611	53.8239	45.3661	23.1497	18.8567	19.3029	ng
NEG1863		PE(18:2_18:2)-H	PE(36:4)-H	PE	(18:2_18:2)	(18:2)	(18:2)			C41 H73 O8 N1 P1	738.508	8.58004	0.0678167	1.001	0.990826	0.3488	47.0181	46.0031	43.9371	45.5891	43.9915	46.5371	44.6913	39.5094	38.0835	49.7125	38.9325	62.42	33.5153	37.6261	33.5397	ng
NEG1864		PE(16:0_20:4)-H	PE(36:4)-H	PE	(16:0_20:4)	(16:0)	(20:4)			C41 H73 O8 N1 P1	738.508	9.141	0.039783	1.08567	0.150704	1.30975	486.315	479.497	439.443	489.774	511.859	496.959	585.279	464.336	535.128	534.189	443.791	589.893	490.166	524.693	490.086	ng
NEG1866		PE(16:1e_20:3)-H	PE(36:4e)-H	PE	(16:1e_20:3)	(16:1e)	(20:3)			C41 H75 O7 N1 P1	724.529	10.0476	0.0166343	1.14756	0.0365139	0.778093	148.654	140.226	145.245	151.033	165.584	155.405	174.244	151.75	193.505	171.005	149.279	200.071	157.162	161.576	156.869	ng
NEG1868		PE(16:1_20:4)-H	PE(36:5)-H	PE	(16:1_20:4)	(16:1)	(20:4)			C41 H71 O8 N1 P1	736.492	8.04004	0.0289247	0.807785	0.0213104	0.23365	43.4264	37.4205	31.0207	43.1493	35.3848	32.2169	30.8622	28.3084	27.3272	32.1151	25.668	35.5469	27.776	26.5086	27.9682	ng
NEG1869		PE(36:5e)-H	PE(36:5e)-H	PE	(36:5e)	(36:5e)				C41 H73 O7 N1 P1	722.513	8.56535	0.00898776	0.576329	5.22608e-05	0.17831	286.051	291.141	227.538	242.073	228.724	271.369	152.929	112.564	143.584	170.728	125.168	186.548	156.355	153.953	156.394	ng
NEG187		CL(18:2_18:1_20:3_18:2)-H	CL(74:8)-H	CL	(18:2_18:1_20:3_18:2)	(18:2)	(18:1)	(20:3)	(18:2)	C83 H145 O17 P2	1476	15.2497	0.0661047	0.615808	0.0258612	0.0862462	80.3787	103.982	97.234	96.6903	93.3358	95.2808	92.0064	16.4602	65.9539	66.4406	19.2273	89.0145	73.3845	82.1209	73.3858	ng
NEG1875		PE(14:0_22:6)-H	PE(36:6)-H	PE	(14:0_22:6)	(14:0)	(22:6)			C41 H69 O8 N1 P1	734.477	7.588	0.0156994	1.42409	0.0528746	0.0962896	1.08638	2.3263	2.09892	1.76712	1.9998	1.31689	3.13859	1.3529	2.78682	2.92238	2.02008	2.86801	1.8926	1.93315	1.87498	ng
NEG1876		PE(16:2e_20:4)-H	PE(36:6e)-H	PE	(16:2e_20:4)	(16:2e)	(20:4)			C41 H71 O7 N1 P1	720.497	8.59101	0.0168923	0.717909	0.00151509	0.187397	57.0887	44.8564	37.9285	49.3318	46.2098	52.1692	30.122	38.6399	29.7768	38.7203	35.4173	33.783	35.3251	36.3399	35.2709	ng
NEG1877		PE(14:1e_22:6)-H	PE(36:7e)-H	PE	(14:1e_22:6)	(14:1e)	(22:6)			C41 H69 O7 N1 P1	718.482	8.1314	0.0149169	0.595678	9.13641e-07	0.0342096	13.0188	13.8234	12.1659	13.296	13.9965	13.7875	6.82927	8.17726	9.7758	7.2682	8.1914	7.4648	10.4258	10.7385	10.5468	ng
NEG1878		PE(19:0_18:1)-H	PE(37:1)-H	PE	(19:0_18:1)	(19:0)	(18:1)			C42 H81 O8 N1 P1	758.571	11.9451	0.00893463	0.98865	0.824002	1.23225	507.376	534.66	472.742	533.959	521.267	558.245	494.534	495.703	620.194	451.457	516.689	514.167	513.513	521.482	513.476	ng
NEG1879		PE(18:0e_19:1)-H	PE(37:1e)-H	PE	(18:0e_19:1)	(18:0e)	(19:1)			C42 H83 O7 N1 P1	744.591	12.656	0.0278639	3.08672	0.0119519	0.505979	5.31325	6.33253	5.81368	26.5182	25.617	24.2218	20.2715	76.3611	35.9776	64.5373	25.9424	66.495	14.0159	14.4518	13.6708	ng
NEG188		CL(18:2_18:1_18:2_20:3)-H	CL(74:8)-H	CL	(18:2_18:1_18:2_20:3)	(18:2)	(18:1)	(18:2)	(20:3)	C83 H145 O17 P2	1476	15.7907	0.0932359	0.547585	8.04101e-05	0.054039	60.1494	67.3417	59.9649	69.5322	67.796	73.0908	44.989	52.7417	31.8289	25.9356	31.4062	30.969	51.5468	60.3304	51.5225	ng
NEG1880		PE(16:1e_21:0)-H	PE(37:1e)-H	PE	(16:1e_21:0)	(16:1e)	(21:0)			C42 H83 O7 N1 P1	744.591	13.5415	0.0283429	1.02017	0.860077	0.163228	8.70518	8.46761	8.28383	11.0024	10.9331	8.81667	9.75272	8.12459	13.4419	9.12623	10.041	6.85622	9.41098	9.70417	9.95994	ng
NEG1882		PE(18:1e_19:1)-H	PE(37:2e)-H	PE	(18:1e_19:1)	(18:1e)	(19:1)			C42 H81 O7 N1 P1	742.576	12.308	0.0204825	2.26928	4.96455e-08	0.933419	67.2374	71.3265	64.2815	70.5219	72.9552	72.7957	154.535	152.264	185.698	141.999	157.261	159.338	114.727	119.243	115.643	ng
NEG1883		PE(17:0_20:3)-H	PE(37:3)-H	PE	(17:0_20:3)	(17:0)	(20:3)			C42 H77 O8 N1 P1	754.539	10.1964	0.061308	1.94743	0.00466451	0.567956	38.6704	43.0107	32.6406	36.5433	36.3453	36.7023	42.4711	84.8788	103.22	77.5219	81.7286	46.2345	54.5034	49.9703	48.5073	ng
NEG1884		PE(18:2e_19:1)-H	PE(37:3e)-H	PE	(18:2e_19:1)	(18:2e)	(19:1)			C42 H79 O7 N1 P1	740.56	11.5501	0.0413548	1.26377	0.0117267	0.777727	123.611	120.765	115.262	127.72	123.818	141.065	136.855	156.008	199.179	143.918	176.619	138.079	143.425	155.729	150.978	ng
NEG1885		PE(17:0_20:4)-H	PE(37:4)-H	PE	(17:0_20:4)	(17:0)	(20:4)			C42 H75 O8 N1 P1	752.524	9.59634	0.0165024	1.04595	0.595131	0.228235	18.5006	17.146	16.3719	16.6693	20.0052	15.6776	23.6795	14.4388	18.8341	16.8722	16.2377	19.1042	19.3682	19.9692	19.8867	ng
NEG1886		PE(17:1_20:4)-H	PE(37:5)-H	PE	(17:1_20:4)	(17:1)	(20:4)			C42 H73 O8 N1 P1	750.508	8.102	0.64447	1.27735	0.679398	0.150602	1.46504	3.25124	4.14361	2.28621	9.20309	38.0165	20.5068	19.013	14.31	7.70862	7.84803	5.16695	12.5836	26.8209	7.40213	ng
NEG1887		PE(16:0_22:0)-H	PE(38:0)-H	PE	(16:0_22:0)	(16:0)	(22:0)			C43 H85 O8 N1 P1	774.602	13.4659	0.0333995	0.583791	0.00206811	0.141424	35.14	40.1288	38.3767	41.3066	42.5755	43.8045	19.5161	25.3874	37.8924	16.7897	29.5401	11.7618	31.742	33.9358	32.9042	ng
NEG1888		PE(18:0e_20:0)-H	PE(38:0e)-H	PE	(18:0e_20:0)	(18:0e)	(20:0)			C43 H87 O7 N1 P1	760.623	14.1526	0.0198861	2.27631	0.000945321	0.542881	23.5539	24.9823	22.8941	26.7848	26.4149	26.7318	55.0917	57.5981	85.206	51.022	62.6015	33.0261	42.4337	44.0753	42.8257	ng
NEG1889		PE(20:0_18:1)-H	PE(38:1)-H	PE	(20:0_18:1)	(20:0)	(18:1)			C43 H83 O8 N1 P1	772.586	8.5951	0.0545293	1.27063	0.046773	0.179893	8.94684	6.04684	5.17302	8.02838	5.60598	6.2471	8.2607	9.93621	6.78431	10.0348	8.02016	7.85002	6.94556	7.73027	7.49754	ng
NEG189		CL(74:8)-H	CL(74:8)-H	CL	(74:8)	(74:8)				C83 H145 O17 P2	1476	17.1191	0.156597	3.87769	0.000120515	0.129925	0.297827	1.51403	0.553145	0.639836	0.409014	1.00938	3.42417	1.58247	2.46711	3.46121	2.94389	3.27309	0.806757	1.05558	0.819927	ng
NEG1890		PE(18:0_20:1)-H	PE(38:1)-H	PE	(18:0_20:1)	(18:0)	(20:1)			C43 H83 O8 N1 P1	772.586	12.4546	0.00212337	1.11638	0.0718544	3.10988	2381.42	2638.27	2197.39	2532.03	2521.94	2782.45	2654.14	2718.12	3353.73	2512.69	2847.32	2719.45	2650.59	2640.85	2650.58	ng
NEG1894		PE(18:1e_20:0)-H	PE(38:1e)-H	PE	(18:1e_20:0)	(18:1e)	(20:0)			C43 H85 O7 N1 P1	758.607	14.021	0.0193136	1.6027	0.000957977	0.807203	83.7595	90.0449	80.3309	89.3573	100.55	96.0047	147.161	136.353	191.51	138.857	146.472	105.178	122.359	127.16	124.437	ng
NEG19		CL(15:0_18:1_16:0_18:1)-H	CL(67:2)-H	CL	(15:0_18:1_16:0_18:1)	(15:0)	(18:1)	(16:0)	(18:1)	C76 H143 O17 P2	1389.98	15.8777	0.0137733	1.55593	0.0267204	0.176241	4.72815	4.03207	4.2566	4.83081	6.42034	5.73236	5.4325	7.73943	10.1915	7.27905	11.0663	4.96964	6.08295	6.00598	6.17348	ng
NEG1902		PE(38:2e)-H	PE(38:2e)-H	PE	(38:2e)	(38:2e)				C43 H83 O7 N1 P1	756.591	14.947	0.360643	2.63693	0.00862273	0.140646	0.921172	1.80311	1.60391	0.700194	1.64198	2.78929	5.74324	6.33109	2.51465	1.91437	4.97488	3.46624	1.00461	1.76901	0.973781	ng
NEG1906		PE(18:1_20:2)-H	PE(38:3)-H	PE	(18:1_20:2)	(18:1)	(20:2)			C43 H79 O8 N1 P1	768.555	10.3372	0.00683493	0.733287	0.000822926	0.678697	600.826	599.727	554.303	617.167	649.791	615.406	523.125	370.787	402.777	476.899	357.343	536.195	526.261	532.493	526.217	ng
NEG1907		PE(18:0_20:3)-H	PE(38:3)-H	PE	(18:0_20:3)	(18:0)	(20:3)			C43 H79 O8 N1 P1	768.555	10.8101	0.0209057	1.0368	0.49652	2.55076	1888.88	1997.89	1794.2	2115.21	2034.17	2093.78	2031.25	1963.76	2471.54	1809.2	2008.75	2078.49	1980.86	2061.18	1999.14	ng
NEG1909		PE(38:3e)-H	PE(38:3e)-H	PE	(38:3e)	(38:3e)				C43 H81 O7 N1 P1	754.576	12.643	0.0391218	4.7089	0.2129	1.43676	128.05	148.838	143.744	143.36	152.886	155.038	248.927	2708.84	327.525	266.221	295.578	258.683	219.706	205.095	219.594	ng
NEG1915		PE(38:4)-H	PE(38:4)-H	PE	(38:4)	(38:4)				C43 H77 O8 N1 P1	766.539	17.89	0.309225	3.63661	9.02755e-05	0.063045	0.0676207	0.29889	0.215288	0.126866	0.221057	0.216938	0.558163	0.888576	0.543429	0.828569	0.851154	0.500062	0.204776	0.211614	0.113736	ng
NEG1922		PE(18:0e_20:4)-H	PE(38:4e)-H	PE	(18:0e_20:4)	(18:0e)	(20:4)			C43 H79 O7 N1 P1	752.56	10.881	0.0312474	0.607248	0.000115018	0.386853	961.721	947.169	832.958	1002.23	941.559	933.02	730.375	458.329	406.886	653.954	478.749	683.625	762.855	811.685	782.764	ng
NEG1923		PE(18:1e_20:3)-H	PE(38:4e)-H	PE	(18:1e_20:3)	(18:1e)	(20:3)			C43 H79 O7 N1 P1	752.56	11.3691	0.0243231	0.977749	0.654162	1.97701	1425.03	1381.27	1317.38	1467.74	1537.97	1506.95	1539.9	1229.12	1399.95	1407.27	1260.78	1607.15	1400.66	1469.38	1425.19	ng
NEG1925		PE(16:1_22:4)-H	PE(38:5)-H	PE	(16:1_22:4)	(16:1)	(22:4)			C43 H75 O8 N1 P1	764.524	8.74867	0.014585	0.781097	0.00346958	0.191799	32.9586	30.4127	29.1531	36.3405	31.0046	30.6352	24.5504	19.8488	27.483	29.1592	21.1531	26.608	27.1349	26.8696	26.3657	ng
NEG1927		PE(16:1e_22:4)-H	PE(38:5e)-H	PE	(16:1e_22:4)	(16:1e)	(22:4)			C43 H77 O7 N1 P1	750.544	10.727	0.330129	1.24831	0.672848	0.148025	12.1974	3.09453	13.7743	2.78691	22.2564	1.73529	31.0358	6.57284	6.14585	12.4008	10.8248	2.73159	7.0666	10.6515	5.66217	ng
NEG1928		PE(18:1e_20:4)-H	PE(38:5e)-H	PE	(18:1e_20:4)	(18:1e)	(20:4)			C43 H77 O7 N1 P1	750.544	11.831	0.517083	0.561371	0.111728	0.125454	155.316	48.5551	79.7333	25.1552	130.592	116.786	15.2742	38.2445	56.0706	77.1425	37.5607	87.9064	71.4863	22.1909	71.5465	ng
NEG1933		PE(38:5e)-H	PE(38:5e)-H	PE	(38:5e)	(38:5e)				C43 H77 O7 N1 P1	750.544	16.6182	0.302102	0.253806	0.211766	0.0752059	1.87641	0.953311	11.6276	0.940615	2.52274	24.3009	0.272168	6.03733	0.29609	2.26708	1.19681	0.646614	0.514706	0.274942	0.462544	ng
NEG194		CL(74:9)-2H	CL(74:9)-2H	CL	(74:9)	(74:9)				C83 H142 O17 P2	736.487	8.114	0.0144816	0.865305	0.227102	0.219852	27.0577	26.5245	24.0777	35.6129	28.4721	26.5525	27.5897	20.8299	19.0412	28.1621	17.4721	32.5337	23.1646	22.6292	23.2407	ng
NEG1943		PE(18:1_20:5)-H	PE(38:6)-H	PE	(18:1_20:5)	(18:1)	(20:5)			C43 H73 O8 N1 P1	762.508	8.15465	0.0329724	0.609482	0.00611367	0.137364	59.359	68.2812	53.1722	62.3484	64.0789	58.8769	24.8759	52.6415	48.9115	20.3588	53.6109	22.743	53.4616	50.9001	50.2465	ng
NEG1944		PE(16:0_22:6)-H	PE(38:6)-H	PE	(16:0_22:6)	(16:0)	(22:6)			C43 H73 O8 N1 P1	762.508	8.79139	0.0301435	0.84941	0.00676683	0.501168	126.408	135.293	130.177	147.047	134.005	150.195	116.096	113.975	137.905	106.129	107.14	117.925	122.297	128.796	122.299	ng
NEG1947		PE(16:1_22:6)-H	PE(38:7)-H	PE	(16:1_22:6)	(16:1)	(22:6)			C43 H71 O8 N1 P1	760.492	7.72062	0.036576	0.749656	0.053599	0.0860958	9.71289	11.2286	9.74206	12.0387	13.6425	11.2571	10.8399	5.05436	7.81634	9.22587	5.68979	12.0668	10.3338	11.0476	10.4279	ng
NEG1948		PE(16:1e_22:6)-H	PE(38:7e)-H	PE	(16:1e_22:6)	(16:1e)	(22:6)			C43 H73 O7 N1 P1	746.513	9.15689	0.0371917	0.651737	2.13261e-05	0.620346	1445.71	1559.64	1370.63	1578.3	1689.16	1751.14	1017.44	867.02	1170.16	1042.41	938.775	1086.99	1226.77	1312.53	1237.12	ng
NEG1949		PE(16:2e_22:6)-H	PE(38:8e)-H	PE	(16:2e_22:6)	(16:2e)	(22:6)			C43 H71 O7 N1 P1	744.497	8.30142	0.00380916	0.739359	0.00124351	0.126248	14.8201	16.6762	14.8881	16.9954	15.5226	16.3475	11.4167	11.3805	14.5855	8.71239	13.5425	10.7863	12.7424	12.8375	12.8086	ng
NEG195		CL(18:2_18:1_18:2_20:4)-H	CL(74:9)-H	CL	(18:2_18:1_18:2_20:4)	(18:2)	(18:1)	(18:2)	(20:4)	C83 H143 O17 P2	1473.98	15.0736	0.0335731	0.412118	0.0016161	0.15116	40.9757	18.4563	42.3796	49.2066	43.5327	46.9045	32.1474	15.3744	12.5669	11.0291	14.1383	14.2521	15.5488	16.0305	14.9892	ng
NEG1950		PE(18:1_21:0)-H	PE(39:1)-H	PE	(18:1_21:0)	(18:1)	(21:0)			C44 H85 O8 N1 P1	786.602	13.0345	0.0241277	0.788899	0.000244558	0.411834	126.562	134.088	124.545	133.851	136.384	133.23	113.714	89.062	113.469	93.1401	99.2384	113.55	116.259	121.184	116.254	ng
NEG1951		PE(18:0e_21:1)-H	PE(39:1e)-H	PE	(18:0e_21:1)	(18:0e)	(21:1)			C44 H87 O7 N1 P1	772.623	13.5082	0.0841292	2.31622	0.00121357	0.332432	5.59535	10.1932	10.1773	9.76806	7.88786	11.7104	16.5326	17.6691	30.9419	19.1172	27.6219	16.2791	6.89623	8.14276	7.37755	ng
NEG1952		PE(39:1e)-H	PE(39:1e)-H	PE	(39:1e)	(39:1e)				C44 H87 O7 N1 P1	772.623	14.467	0.0157052	2.47527	0.00101185	0.14172	1.17062	1.50624	1.35416	1.93258	1.65504	1.8277	5.43487	4.12297	5.06035	2.9611	3.48251	2.3204	2.98912	3.08166	3.01626	ng
NEG1953		PE(19:1_20:1)-H	PE(39:2)-H	PE	(19:1_20:1)	(19:1)	(20:1)			C44 H83 O8 N1 P1	784.586	11.9326	0.0160566	1.37544	0.00801955	0.922189	147.99	162.535	135.135	157.117	156.7	159.804	179.538	227.77	275.864	164.753	230.309	186.179	178.562	184.099	179.816	ng
NEG1954		PE(18:1e_21:1)-H	PE(39:2e)-H	PE	(18:1e_21:1)	(18:1e)	(21:1)			C44 H85 O7 N1 P1	770.607	13.4784	0.0512078	1.86379	7.45642e-07	0.8284	69.2359	70.1765	67.0532	76.3545	77.5813	76.6015	145.867	119.362	150.844	134.624	120.158	143.627	100.865	111.566	108.212	ng
NEG1955		PE(19:0_20:3)-H	PE(39:3)-H	PE	(19:0_20:3)	(19:0)	(20:3)			C44 H81 O8 N1 P1	782.571	11.2803	0.167625	1.57197	0.0794398	0.492572	23.1602	45.7115	37.7743	45.674	53.7391	50.8998	91.0761	37.597	100.294	75.5443	28.6538	70.7673	52.9822	54.6567	39.64	ng
NEG1956		PE(18:2e_21:1)-H	PE(39:3e)-H	PE	(18:2e_21:1)	(18:2e)	(21:1)			C44 H83 O7 N1 P1	768.591	12.4815	0.0187358	2.31758	9.66977e-05	0.579171	25.8129	27.2348	26.5828	26.3233	31.9225	26.7234	47.9078	68.1959	84.1875	54.2919	73.556	53.334	44.7882	43.3495	44.7866	ng
NEG1957		PE(17:0_22:4)-H	PE(39:4)-H	PE	(17:0_22:4)	(17:0)	(22:4)			C44 H79 O8 N1 P1	780.555	10.4166	0.844116	1.29962	0.272495	0.433182	71.7413	69.2496	37.1822	54.7192	38.8259	2.85569	44.8112	46.6235	60.5203	54.3637	73.4179	77.1047	41.5102	0.704951	41.3665	ng
NEG1958		PE(19:0_20:4)-H	PE(39:4)-H	PE	(19:0_20:4)	(19:0)	(20:4)			C44 H79 O8 N1 P1	780.555	10.8999	0.0427563	0.996173	0.967098	0.236366	25.4666	22.6157	18.555	18.7577	19.3386	20.9667	23.8957	15.6239	19.7315	23.2577	17.6564	25.0541	18.7581	19.3348	20.4013	ng
NEG1959		PE(17:0_22:6)-H	PE(39:6)-H	PE	(17:0_22:6)	(17:0)	(22:6)			C44 H75 O8 N1 P1	776.524	9.38938	0.0167645	0.587888	1.50188e-05	0.048798	21.6085	26.102	21.5468	24.2023	22.255	23.6532	15.9272	12.2101	13.7337	14.4548	9.61885	15.9881	17.239	17.7304	17.2127	ng
NEG196		CL(18:2_20:4_18:2_18:1)-H	CL(74:9)-H	CL	(18:2_20:4_18:2_18:1)	(18:2)	(20:4)	(18:2)	(18:1)	C83 H143 O17 P2	1473.98	15.4843	0.0293949	0.85256	0.0907014	0.27319	57.0456	42.1916	35.6021	38.5444	42.6786	36.5867	37.1199	35.6484	38.4481	33.6543	33.3824	37.1452	42.3733	40.317	40.2578	ng
NEG1960		PE(16:0_24:0)-H	PE(40:0)-H	PE	(16:0_24:0)	(16:0)	(24:0)			C45 H89 O8 N1 P1	802.633	14.4041	0.0211075	0.588696	0.00084045	0.108898	33.9023	42.4057	38.248	42.3693	39.8831	42.9253	21.5106	22.9477	37.0985	20.5469	25.7077	13.3187	33.1884	34.534	33.4581	ng
NEG1961		PE(18:1_22:0)-H	PE(40:1)-H	PE	(18:1_22:0)	(18:1)	(22:0)			C45 H87 O8 N1 P1	800.617	13.5286	0.0154079	0.912407	0.0946671	1.87714	1565.09	1659.74	1473.31	1553.2	1543.18	1593.05	1544.06	1237.32	1650.61	1299.1	1293.95	1540.24	1505.11	1521.95	1476.22	ng
NEG1964		PE(18:1e_22:0)-H	PE(40:1e)-H	PE	(18:1e_22:0)	(18:1e)	(22:0)			C45 H89 O7 N1 P1	786.638	14.8908	0.0157849	1.57888	0.000810593	0.345206	15.6113	17.0538	15.415	17.4566	18.8079	18.0341	29.7186	23.9706	32.9995	29.1396	26.8789	18.9366	24.0282	24.7717	24.2314	ng
NEG1968		PE(18:0e_22:2)-H	PE(40:2e)-H	PE	(18:0e_22:2)	(18:0e)	(22:2)			C45 H87 O7 N1 P1	784.623	13.165	0.0195965	2.66237	0.00595602	0.954293	66.5816	66.9799	67.8445	69.7531	72.9823	72.2216	118.487	234.521	317.899	113.236	195.841	128.527	113.761	117.962	114.413	ng
NEG197		CL(20:5_18:1_18:1_18:2)-H	CL(74:9)-H	CL	(20:5_18:1_18:1_18:2)	(20:5)	(18:1)	(18:1)	(18:2)	C83 H143 O17 P2	1473.98	16.653	0.0676085	13.4107	5.76968e-07	0.133012	0.134517	0.0488591	0.0915651	0.102496	0.594896	0.158356	2.76006	2.94398	1.7934	2.29876	2.33346	3.03365	0.353726	0.334174	0.308918	ng
NEG1971		PE(18:0e_22:3)-H	PE(40:3e)-H	PE	(18:0e_22:3)	(18:0e)	(22:3)			C45 H85 O7 N1 P1	782.607	12.5123	0.0153983	0.525058	0.012273	0.0733588	35.4423	38.508	36.6732	32.708	75.7047	41.2511	23.1766	18.8659	23.6143	27.1938	17.5656	26.2499	28.047	28.9151	28.5969	ng
NEG1974		PE(40:4)-H	PE(40:4)-H	PE	(40:4)	(40:4)				C45 H81 O8 N1 P1	794.571	17.121	0.389776	0.0711105	0.0601489	0.0224572	0.13292	0.763841	0.211538	0.16985	0.0778884	0.100667	0.000319559	1.64e-06	0.0228058	0.0209115	0.05879	0.000758316	0.00633908	0.00781208	0.0130662	ng
NEG1976		PE(18:1e_22:3)-H	PE(40:4e)-H	PE	(18:1e_22:3)	(18:1e)	(22:3)			C45 H83 O7 N1 P1	780.591	12.3191	0.0160462	0.883024	0.132745	0.799653	312.382	313.224	291.148	339.669	340.508	341.073	242.439	301.795	368.469	226.709	312.353	259.538	291.443	300.623	298.229	ng
NEG1977		PE(18:1_22:4)-H	PE(40:5)-H	PE	(18:1_22:4)	(18:1)	(22:4)			C45 H79 O8 N1 P1	792.555	10.1614	0.0212351	0.707468	7.84547e-05	0.672533	596.192	596.935	552.778	604.191	635.99	592.099	384.073	445.573	530.014	354.404	417.805	399.586	505.62	521.758	501.203	ng
NEG1978		PE(18:0_22:5)-H	PE(40:5)-H	PE	(18:0_22:5)	(18:0)	(22:5)			C45 H79 O8 N1 P1	792.555	10.7636	0.0167458	0.704303	8.4001e-05	0.571612	571.548	581.901	548.429	610.971	611.85	570.287	466.765	343.52	459.51	417.101	324.75	449.883	499.261	514.713	501.03	ng
NEG1981		PE(40:5e)-H	PE(40:5e)-H	PE	(40:5e)	(40:5e)				C45 H81 O7 N1 P1	778.576	15.9227	0.74719	0.574498	0.291513	0.00456107	3.43266	1.59558	0.896596	0.209384	1.49079	0.377591	0.242018	0.452137	0.851693	0.531356	1.26307	1.25719	0.996503	0.095572	0.9974	ng
NEG1984		PE(18:1_22:5)-H	PE(40:6)-H	PE	(18:1_22:5)	(18:1)	(22:5)			C45 H77 O8 N1 P1	790.539	9.31496	0.0160299	0.658663	0.000188665	0.461952	627.769	633.671	562.851	635.002	639.776	657.323	340.622	481.854	498.44	304.798	483.807	364.677	474.507	489.538	485.258	ng
NEG1985		PE(18:0_22:6)-H	PE(40:6)-H	PE	(18:0_22:6)	(18:0)	(22:6)			C45 H77 O8 N1 P1	790.539	9.99566	0.0167678	0.674221	7.792e-05	0.614718	947.354	996.168	893.139	1041.52	1067.52	1056.47	762.058	563.997	647.548	705.547	556.792	810.851	835.582	862.126	840.182	ng
NEG1987		PE(18:1e_22:5)-H	PE(40:6e)-H	PE	(18:1e_22:5)	(18:1e)	(22:5)			C45 H79 O7 N1 P1	776.56	11.3014	0.0319334	0.59887	0.000130283	0.332315	684.488	647.841	587.859	684.669	715.118	745.287	480.461	311.625	383.714	462.06	279.799	516.901	544.312	574.948	544.244	ng
NEG1988		PE(40:7)-H	PE(40:7)-H	PE	(40:7)	(40:7)				C45 H75 O8 N1 P1	788.524	6.50564	0.0978278	0.608719	0.00179946	0.0209397	3.90719	3.82165	4.88003	4.64783	5.17649	6.41059	2.83597	1.88601	3.21051	3.29907	3.31603	3.01015	3.51076	4.23755	4.10177	ng
NEG1989		PE(18:1_22:6)-H	PE(40:7)-H	PE	(18:1_22:6)	(18:1)	(22:6)			C45 H75 O8 N1 P1	788.524	8.8594	0.0154014	0.882927	0.0209829	0.890136	393.345	396.001	353.009	398.737	392.908	386.907	364.689	306.696	371.418	331.849	292.56	381.979	366.522	373.381	362.158	ng
NEG199		CL(75:0)-H	CL(75:0)-H	CL	(75:0)	(75:0)				C84 H163 O17 P2	1506.14	9.159	0.070376	3.04025	0.0810805	0.0645469	0.041659	0.805452	0.127711	0.647953	0.275816	0.0579953	2.45656	0.511172	0.444318	1.24284	0.53949	0.754123	0.371673	0.41793	0.369998	ng
NEG1990		PE(18:2e_22:5)-H	PE(40:7e)-H	PE	(18:2e_22:5)	(18:2e)	(22:5)			C45 H77 O7 N1 P1	774.544	9.79628	0.0167755	0.639556	2.1559e-07	0.365869	447.754	455.179	416.876	436.85	479.75	445.775	271.417	286.283	330.632	260.858	288.835	277.382	355.936	366.936	365.958	ng
NEG1991		PE(18:1e_22:6)-H	PE(40:7e)-H	PE	(18:1e_22:6)	(18:1e)	(22:6)			C45 H77 O7 N1 P1	774.544	10.4953	0.00796549	0.531087	1.77423e-07	0.689368	2107.69	2075.22	1943.8	2152.63	2163.29	2166.23	1251.63	945.735	1101.08	1233.14	879.688	1285.13	1614.88	1637.23	1614.83	ng
NEG1992		PE(20:4_20:4)-H	PE(40:8)-H	PE	(20:4_20:4)	(20:4)	(20:4)			C45 H73 O8 N1 P1	786.508	7.98331	0.0266168	0.466483	0.000219692	0.116599	24.4474	26.3551	22.0352	24.2202	21.568	22.2229	15.362	7.16537	8.06824	14.86	4.08821	16.1598	21.1247	20.165	21.1236	ng
NEG1995		PE(18:2e_22:6)-H	PE(40:8e)-H	PE	(18:2e_22:6)	(18:2e)	(22:6)			C45 H75 O7 N1 P1	772.529	9.40036	0.0214994	0.69424	0.000224214	0.724125	921.07	892.013	839.616	925.375	976.869	1038.97	577.371	717.571	818.162	543.763	641.864	584.786	781.044	805.351	772.84	ng
NEG1996		PE(18:3e_22:6)-H	PE(40:9e)-H	PE	(18:3e_22:6)	(18:3e)	(22:6)			C45 H73 O7 N1 P1	770.513	8.57773	0.0724779	0.15514	4.60938e-08	0.232349	17.2313	19.1545	13.6372	19.0994	16.8921	17.2566	2.36907	2.2025	1.81379	1.73884	2.45407	5.44317	5.78849	5.72146	6.50665	ng
NEG1997		PE(17:0_24:0)-H	PE(41:0)-H	PE	(17:0_24:0)	(17:0)	(24:0)			C46 H91 O8 N1 P1	816.649	14.662	0.025215	0.617402	0.00288599	0.0264909	4.59608	4.69301	4.70116	4.76244	5.94387	5.61886	4.47551	2.06709	3.05879	3.87524	1.71709	3.52309	4.35386	4.57644	4.43832	ng
NEG1998		PE(18:1_23:0)-H	PE(41:1)-H	PE	(18:1_23:0)	(18:1)	(23:0)			C46 H89 O8 N1 P1	814.633	14.0192	0.0161867	0.903468	0.313646	0.500382	129.084	138.993	122.762	138.808	143.605	142.699	148.159	87.254	120.144	132.322	91.1949	158.111	129.154	133.159	129.969	ng
NEG1999		PE(18:1_23:1)-H	PE(41:2)-H	PE	(18:1_23:1)	(18:1)	(23:1)			C46 H87 O8 N1 P1	812.617	12.9662	0.0154907	1.17173	0.0253548	0.571516	74.4779	76.2192	71.3655	79.4148	81.6998	77.1495	84.589	83.5	112.018	79.3064	86.9307	93.0328	81.2432	83.7589	82.1288	ng
NEG2		CL(58:4)-2H	CL(58:4)-2H	CL	(58:4)	(58:4)				C67 H120 O17 P2	629.401	6.21839	0.0506737	0.193814	2.76699e-09	0.113996	4.5582	4.18963	3.93848	4.401	4.74502	5.1151	0.794339	0.619577	0.802459	1.10604	0.824823	1.07553	2.46839	2.69229	2.46971	ng
NEG20		CL(17:1_18:1_16:0_16:1)-H	CL(67:3)-H	CL	(17:1_18:1_16:0_16:1)	(17:1)	(18:1)	(16:0)	(16:1)	C76 H141 O17 P2	1387.96	15.5405	0.0660033	1.44707	0.000172927	0.225758	8.20075	7.70963	7.28662	10.4579	8.3636	6.86474	12.6557	10.1285	12.2732	12.1297	11.8288	11.7215	9.99097	9.08138	8.82244	ng
NEG200		CL(75:2)-H	CL(75:2)-H	CL	(75:2)	(75:2)				C84 H159 O17 P2	1502.11	10.5496	0.0203141	0.266909	1.34099e-08	0.303304	38.8315	33.5451	34.8989	38.2464	40.7851	43.71	8.38873	10.213	13.6078	8.97365	9.99352	10.2169	21.2403	22.0662	21.3997	ng
NEG2000		PE(18:1e_23:1)-H	PE(41:2e)-H	PE	(18:1e_23:1)	(18:1e)	(23:1)			C46 H89 O7 N1 P1	798.638	14.3984	0.0194914	1.75135	6.37682e-06	0.312325	12.3196	11.4189	11.5566	10.625	10.8431	12.7619	21.7791	15.7235	20.2536	21.7539	20.4611	21.7915	14.0238	14.537	14.099	ng
NEG2001		PE(19:0_22:3)-H	PE(41:3)-H	PE	(19:0_22:3)	(19:0)	(22:3)			C46 H85 O8 N1 P1	810.602	12.2931	0.116475	1.98089	0.0501566	0.277438	11.8063	10.2302	7.8827	11.6162	7.96277	9.02912	36.4162	15.4044	18.7393	15.2926	24.4817	5.60221	11.5562	11.9636	9.56332	ng
NEG2002		PE(18:2e_23:1)-H	PE(41:3e)-H	PE	(18:2e_23:1)	(18:2e)	(23:1)			C46 H87 O7 N1 P1	796.623	13.4558	0.0260353	2.73944	1.23098e-05	0.364656	8.12995	7.67365	8.20528	9.29901	8.32746	9.44758	21.9505	24.9206	30.7051	17.5154	24.3083	20.5389	14.5254	14.9857	14.2326	ng
NEG2003		PE(19:0_22:4)-H	PE(41:4)-H	PE	(19:0_22:4)	(19:0)	(22:4)			C46 H83 O8 N1 P1	808.586	11.6219	0.0213775	0.611156	2.50164e-05	0.0603181	35.5236	32.8059	33.7295	34.6695	29.8545	27.0964	20.6881	14.9809	21.7173	20.3616	22.3144	18.306	25.2716	26.0521	26.3415	ng
NEG2004		PE(18:0_24:0)-H	PE(42:0)-H	PE	(18:0_24:0)	(18:0)	(24:0)			C47 H93 O8 N1 P1	830.664	15.1831	0.0210311	0.556029	7.88428e-05	0.0273944	13.1455	15.0223	10.5213	14.6404	13.3702	15.3928	8.92188	6.91118	9.02732	8.52595	7.02755	5.23187	11.675	12.1516	11.7844	ng
NEG2005		PE(18:1_24:0)-H	PE(42:1)-H	PE	(18:1_24:0)	(18:1)	(24:0)			C47 H91 O8 N1 P1	828.649	14.4639	0.0165007	0.865618	0.317854	2.45579	3986.91	4184.25	3795.27	4284.41	4337.7	4427.49	4867.82	2206.14	2900.82	4467.33	2293.1	4919.13	3941.05	4063.23	3959.77	ng
NEG2009		PE(20:4_22:6)-H	PE(42:10)-H	PE	(20:4_22:6)	(20:4)	(22:6)			C47 H73 O8 N1 P1	810.508	7.67804	0.0178105	0.545572	0.00632526	0.0534194	8.8381	9.07732	8.71699	9.14013	10.0142	8.64474	8.04974	2.35384	2.65997	7.24586	1.97129	7.41558	7.6213	7.8601	7.62375	ng
NEG2011		PE(18:1e_24:0)-H	PE(42:1e)-H	PE	(18:1e_24:0)	(18:1e)	(24:0)			C47 H93 O7 N1 P1	814.67	15.5402	0.013944	0.978964	0.879488	0.11104	5.46072	5.81005	5.11113	5.58109	6.70695	5.39646	7.98574	3.59441	4.7126	7.5109	4.20508	5.34104	6.01109	6.15409	6.00474	ng
NEG2014		PE(18:1e_24:1)-H	PE(42:2e)-H	PE	(18:1e_24:1)	(18:1e)	(24:1)			C47 H91 O7 N1 P1	812.654	14.81	0.0233644	1.31577	0.00209618	0.644894	79.7333	76.8667	71.4335	77.136	84.0599	86.2936	112.212	83.446	122.905	105.096	93.9443	108.074	91.4927	95.7655	92.8638	ng
NEG2015		PE(24:1_18:2)-H	PE(42:3)-H	PE	(24:1_18:2)	(24:1)	(18:2)			C47 H87 O8 N1 P1	824.617	12.6124	0.0190312	1.22384	0.00356575	0.793174	130.686	136.943	121.059	139.554	142.088	138.355	164.737	153.877	196.71	146.029	156.574	171.773	146.382	151.543	146.982	ng
NEG2016		PE(18:2e_24:1)-H	PE(42:3e)-H	PE	(18:2e_24:1)	(18:2e)	(24:1)			C47 H89 O7 N1 P1	810.638	13.9638	0.0197241	1.62247	6.58418e-05	0.711758	66.2532	62.1688	61.1047	68.625	71.7199	70.7845	100.34	101.715	136.462	93.9255	110.877	106.731	86.9389	90.1778	87.4585	ng
NEG2017		PE(20:0_22:4)-H	PE(42:4)-H	PE	(20:0_22:4)	(20:0)	(22:4)			C47 H85 O8 N1 P1	822.602	11.9482	0.01552	0.711063	0.000158114	0.348564	148.529	161.722	142.418	161.498	151.288	163.742	100.806	109.87	139.026	90.276	115.447	105.292	129.79	132.37	128.387	ng
NEG2018		PE(22:0_20:4)-H	PE(42:4)-H	PE	(22:0_20:4)	(22:0)	(20:4)			C47 H85 O8 N1 P1	822.602	12.5335	0.0152386	0.772014	0.0708693	0.317968	115.002	115.824	99.6488	109.576	114.421	113.987	113.865	54.1492	65.3215	104.909	57.6338	120.182	97.4973	100.513	99.12	ng
NEG2019		PE(18:2e_24:2)-H	PE(42:4e)-H	PE	(18:2e_24:2)	(18:2e)	(24:2)			C47 H87 O7 N1 P1	808.623	13.2738	0.062748	0.813269	0.00539567	0.365931	90.8813	88.3277	81.7118	85.3308	88.6701	88.5367	77.3748	62.6496	88.7723	60.0246	71.9677	64.9232	76.7925	68.7365	76.7886	ng
NEG202		CL(75:3)-H	CL(75:3)-H	CL	(75:3)	(75:3)				C84 H157 O17 P2	1500.09	16.643	0.126896	2.66164	0.000498173	0.0865003	0.518343	0.590261	0.469666	0.457485	0.673026	0.444956	1.08896	1.70095	2.02765	0.93477	1.47317	1.16861	0.582575	0.463521	0.5832	ng
NEG2020		PE(20:1_22:4)-H	PE(42:5)-H	PE	(20:1_22:4)	(20:1)	(22:4)			C47 H83 O8 N1 P1	820.586	11.1442	0.129738	1.6344	0.0182185	0.756532	57.5908	61.6354	86.625	64.7654	103.101	103.011	133.565	133.991	195.765	94.0466	133.754	88.0433	103.311	125.458	99.0513	ng
NEG2021		PE(20:1e_22:4)-H	PE(42:5e)-H	PE	(20:1e_22:4)	(20:1e)	(22:4)			C47 H85 O7 N1 P1	806.607	12.5287	0.0016685	0.334319	2.81586e-08	0.732692	330.885	337.829	290.858	314.343	331.126	321.675	131.133	77.7059	89.0504	128.099	76.12	142.03	201.648	201.063	201.643	ng
NEG2023		PE(20:0_22:6)-H	PE(42:6)-H	PE	(20:0_22:6)	(20:0)	(22:6)			C47 H81 O8 N1 P1	818.571	11.1376	0.0221652	0.769156	0.0121073	0.176847	30.4484	31.0255	29.1459	32.5234	36.5783	36.1894	28.8668	21.4128	18.1972	27.8193	22.5557	31.8342	31.0167	32.375	31.3997	ng
NEG2024		PE(20:2e_22:4)-H	PE(42:6e)-H	PE	(20:2e_22:4)	(20:2e)	(22:4)			C47 H83 O7 N1 P1	804.591	11.6669	0.0180857	1.90442	0.0810023	1.02332	62.7986	48.4159	49.7944	224.861	300.537	124.123	317.74	311.71	287.733	31.145	324.177	271.085	348.693	337.872	348.67	ng
NEG2025		PE(20:1_22:6)-H	PE(42:7)-H	PE	(20:1_22:6)	(20:1)	(22:6)			C47 H79 O8 N1 P1	816.555	9.99524	0.0305296	1.31166	0.00359555	0.474126	44.7104	43.0111	35.6946	44.6469	46.4374	43.4536	47.6406	59.8727	67.1104	52.9808	48.7235	62.0207	54.2894	51.4619	54.2756	ng
NEG2027		PE(20:2e_22:5)-H	PE(42:7e)-H	PE	(20:2e_22:5)	(20:2e)	(22:5)			C47 H81 O7 N1 P1	802.576	11.243	0.0299359	0.883138	0.265788	0.220616	28.2362	28.6149	27.2676	28.3914	29.6849	30.5023	32.1743	18.4732	21.4994	30.797	17.7583	31.8134	25.9196	27.5184	26.6901	ng
NEG2028		PE(20:1e_22:6)-H	PE(42:7e)-H	PE	(20:1e_22:6)	(20:1e)	(22:6)			C47 H81 O7 N1 P1	802.576	11.6639	0.0169234	0.577335	9.54136e-08	0.0209086	41.2787	43.5948	40.7383	43.6732	45.3892	45.337	24.5924	20.1175	25.2404	27.0711	25.3917	27.7004	33.107	34.1319	33.2007	ng
NEG2029		PE(22:4_20:4)-H	PE(42:8)-H	PE	(22:4_20:4)	(22:4)	(20:4)			C47 H77 O8 N1 P1	814.539	9.00181	0.153074	0.66547	0.0441406	0.0408673	16.4894	17.9197	22.173	18.7697	17.7263	15.5824	6.67515	7.07272	15.1009	14.3852	7.43435	21.642	19.2631	14.5436	19.1908	ng
NEG203		CL(75:4)-H	CL(75:4)-H	CL	(75:4)	(75:4)				C84 H155 O17 P2	1498.07	16.445	0.121807	2.87	0.000177399	0.111901	0.761934	0.88891	0.716508	0.583763	0.762899	1.03551	2.62934	2.88567	2.8952	1.48178	1.92518	1.81396	1.02801	1.25813	1.02292	ng
NEG2030		PE(20:2e_22:6)-H	PE(42:8e)-H	PE	(20:2e_22:6)	(20:2e)	(22:6)			C47 H79 O7 N1 P1	800.56	10.5259	0.00343729	0.716301	0.000462074	0.124635	25.1291	25.4217	24.9318	27.2588	25.3191	28.4197	15.6335	22.9314	22.2548	15.9245	18.938	16.4047	23.077	22.9396	23.0765	ng
NEG2031		PE(20:3e_22:6)-H	PE(42:9e)-H	PE	(20:3e_22:6)	(20:3e)	(22:6)			C47 H77 O7 N1 P1	798.544	9.5659	0.0273982	0.168141	3.32941e-08	0.131229	5.76194	5.05382	5.10305	5.6411	6.90191	5.95912	1.12763	0.72787	0.532719	1.62134	0.821403	0.956609	2.44578	2.52786	2.58292	ng
NEG2032		PE(25:0_18:1)-H	PE(43:1)-H	PE	(25:0_18:1)	(25:0)	(18:1)			C48 H93 O8 N1 P1	842.664	14.8758	0.0257869	0.922027	0.599554	0.341814	67.0177	67.8595	56.5809	64.6382	71.5689	70.6857	88.8451	35.0603	52.3191	75.1357	37.3965	78.5335	63.2674	66.5861	64.5817	ng
NEG2033		PE(25:1_18:1)-H	PE(43:2)-H	PE	(25:1_18:1)	(25:1)	(18:1)			C48 H91 O8 N1 P1	840.649	13.9136	0.00942212	1.13793	0.0988045	0.371924	35.7002	35.5726	37.4813	36.2973	37.116	39.5875	47.1523	33.7838	39.4407	43.7347	36.641	51.588	39.2644	39.9468	39.3473	ng
NEG2034		PE(43:4e)-H	PE(43:4e)-H	PE	(43:4e)	(43:4e)				C48 H89 O7 N1 P1	822.638	14.4481	0.0153372	1.54041	0.0121824	0.441157	27.6432	39.293	24.5948	39.5956	28.9898	28.538	47.2051	61.4889	41.5126	35.3082	64.7781	40.3131	38.7566	39.956	39.4847	ng
NEG2035		PE(26:0_18:0)-H	PE(44:0)-H	PE	(26:0_18:0)	(26:0)	(18:0)			C49 H97 O8 N1 P1	858.696	15.7363	0.0181174	0.698605	0.0820737	0.0413485	3.93789	4.54488	4.96225	5.24776	5.21311	4.70101	5.83489	2.29006	2.58815	5.29626	2.00368	1.97188	4.52371	4.51529	4.37934	ng
NEG2036		PE(26:0_18:1)-H	PE(44:1)-H	PE	(26:0_18:1)	(26:0)	(18:1)			C49 H95 O8 N1 P1	856.68	15.2238	0.0153632	0.783944	0.247643	0.578297	338.176	360.948	336.706	353.081	348.363	353.478	414.524	125.166	163.96	384.678	123.534	427.171	306.713	316.283	311.424	ng
NEG2039		PE(26:1_18:1)-H	PE(44:2)-H	PE	(26:1_18:1)	(26:1)	(18:1)			C49 H93 O8 N1 P1	854.664	14.3651	0.0218598	1.17359	0.154848	1.04833	314.296	275.483	253.307	286.691	284.483	282.949	414.302	237.903	325.726	388.352	245.589	379.951	335.434	349.865	339.328	ng
NEG2041		PE(24:0_20:3)-H	PE(44:3)-H	PE	(24:0_20:3)	(24:0)	(20:3)			C49 H91 O8 N1 P1	852.649	13.9477	0.0156452	0.894845	0.539208	0.292985	53.4969	58.8308	52.8463	57.4342	59.5095	53.5604	69.9564	26.7365	36.2147	62.9542	27.5933	76.9249	51.8819	53.4962	52.9919	ng
NEG2042		PE(20:2e_24:1)-H	PE(44:3e)-H	PE	(20:2e_24:1)	(20:2e)	(24:1)			C49 H93 O7 N1 P1	838.67	14.807	0.0271784	1.17806	0.0226018	0.290848	20.3422	19.4517	18.3744	20.3115	20.9857	21.3331	25.9872	19.4204	25.5878	24.4145	20.3155	26.582	21.5306	22.6876	21.8434	ng
NEG2043		PE(24:1_20:3)-H	PE(44:4)-H	PE	(24:1_20:3)	(24:1)	(20:3)			C49 H89 O8 N1 P1	850.633	12.9401	0.0159965	1.17993	0.0503754	0.368653	29.6481	33.2357	30.2223	33.2883	34.3178	34.9591	32.6772	33.6292	47.4605	36.3624	36.1548	44.5938	36.3845	37.5103	36.6447	ng
NEG2044		PE(24:0_20:4)-H	PE(44:4)-H	PE	(24:0_20:4)	(24:0)	(20:4)			C49 H89 O8 N1 P1	850.633	13.5364	0.0268947	0.830231	0.356259	0.414645	143.852	138.179	129.538	146.247	156.416	149.941	175.464	58.4186	75.7078	159.462	59.7276	188.682	132.186	139.452	135.256	ng
NEG2045		PE(24:1_20:4)-H	PE(44:5)-H	PE	(24:1_20:4)	(24:1)	(20:4)			C49 H87 O8 N1 P1	848.617	12.3057	0.0313788	0.943774	0.420755	0.607407	157.285	157.776	147.491	164.923	165.655	159.078	171.041	121.12	151.824	154.265	119.594	180.827	149.338	159.015	154.245	ng
NEG2046		PE(22:0_22:6)-H	PE(44:6)-H	PE	(22:0_22:6)	(22:0)	(22:6)			C49 H85 O8 N1 P1	846.602	12.2126	0.0205495	0.593812	0.000911549	0.0527624	32.4259	34.0816	29.715	34.2454	33.3858	38.0926	28.1449	12.4948	18.9214	21.2451	12.6097	26.5022	25.1019	25.7438	26.1477	ng
NEG2047		PE(22:1_22:6)-H	PE(44:7)-H	PE	(22:1_22:6)	(22:1)	(22:6)			C49 H83 O8 N1 P1	844.586	11.0892	0.0157084	0.990836	0.92313	0.227278	21.2162	15.7719	18.6231	17.7944	23.3981	19.6393	20.2731	14.4186	24.3808	18.1901	16.8979	21.2154	19.5284	19.9308	19.3261	ng
NEG2048		PE(27:0_18:1)-H	PE(45:1)-H	PE	(27:0_18:1)	(27:0)	(18:1)			C50 H97 O8 N1 P1	870.696	15.5064	0.0257667	0.821601	0.207398	0.0707609	4.55157	3.94655	4.1349	4.35489	4.59166	4.32834	4.42918	1.89273	2.66227	4.96964	2.41218	4.91997	4.19698	4.17249	4.37311	ng
NEG2049		PE(22:1_23:1)-H	PE(45:2)-H	PE	(22:1_23:1)	(22:1)	(23:1)			C50 H95 O8 N1 P1	868.68	13.404	0.0262008	0.986419	0.858905	0.132825	5.69402	7.78414	5.46978	6.0622	7.58711	6.12736	6.41175	5.72692	7.14393	6.63223	6.80562	5.47822	6.13687	6.33884	6.46478	ng
NEG205		CL(19:1_20:3_18:1_18:1)-H	CL(75:6)-H	CL	(19:1_20:3_18:1_18:1)	(19:1)	(20:3)	(18:1)	(18:1)	C84 H151 O17 P2	1494.04	15.9454	0.0464922	0.881879	0.6276	0.0640429	2.34406	5.8607	3.77863	4.28015	4.78291	4.45538	7.78118	1.92388	3.84945	3.95248	1.93761	3.04491	3.26817	3.33685	3.05026	ng
NEG2050		PE(27:1_18:1)-H	PE(45:2)-H	PE	(27:1_18:1)	(27:1)	(18:1)			C50 H95 O8 N1 P1	868.68	14.7687	0.0230415	1.12972	0.39796	0.147971	6.59007	6.63429	6.07862	6.77579	7.24393	6.54965	9.82548	4.85205	6.7791	8.59026	4.87627	10.1215	7.29474	7.52048	7.18972	ng
NEG2051		PE(25:0_20:4)-H	PE(45:4)-H	PE	(25:0_20:4)	(25:0)	(20:4)			C50 H91 O8 N1 P1	864.649	14.0047	0.00991593	0.976623	0.928111	0.0850907	3.53923	3.95251	3.42895	3.77844	3.9642	3.19905	5.40557	1.22378	1.94897	5.28235	1.45831	6.03234	3.68679	3.63447	3.6174	ng
NEG2052		PE(28:0_18:0)-H	PE(46:0)-H	PE	(28:0_18:0)	(28:0)	(18:0)			C51 H101 O8 N1 P1	886.727	16.1769	0.0154834	0.708698	0.247468	0.0319983	1.77191	2.20674	2.07058	2.0855	2.22952	1.97414	3.07031	0.537041	0.879126	2.87954	0.624664	0.753518	2.02543	2.08821	2.06665	ng
NEG2053		PE(28:0_18:1)-H	PE(46:1)-H	PE	(28:0_18:1)	(28:0)	(18:1)			C51 H99 O8 N1 P1	884.711	15.7706	0.0325674	0.834367	0.330801	0.160765	19.3586	21.7467	16.3356	21.8646	22.5103	21.2656	27.4339	9.70956	11.4719	22.7895	9.51683	21.7734	19.5626	20.8799	20.2505	ng
NEG2054		PE(26:1_20:1)-H	PE(46:2)-H	PE	(26:1_20:1)	(26:1)	(20:1)			C51 H97 O8 N1 P1	882.696	15.1189	0.0192402	1.23826	0.113317	0.330779	27.3035	27.1675	24.2806	21.0091	28.4604	27.7898	39.4556	21.1638	31.5693	37.0082	23.5048	40.481	29.8516	30.9226	29.9917	ng
NEG2056		PE(26:0_20:3)-H	PE(46:3)-H	PE	(26:0_20:3)	(26:0)	(20:3)			C51 H95 O8 N1 P1	880.68	14.8262	0.0126109	0.457069	0.000937332	0.110494	27.4699	18.9508	22.2464	24.6752	27.5194	23.1312	16.578	4.83776	6.79481	16.9162	4.82857	15.8594	17.303	17.733	17.4328	ng
NEG2057		PE(26:0_20:4)-H	PE(46:4)-H	PE	(26:0_20:4)	(26:0)	(20:4)			C51 H93 O8 N1 P1	878.664	14.1377	0.0203713	0.592037	0.00166925	0.111481	65.628	65.5706	60.2702	65.829	69.8844	69.6227	51.8055	22.3986	31.2229	48.6115	23.9053	56.9792	51.9048	53.9353	52.3135	ng
NEG2058		PE(26:1_20:4)-H	PE(46:5)-H	PE	(26:1_20:4)	(26:1)	(20:4)			C51 H91 O8 N1 P1	876.649	13.4009	0.0274626	0.947227	0.752355	0.328868	55.4352	53.8501	51.9919	58.6727	60.4127	58.0022	73.5652	30.8109	39.6099	67.1877	30.4329	78.9017	54.7369	57.7614	55.7442	ng
NEG2059		PE(24:1_22:5)-H	PE(46:6)-H	PE	(24:1_22:5)	(24:1)	(22:5)			C51 H89 O8 N1 P1	874.633	12.4944	0.07621	1.00129	0.980003	0.247391	20.6307	20.1989	19.3646	21.552	23.2661	19.3275	21.7576	20.1542	22.8504	17.7689	19.1912	22.778	17.8645	20.335	17.8713	ng
NEG2060		PE(24:0_22:6)-H	PE(46:6)-H	PE	(24:0_22:6)	(24:0)	(22:6)			C51 H89 O8 N1 P1	874.633	13.1964	0.0244878	0.662035	0.0163979	0.125716	39.7364	42.5267	37.1024	42.7491	44.6264	42.5505	37.8971	15.4835	21.003	33.8921	15.3372	41.4269	34.7193	36.2122	34.7177	ng
NEG2061		PE(24:1_22:6)-H	PE(46:7)-H	PE	(24:1_22:6)	(24:1)	(22:6)			C51 H87 O8 N1 P1	872.617	12.1195	0.0155672	0.98612	0.850921	0.225975	16.4709	21.2695	18.8239	22.5421	17.0863	17.8105	18.512	17.0289	19.5322	18.2281	16.2678	22.8517	18.0986	18.6629	18.3025	ng
NEG2062		PE(30:0_18:1)-H	PE(48:1)-H	PE	(30:0_18:1)	(30:0)	(18:1)			C53 H103 O8 N1 P1	912.743	16.2093	0.0154388	1.16093	0.584618	0.0935919	2.76097	2.6923	2.37426	3.02793	2.85633	2.92992	5.25571	1.31186	1.53705	4.86358	1.57145	4.7802	3.16138	3.25917	3.19699	ng
NEG2063		PE(30:1_18:1)-H	PE(48:2)-H	PE	(30:1_18:1)	(30:1)	(18:1)			C53 H101 O8 N1 P1	910.727	15.6872	0.0156714	1.30864	0.0747856	0.101522	2.19402	2.10731	2.1084	2.45184	2.33113	2.022	3.57681	1.96747	2.30378	3.37399	2.1891	3.88219	2.68612	2.76983	2.71354	ng
NEG2064		PE(26:0_22:4)-H	PE(48:4)-H	PE	(26:0_22:4)	(26:0)	(22:4)			C53 H97 O8 N1 P1	906.696	14.9972	0.0178231	0.418506	9.36559e-05	0.0905677	12.0459	12.4096	11.3242	12.5093	11.962	11.0481	7.72335	2.15776	3.20748	7.06825	2.4128	7.26949	8.45274	8.4431	8.18992	ng
NEG2065		PE(26:1_22:4)-H	PE(48:5)-H	PE	(26:1_22:4)	(26:1)	(22:4)			C53 H95 O8 N1 P1	904.68	14.1204	0.0150987	0.676951	0.00331389	0.0688856	12.2611	12.3241	10.8103	11.7277	12.6726	11.1798	9.97458	5.43194	7.11348	9.44581	5.40759	10.6736	9.73504	10.0177	9.79622	ng
NEG2066		PE(26:0_22:6)-H	PE(48:6)-H	PE	(26:0_22:6)	(26:0)	(22:6)			C53 H93 O8 N1 P1	902.664	14.1767	0.0306194	0.492299	0.00361459	0.065623	10.5542	9.91507	10.3509	11.2972	10.5276	11.9223	8.25953	1.84739	2.66431	8.09025	1.95094	8.97401	7.75621	8.21545	7.84752	ng
NEG2067		PE(26:1_22:6)-H	PE(48:7)-H	PE	(26:1_22:6)	(26:1)	(22:6)			C53 H91 O8 N1 P1	900.649	13.1147	0.20692	0.703069	0.039524	0.0558604	5.25283	6.46557	6.32734	7.21233	7.58573	8.32142	6.9043	3.00502	3.9886	5.95456	2.72023	6.3693	7.53248	10.6288	7.57614	ng
NEG2068		PE(32:0_18:1)-H	PE(50:1)-H	PE	(32:0_18:1)	(32:0)	(18:1)			C55 H107 O8 N1 P1	940.774	16.547	0.0666877	1.55337	0.233309	0.0543398	0.444789	0.509976	0.402898	0.566608	0.686989	0.738053	1.64628	0.295749	0.441613	1.42545	0.375867	1.01777	0.748032	0.85147	0.826166	ng
NEG2069		PE(52:2)-H	PE(52:2)-H	PE	(52:2)	(52:2)				C57 H109 O8 N1 P1	966.79	14.888	0.028817	0.721207	0.000324508	0.0620632	4.42155	4.36923	3.83442	4.70825	5.2377	5.20065	3.19562	3.17729	3.77361	3.11459	3.45878	3.30933	3.90616	4.13755	4.0128	ng
NEG207		CL(19:1_20:3_18:2_18:1)-H	CL(75:7)-H	CL	(19:1_20:3_18:2_18:1)	(19:1)	(20:3)	(18:2)	(18:1)	C84 H149 O17 P2	1492.03	15.7059	0.0408842	0.558307	0.0290782	0.0299835	2.96151	3.5093	3.40377	5.63783	3.20014	2.5651	3.22003	0.965401	1.20637	2.88309	0.938339	2.66623	2.65475	2.47222	2.65714	ng
NEG2070		PE(36:1_18:1)-H	PE(54:2)-H	PE	(36:1_18:1)	(36:1)	(18:1)			C59 H113 O8 N1 P1	994.821	16.102	0.063105	0.815254	0.546484	0.058373	3.57762	3.8375	3.31052	3.38212	3.91037	4.01975	0.372578	5.43337	6.02356	0.898095	4.66309	0.575786	3.31607	3.41528	3.73728	ng
NEG2071		PE(34:1_20:4)-H	PE(54:5)-H	PE	(34:1_20:4)	(34:1)	(20:4)			C59 H107 O8 N1 P1	988.774	15.096	0.0256308	0.379324	0.00129023	0.0947686	7.62169	8.28435	6.51138	6.27647	7.83541	8.851	0.936764	4.71167	6.26576	0.846635	3.8406	0.612428	5.22908	5.43299	5.17692	ng
NEG2072		PG(14:0_14:0)-H	PG(28:0)-H	PG	(14:0_14:0)	(14:0)	(14:0)			C34 H66 O10 N0 P1	665.44	6.28148	0.0282615	1.82089	0.000548422	0.0668544	0.570949	0.52097	0.486588	0.50488	0.516778	0.519392	1.06871	0.60637	1.0267	1.06299	0.777563	1.13806	0.758528	0.717378	0.744475	ng
NEG2073		PG(30:0)-H	PG(30:0)-H	PG	(30:0)	(30:0)				C36 H70 O10 N0 P1	693.471	4.223	0.0908571	1.25167	0.197738	0.024039	0.157507	0.140009	0.164488	0.200932	0.141864	0.146344	0.119391	0.28783	0.203425	0.180171	0.262616	0.137088	0.231366	0.252808	0.21072	ng
NEG2075		PG(16:0_14:0)-H	PG(30:0)-H	PG	(16:0_14:0)	(16:0)	(14:0)			C36 H70 O10 N0 P1	693.471	7.46318	0.0188909	1.14059	0.195	0.219457	13.4601	13.4755	11.4288	13.7667	13.7338	13.2396	16.8789	9.59776	16.9925	17.1712	12.7848	16.8009	14.2203	13.6991	14.0348	ng
NEG2077		PG(16:1_14:0)-H	PG(30:1)-H	PG	(16:1_14:0)	(16:1)	(14:0)			C36 H68 O10 N0 P1	691.456	6.41591	0.00125115	1.12425	0.285741	0.0799269	1.85441	1.78632	1.72911	1.94711	2.0321	1.84657	2.47752	1.33401	2.15384	2.31323	1.69326	2.61483	1.98564	1.98573	1.98999	ng
NEG2078		PG(15:0_16:0)-H	PG(31:0)-H	PG	(15:0_16:0)	(15:0)	(16:0)			C37 H72 O10 N0 P1	707.487	8.028	0.0619299	0.405946	0.000707885	0.0359027	1.80693	2.12515	1.47327	1.46653	1.28868	1.39963	0.530328	0.126483	0.782888	1.1846	0.431452	0.82517	1.01141	0.916522	0.904753	ng
NEG208		CL(75:7)-H	CL(75:7)-H	CL	(75:7)	(75:7)				C84 H149 O17 P2	1492.03	16.1702	0.0763602	1.52531	0.00689184	0.0919376	1.20235	1.58118	0.791294	1.39386	1.52111	1.56512	1.65463	2.71065	2.17069	1.88534	2.22581	1.63912	1.52587	1.73722	1.52628	ng
NEG2080		PG(16:0_16:0)-H	PG(32:0)-H	PG	(16:0_16:0)	(16:0)	(16:0)			C38 H74 O10 N0 P1	721.503	8.56679	0.0140266	0.62213	0.000148887	0.220161	240.912	222.44	187.012	209.058	211.671	200.877	130.859	96.0115	126.771	171.286	111.54	154.863	157.539	153.183	155.519	ng
NEG2081		PG(18:1_14:0)-H	PG(32:1)-H	PG	(18:1_14:0)	(18:1)	(14:0)			C38 H72 O10 N0 P1	719.487	6.75917	0.00651171	4.44142	2.46729e-06	0.525876	9.98111	9.75184	9.15799	10.1834	9.76032	10.2902	38.893	35.8114	59.8481	38.6655	46.3789	43.0015	25.1515	25.3215	24.9939	ng
NEG2083		PG(16:1_16:1)-H	PG(32:2)-H	PG	(16:1_16:1)	(16:1)	(16:1)			C38 H70 O10 N0 P1	717.471	5.92705	0.00537337	3.28469	0.000548548	0.239655	2.95193	2.86066	2.77572	3.2035	3.11603	3.52109	7.57983	9.28493	16.3019	7.29394	11.724	8.3487	6.79704	6.83788	6.76498	ng
NEG2085		PG(33:0)-H	PG(33:0)-H	PG	(33:0)	(33:0)				C39 H76 O10 N0 P1	735.518	2.8661	0.426576	1.42234	0.31686	0.265347	12.4537	30.7843	6.5374	6.66534	36.9429	5.60159	17.5167	13.5132	34.2899	22.0841	20.19	33.1969	25.556	10.3393	25.2207	ng
NEG2086		PG(16:0_17:0)-H	PG(33:0)-H	PG	(16:0_17:0)	(16:0)	(17:0)			C39 H76 O10 N0 P1	735.518	9.208	0.0130795	0.686471	0.000787295	0.0620023	10.174	9.41489	9.06052	9.51804	10.4144	8.64356	8.71882	5.54938	5.56382	7.01125	5.08097	7.35934	8.03662	8.24961	8.14144	ng
NEG2087		PG(17:1_16:0)-H	PG(33:1)-H	PG	(17:1_16:0)	(17:1)	(16:0)			C39 H74 O10 N0 P1	733.503	7.34425	0.0154938	3.58336	9.01635e-06	0.222791	2.85951	1.82255	2.21514	3.05925	0.753257	3.05379	8.74886	5.87929	9.92978	8.33433	7.04932	9.37794	5.15102	5.24341	5.08421	ng
NEG2091		PG(17:1_16:1)-H	PG(33:2)-H	PG	(17:1_16:1)	(17:1)	(16:1)			C39 H72 O10 N0 P1	731.487	7.15124	0.00965169	0.610777	0.000129182	0.0115813	2.93898	2.73021	2.62477	2.99075	2.87896	2.67765	2.09309	1.005	1.73591	2.11911	1.49137	1.84182	2.24787	2.24784	2.21049	ng
NEG2093		PG(18:0_16:0)-H	PG(34:0)-H	PG	(18:0_16:0)	(18:0)	(16:0)			C40 H78 O10 N0 P1	749.534	9.75902	0.00315963	0.945089	0.212712	1.37593	736.048	746.092	672.088	736.612	772.776	717.063	647.312	641.44	801.395	628.59	723.112	698.281	713.157	713.158	709.261	ng
NEG2096		PG(16:1_18:1)-H	PG(34:2)-H	PG	(16:1_18:1)	(16:1)	(18:1)			C40 H74 O10 N0 P1	745.503	6.99412	0.00469525	3.21293	5.54793e-05	0.967153	50.6978	47.3747	46.163	50.588	51.1771	52.9948	129.902	143.248	233.605	130.49	180.138	143.271	101.174	101.172	100.352	ng
NEG2097		PG(16:0_18:2)-H	PG(34:2)-H	PG	(16:0_18:2)	(16:0)	(18:2)			C40 H74 O10 N0 P1	745.503	7.66514	0.00709797	0.785077	0.00331477	0.41429	146.002	138.63	125.681	143.846	154.755	144.157	114.502	85.6722	132.893	114.271	98.8829	123.506	125.018	126.435	124.792	ng
NEG2098		PG(16:1_18:2)-H	PG(34:3)-H	PG	(16:1_18:2)	(16:1)	(18:2)			C40 H72 O10 N0 P1	743.487	6.06953	0.00923884	1.94807	0.00413049	0.255806	7.17204	6.67464	6.59678	7.01969	7.28893	7.23726	10.3115	12.6177	21.4316	10.111	15.9988	11.3277	9.92556	9.75033	9.79689	ng
NEG21		CL(17:1_16:1_16:1_18:1)-H	CL(67:4)-H	CL	(17:1_16:1_16:1_18:1)	(17:1)	(16:1)	(16:1)	(18:1)	C76 H139 O17 P2	1385.95	15.1859	0.026093	0.706541	0.0155129	0.0773031	13.7594	15.7724	14.6126	16.5238	14.4222	16.4823	12.4732	6.53888	11.99	11.7404	6.45517	15.5022	12.4968	13.1611	12.7652	ng
NEG2100		PG(14:0_20:4)-H	PG(34:4)-H	PG	(14:0_20:4)	(14:0)	(20:4)			C40 H70 O10 N0 P1	741.471	5.91834	0.0351619	1.696	0.0212464	0.12446	2.04857	1.75552	2.08976	2.37557	2.1882	2.07328	2.58487	3.63824	5.28349	2.31156	4.89515	2.53907	3.00782	3.16132	2.95556	ng
NEG2102		PG(35:1)-H	PG(35:1)-H	PG	(35:1)	(35:1)				C41 H78 O10 N0 P1	761.534	3.03246	0.023335	0.988407	0.941739	0.207815	22.1242	21.1823	20.2758	20.9623	23.7464	19.5767	15.3863	28.638	17.9011	13.3539	33.1646	17.9417	20.1183	20.7744	19.8573	ng
NEG2104		PG(17:0_18:1)-H	PG(35:1)-H	PG	(17:0_18:1)	(17:0)	(18:1)			C41 H78 O10 N0 P1	761.534	8.43658	0.108992	3.45476	0.00520767	0.353271	10.7129	12.2039	3.77076	4.96394	5.32961	4.4809	13.5104	17.1147	14.2064	32.0048	25.1069	41.2981	11.3673	10.5785	13.0677	ng
NEG2105		PG(19:1_16:0)-H	PG(35:1)-H	PG	(19:1_16:0)	(19:1)	(16:0)			C41 H78 O10 N0 P1	761.534	9.16217	0.0103477	1.17391	0.0728996	0.425699	46.5403	42.3314	39.7675	46.9093	41.7326	44.6447	53.062	41.2476	66.3299	45.7234	46.8242	54.2914	50.6402	51.6842	51.0148	ng
NEG2106		PG(17:1_18:1)-H	PG(35:2)-H	PG	(17:1_18:1)	(17:1)	(18:1)			C41 H76 O10 N0 P1	759.518	7.47766	0.00672246	3.40665	3.70621e-06	0.664257	21.9613	22.2239	18.988	21.3548	22.3159	21.8343	67.3273	61.639	99.7186	65.5241	75.4117	68.7401	45.3383	45.5023	44.9129	ng
NEG2108		PG(17:1_18:2)-H	PG(35:3)-H	PG	(17:1_18:2)	(17:1)	(18:2)			C41 H74 O10 N0 P1	757.503	6.68526	0.0287813	1.67487	0.00127757	0.130622	2.14202	2.07712	1.92941	2.29696	2.43267	2.38123	3.12318	3.03725	5.21074	3.34218	3.86677	3.62769	2.89186	3.01497	2.85429	ng
NEG211		CL(19:1_20:4_18:2_18:1)-H	CL(75:8)-H	CL	(19:1_20:4_18:2_18:1)	(19:1)	(20:4)	(18:2)	(18:1)	C84 H147 O17 P2	1490.01	15.9086	0.0487749	0.810514	0.0647198	0.0610607	2.74348	3.17446	3.31449	3.31114	3.31618	3.82852	3.40582	2.37515	2.20445	1.74643	3.102	3.12374	2.84914	3.13814	3.03783	ng
NEG2111		PG(36:0)-H	PG(36:0)-H	PG	(36:0)	(36:0)				C42 H82 O10 N0 P1	777.565	10.9036	0.0155338	0.641153	2.60465e-06	0.258553	362.003	387.499	340.979	391.67	399.524	362.157	265.867	198.971	244.056	249.992	217.167	262.588	324.837	330.699	320.636	ng
NEG212		CL(75:9)-H	CL(75:9)-H	CL	(75:9)	(75:9)				C84 H145 O17 P2	1488	15.6365	0.0170121	0.738087	0.0138713	0.0386807	1.87891	2.47366	2.29039	2.00804	2.08516	2.2673	2.151	1.56747	1.0981	1.78865	1.14805	1.84441	1.7651	1.8201	1.81596	ng
NEG2122		PG(18:2_18:2)-H	PG(36:4)-H	PG	(18:2_18:2)	(18:2)	(18:2)			C42 H74 O10 N0 P1	769.503	6.39421	0.00971293	1.79214	0.00329354	0.278735	4.74924	11.2621	9.83178	11.34	13.2592	4.79657	13.7084	15.3292	20.2843	14.853	20.2161	14.6048	14.3542	14.3541	14.114	ng
NEG2124		PG(16:0_20:4)-H	PG(36:4)-H	PG	(16:0_20:4)	(16:0)	(20:4)			C42 H74 O10 N0 P1	769.503	7.63286	0.0042451	0.51559	0.000827952	0.155222	79.4344	76.5326	67.032	78.4957	79.6936	73.7103	54.9292	18.3369	28.514	52.8767	20.9544	58.9302	60.5326	60.532	60.0883	ng
NEG2125		PG(16:1_20:4)-H	PG(36:5)-H	PG	(16:1_20:4)	(16:1)	(20:4)			C42 H72 O10 N0 P1	767.487	5.95326	0.0348635	0.692984	0.00554991	0.0795655	12.1497	11.3286	9.59739	11.3426	10.9063	10.7091	6.9672	7.16926	11.7929	5.51776	7.91928	6.39376	9.28899	9.78692	9.1675	ng
NEG2127		PG(14:0_22:6)-H	PG(36:6)-H	PG	(14:0_22:6)	(14:0)	(22:6)			C42 H70 O10 N0 P1	765.471	5.41408	0.00887527	1.87161	2.73193e-05	0.102631	1.12305	0.992141	1.05979	1.22528	1.17758	1.17246	2.07493	1.68617	2.66579	2.02458	2.01077	2.17172	1.61679	1.61039	1.58954	ng
NEG2128		PG(37:0)-H	PG(37:0)-H	PG	(37:0)	(37:0)				C43 H84 O10 N0 P1	791.581	4.39601	0.0134179	1.03679	0.618363	0.473986	73.9567	69.6056	62.7651	70.4011	74.5483	73.1201	65.7268	67.9874	88.9143	60.0749	86.1263	71.1815	73.079	71.1438	72.1326	ng
NEG2129		PG(19:1_18:0)-H	PG(37:1)-H	PG	(19:1_18:0)	(19:1)	(18:0)			C43 H82 O10 N0 P1	789.565	9.714	0.0381578	1.85514	0.0253655	0.681122	61.5428	77.1516	57.0367	46.4686	78.4851	61.3329	86.9772	189.402	71.008	87.5973	170.381	103.33	93.3707	88.1039	86.9729	ng
NEG213		CL(76:1)-2H	CL(76:1)-2H	CL	(76:1)	(76:1)				C85 H162 O17 P2	758.565	10.499	0.263632	0.930173	0.771308	0.230926	19.0416	28.7447	24.8632	16.0997	23.3219	25.3514	15.6793	10.4439	33.9064	6.51475	35.8079	25.4745	21.0001	12.6635	20.953	ng
NEG2130		PG(37:2)-H	PG(37:2)-H	PG	(37:2)	(37:2)				C43 H80 O10 N0 P1	787.549	3.10516	0.0114302	0.832847	0.159837	0.182659	25.766	34.4179	23.4265	29.2139	27.8373	31.2425	18.7913	27.182	22.0604	19.2157	35.9177	20.0027	26.5439	26.544	26.0219	ng
NEG2131		PG(19:1_18:1)-H	PG(37:2)-H	PG	(19:1_18:1)	(19:1)	(18:1)			C43 H80 O10 N0 P1	787.549	8.46058	0.0385193	4.19163	4.75199e-08	0.482788	8.58656	9.82348	8.63457	8.05048	8.11268	9.41198	33.0432	33.7431	44.8111	33.7261	35.3372	39.9018	19.8604	21.0617	19.6068	ng
NEG2133		PG(19:1_18:2)-H	PG(37:3)-H	PG	(19:1_18:2)	(19:1)	(18:2)			C43 H78 O10 N0 P1	785.534	7.67205	0.00425421	1.80067	1.88507e-05	0.306332	10.8541	10.776	9.38676	10.2426	11.381	10.6424	17.7969	17.4817	23.7336	16.1258	19.0857	19.7278	14.0212	14.0207	14.1245	ng
NEG2134		PG(17:0_20:3)-H	PG(37:3)-H	PG	(17:0_20:3)	(17:0)	(20:3)			C43 H78 O10 N0 P1	785.534	8.5967	0.245939	0.265943	0.00297161	0.0702953	5.24668	3.8973	3.16577	1.47685	3.29953	2.28862	0.791234	0.232615	0.409479	0.990151	0.502508	2.2266	1.77263	1.1046	1.75008	ng
NEG2135		PG(17:1_20:3)-H	PG(37:4)-H	PG	(17:1_20:3)	(17:1)	(20:3)			C43 H76 O10 N0 P1	783.518	6.96913	0.0201378	1.34884	0.0184551	0.107305	2.14649	2.11608	1.90192	2.217	2.36415	2.46868	3.10148	2.08597	3.95939	3.26691	2.56861	2.84164	2.45033	2.54939	2.51653	ng
NEG2136		PG(17:0_20:4)-H	PG(37:4)-H	PG	(17:0_20:4)	(17:0)	(20:4)			C43 H76 O10 N0 P1	783.518	8.19138	0.0160335	0.26381	1.20765e-05	0.0853768	3.58604	3.4839	3.1079	3.70613	3.95445	4.14251	1.4403	0.586923	0.203444	1.63912	0.13888	1.79011	2.81982	2.84594	2.75825	ng
NEG2138		PG(17:1_20:4)-H	PG(37:5)-H	PG	(17:1_20:4)	(17:1)	(20:4)			C43 H74 O10 N0 P1	781.503	6.45735	0.0984778	0.285361	3.29565e-06	0.0705021	2.21291	2.20604	2.17711	2.62852	2.84287	2.71343	0.268712	0.98053	0.468922	0.976155	0.411988	1.11158	1.44454	1.73337	1.71005	ng
NEG2141		PG(18:0_20:1)-H	PG(38:1)-H	PG	(18:0_20:1)	(18:0)	(20:1)			C44 H84 O10 N0 P1	803.581	10.715	5.61132e-05	1.1127	0.356512	0.586009	103.866	103.996	89.6949	104.537	102.5	98.6085	83.6749	124.796	148.164	85.1142	136.462	92.9708	100.943	100.941	100.951	ng
NEG2144		PG(18:1_20:2)-H	PG(38:3)-H	PG	(18:1_20:2)	(18:1)	(20:2)			C44 H80 O10 N0 P1	799.549	8.16827	0.0633723	1.433	0.020032	0.736594	88.8417	91.2774	88.0749	102.135	108.815	111.467	107.539	116.27	164.924	148.055	198.737	110.818	116.718	131.332	129.566	ng
NEG2146		PG(18:0_20:3)-H	PG(38:3)-H	PG	(18:0_20:3)	(18:0)	(20:3)			C44 H80 O10 N0 P1	799.549	9.15774	0.00548014	0.455009	2.55179e-06	0.14164	33.5928	34.1757	27.5458	31.1951	33.9402	30.359	18.679	10.3898	13.4848	15.1455	10.6758	18.4448	23.8383	23.8381	23.6126	ng
NEG2147		PG(18:1_20:3)-H	PG(38:4)-H	PG	(18:1_20:3)	(18:1)	(20:3)			C44 H78 O10 N0 P1	797.534	7.49717	0.00719895	0.919548	0.521835	0.42855	91.9324	86.5694	77.3716	91.3183	96.0563	88.1154	63.3423	77.3341	125.223	60.0089	97.6492	65.0564	80.9906	81.9509	80.8916	ng
NEG2149		PG(18:0_20:4)-H	PG(38:4)-H	PG	(18:0_20:4)	(18:0)	(20:4)			C44 H78 O10 N0 P1	797.534	8.72295	0.00689044	0.333026	3.85429e-06	0.322581	75.577	68.4907	64.3991	72.9813	74.7805	71.3671	33.4332	11.8683	15.4084	33.999	11.0913	36.6004	48.4914	48.9747	48.3316	ng
NEG215		CL(20:4_18:1_18:2_20:3)-H	CL(76:10)-H	CL	(20:4_18:1_18:2_20:3)	(20:4)	(18:1)	(18:2)	(20:3)	C85 H145 O17 P2	1500	15.2199	0.2253	0.695489	0.263991	0.0383729	10.5571	3.59924	11.095	5.13153	4.45047	12.4835	10.7709	3.5954	3.24941	3.954	3.63666	7.70197	5.7808	8.30993	5.69414	ng
NEG2150		PG(18:1_20:4)-H	PG(38:5)-H	PG	(18:1_20:4)	(18:1)	(20:4)			C44 H76 O10 N0 P1	795.518	6.99498	0.00827496	0.57691	0.000819802	0.249901	152.654	121.407	129.395	124.731	154.133	144.961	57.1904	79.4738	123.691	56.7516	96.9642	63.195	99.554	99.7898	98.2648	ng
NEG2153		PG(16:0_22:6)-H	PG(38:6)-H	PG	(16:0_22:6)	(16:0)	(22:6)			C44 H74 O10 N0 P1	793.503	6.23722	0.120068	0.180984	1.49019e-08	0.147873	7.66862	8.27807	6.44879	6.91079	6.4655	7.93281	0.94669	0.797759	1.91351	1.32811	1.23008	1.69369	3.7023	2.99105	3.72355	ng
NEG2154		PG(18:2_20:4)-H	PG(38:6)-H	PG	(18:2_20:4)	(18:2)	(20:4)			C44 H74 O10 N0 P1	793.503	6.81704	0.0216247	0.609101	0.000133924	0.0358416	17.1891	16.4878	14.279	16.9654	18.1403	16.6923	11.9968	6.56947	10.223	11.2155	8.18823	12.5673	13.1025	13.1018	12.6175	ng
NEG2156		PG(16:1_22:6)-H	PG(38:7)-H	PG	(16:1_22:6)	(16:1)	(22:6)			C44 H72 O10 N0 P1	791.487	5.64566	0.0117318	1.19961	0.0883247	0.207886	11.026	9.8964	9.80299	10.4618	10.9136	10.7797	8.93767	11.1284	16.8952	12.2834	12.4465	13.7409	11.9237	12.0481	11.7691	ng
NEG2157		PG(39:1)-H	PG(39:1)-H	PG	(39:1)	(39:1)				C45 H86 O10 N0 P1	817.596	4.35569	0.0351006	2.03529	0.000260339	0.169887	2.20054	2.58767	4.39144	2.656	2.29988	2.66701	5.22655	5.3871	6.13391	4.07599	6.71419	6.66034	3.92444	4.18623	3.9633	ng
NEG2158		PG(19:1_20:2)-H	PG(39:3)-H	PG	(19:1_20:2)	(19:1)	(20:2)			C45 H82 O10 N0 P1	813.565	8.62036	0.162501	3.28543	7.91829e-07	0.304202	6.81839	4.51931	3.65592	4.26776	4.70618	4.30949	12.2095	14.8876	18.9414	14.8758	16.1531	15.8348	7.64547	5.65832	7.59064	ng
NEG2159		PG(19:1_20:3)-H	PG(39:4)-H	PG	(19:1_20:3)	(19:1)	(20:3)			C45 H80 O10 N0 P1	811.549	8.05225	0.018251	0.88275	0.0992852	0.167335	14.4354	13.8084	11.5414	13.6533	14.1309	15.5397	11.0219	12.3831	15.1977	10.7114	13.175	10.8753	12.4768	12.4811	12.8776	ng
NEG216		CL(18:2_20:3_20:4_18:1)-H	CL(76:10)-H	CL	(18:2_20:3_20:4_18:1)	(18:2)	(20:3)	(20:4)	(18:1)	C85 H145 O17 P2	1500	15.877	0.0901103	1.1017	0.800242	0.0654995	1.73747	4.34277	1.41199	2.47303	2.09582	3.43121	3.02211	1.34108	1.49111	0.5884	4.07032	6.55484	3.53255	3.64341	3.06397	ng
NEG2160		PG(19:1_20:4)-H	PG(39:5)-H	PG	(19:1_20:4)	(19:1)	(20:4)			C45 H78 O10 N0 P1	809.534	7.49647	0.194454	1.01961	0.94331	0.0606339	3.55057	2.39662	0.963096	1.30553	2.04176	1.9716	3.36275	0.912012	1.62649	1.22803	2.30495	3.03479	1.12561	0.818916	0.813186	ng
NEG2161		PG(17:0_22:6)-H	PG(39:6)-H	PG	(17:0_22:6)	(17:0)	(22:6)			C45 H76 O10 N0 P1	807.518	7.23564	0.00917615	0.769437	0.000273397	0.223489	44.3456	50.2001	41.1686	47.7911	48.8765	44.309	35.6044	37.2494	33.4417	30.8495	40.6308	35.1204	45.2212	44.5072	44.5129	ng
NEG2162		PG(17:1_22:6)-H	PG(39:7)-H	PG	(17:1_22:6)	(17:1)	(22:6)			C45 H74 O10 N0 P1	805.503	6.16201	0.00701732	1.04986	0.549772	0.131961	5.58914	5.31301	4.95877	5.45644	6.29343	5.63691	5.82804	4.11962	7.01629	5.66132	5.66661	6.61347	5.97713	6.04325	5.96513	ng
NEG2163		PG(20:1_20:1)-H	PG(40:2)-H	PG	(20:1_20:1)	(20:1)	(20:1)			C46 H86 O10 N0 P1	829.596	9.92493	0.140807	4.08605	0.000753639	0.167036	0.952848	1.20041	0.282495	1.99528	1.58286	0.997504	2.45367	5.9136	3.84265	5.56237	3.65583	7.22083	1.75325	2.29941	2.21603	ng
NEG2164		PG(18:1_22:2)-H	PG(40:3)-H	PG	(18:1_22:2)	(18:1)	(22:2)			C46 H84 O10 N0 P1	827.581	9.14303	0.00112453	4.94129	5.97325e-08	0.424422	5.14259	6.05895	4.7929	5.71163	6.34431	5.58126	27.0042	25.7055	33.0114	23.0104	31.4054	26.0468	18.6378	18.638	18.6742	ng
NEG2165		PG(18:1_22:3)-H	PG(40:4)-H	PG	(18:1_22:3)	(18:1)	(22:3)			C46 H82 O10 N0 P1	825.565	8.55259	0.021509	1.25288	0.0191404	0.432273	46.2058	41.3747	37.2348	38.2238	42.0541	37.0788	39.3007	48.6779	61.0463	48.5425	59.3655	46.4805	41.2279	40.0654	39.5341	ng
NEG2166		PG(18:0_22:4)-H	PG(40:4)-H	PG	(18:0_22:4)	(18:0)	(22:4)			C46 H82 O10 N0 P1	825.565	9.46371	0.0100074	0.199474	4.49182e-10	0.206718	14.7075	15.4306	13.0414	15.4087	16.0325	14.9487	3.45695	1.97228	3.16668	3.18944	2.28403	3.79739	9.48774	9.37224	9.30165	ng
NEG2168		PG(18:1_22:4)-H	PG(40:5)-H	PG	(18:1_22:4)	(18:1)	(22:4)			C46 H80 O10 N0 P1	823.549	8.53309	0.0142626	0.355481	1.95379e-06	0.195701	25.1432	21.5612	32.0033	27.7321	24.5085	26.9123	9.13959	5.43329	8.58629	9.42844	12.3371	11.1917	14.5448	14.9657	14.7572	ng
NEG2169		PG(18:0_22:5)-H	PG(40:5)-H	PG	(18:0_22:5)	(18:0)	(22:5)			C46 H80 O10 N0 P1	823.549	9.14745	0.0433569	0.168932	1.06672e-05	0.0805989	2.89275	2.92009	2.41827	1.86415	1.55096	2.44239	0.1437	0.40683	0.205644	0.736376	0.537545	0.349919	1.24531	1.33171	1.22952	ng
NEG2170		PG(18:1_22:5)-H	PG(40:6)-H	PG	(18:1_22:5)	(18:1)	(22:5)			C46 H78 O10 N0 P1	821.534	7.05353	0.0308834	0.733457	0.00316615	0.1566	32.9947	33.5397	29.3487	32.7129	36.7881	33.6494	22.6791	17.5916	32.6615	23.274	22.6612	27.1153	27.3562	28.6642	27.0557	ng
NEG2172		PG(18:0_22:6)-H	PG(40:6)-H	PG	(18:0_22:6)	(18:0)	(22:6)			C46 H78 O10 N0 P1	821.534	8.40378	0.00244573	0.333299	4.28993e-06	0.135362	14.1788	14.0567	11.3047	11.7582	12.2408	12.0092	6.12014	2.14943	3.00663	5.2998	2.2667	6.33759	8.30339	8.27813	8.31829	ng
NEG2173		PG(22:5_18:2)-H	PG(40:7)-H	PG	(22:5_18:2)	(22:5)	(18:2)			C46 H76 O10 N0 P1	819.518	5.95084	0.0938021	0.485772	6.75138e-05	0.0634426	13.8673	11.9844	11.0601	15.7426	11.5104	11.687	8.91785	4.70554	6.90545	6.49677	4.68498	5.13609	9.62203	11.195	9.49264	ng
NEG2176		PG(18:2_22:6)-H	PG(40:8)-H	PG	(18:2_22:6)	(18:2)	(22:6)			C46 H74 O10 N0 P1	817.503	5.92515	0.0543503	0.517983	1.95663e-06	0.161046	77.7767	72.203	67.2397	85.1225	77.751	83.4024	42.2072	30.6101	49.251	39.1559	35.6046	43.2536	63.9901	69.7112	63.1612	ng
NEG2178		PG(18:3_22:6)-H	PG(40:9)-H	PG	(18:3_22:6)	(18:3)	(22:6)			C46 H72 O10 N0 P1	815.487	5.21478	0.0295288	0.537446	9.04959e-06	0.0128853	1.41256	1.19453	1.22804	1.2024	1.17764	1.35902	0.769193	0.502808	0.799171	0.658769	0.515633	0.825149	1.09726	1.03452	1.06221	ng
NEG2179		PG(41:2)-H	PG(41:2)-H	PG	(41:2)	(41:2)				C47 H88 O10 N0 P1	843.612	4.40797	0.0662649	7.21313	1.02204e-06	0.07764	0.0570738	0.134084	0.10208	0.174993	0.089862	0.200552	0.928003	0.949402	0.797028	0.680454	1.20365	0.913668	0.463478	0.529012	0.503701	ng
NEG218		CL(20:5_18:1_18:2_20:3)-H	CL(76:11)-H	CL	(20:5_18:1_18:2_20:3)	(20:5)	(18:1)	(18:2)	(20:3)	C85 H143 O17 P2	1497.98	15.2324	0.0289621	0.768147	0.0585014	0.0964421	7.70775	12.2525	7.32595	11.377	8.11753	8.02458	8.46209	7.59172	5.28461	7.95983	6.157	6.64334	8.34587	8.12009	7.876	ng
NEG2180		PG(19:1_22:6)-H	PG(41:7)-H	PG	(19:1_22:6)	(19:1)	(22:6)			C47 H78 O10 N0 P1	833.534	7.50468	0.0157791	0.630855	1.81978e-05	0.142719	172.334	205.498	174.729	184.725	165.268	148.428	119.762	110.303	111.182	95.2784	112.749	113.743	145.725	146.351	150.029	ng
NEG2181		PG(20:4_22:6)-H	PG(42:10)-H	PG	(20:4_22:6)	(20:4)	(22:6)			C48 H74 O10 N0 P1	841.503	5.8292	0.0118874	0.189673	2.39164e-11	0.372099	48.2777	44.0964	42.3704	48.2754	49.0659	45.9539	8.88738	7.17215	10.4647	8.49104	8.13817	9.58328	29.0478	29.3611	28.6719	ng
NEG2183		PG(20:5_22:6)-H	PG(42:11)-H	PG	(20:5_22:6)	(20:5)	(22:6)			C48 H72 O10 N0 P1	839.487	4.82173	0.0413905	0.0994824	5.67526e-09	0.0499484	0.811592	0.695868	0.673479	0.728728	0.683924	0.617604	0.06952	0.165341	0.0589481	0.0152132	0.0170006	0.0929167	0.488289	0.458238	0.452285	ng
NEG2184		PG(20:1_22:4)-H	PG(42:5)-H	PG	(20:1_22:4)	(20:1)	(22:4)			C48 H84 O10 N0 P1	851.581	8.73195	0.00844888	0.911992	0.886767	0.208056	6.91145	6.13363	74.9105	7.04093	81.0818	6.58709	3.68014	48.1636	6.2301	3.94071	57.7746	46.8001	5.20036	5.20039	5.27685	ng
NEG2185		PG(20:1_22:5)-H	PG(42:6)-H	PG	(20:1_22:5)	(20:1)	(22:5)			C48 H82 O10 N0 P1	849.565	8.55074	0.0174157	0.665665	0.0071374	0.0479093	7.83392	7.51641	6.7796	7.88318	9.02221	6.55143	6.00337	2.38671	6.24964	3.79217	5.48039	6.43323	6.399	6.62413	6.53747	ng
NEG2186		PG(20:3_22:4)-H	PG(42:7)-H	PG	(20:3_22:4)	(20:3)	(22:4)			C48 H80 O10 N0 P1	847.549	7.30897	0.00654428	0.130627	1.7394e-09	0.210487	12.8357	13.1585	11.7516	14.6435	14.1351	11.6547	1.17986	2.84126	1.87707	1.43811	1.48509	1.39094	7.49036	7.53413	7.43631	ng
NEG2187		PG(20:1_22:6)-H	PG(42:7)-H	PG	(20:1_22:6)	(20:1)	(22:6)			C48 H80 O10 N0 P1	847.549	7.82087	0.0120771	1.24174	0.464744	0.288975	57.0785	15.4828	13.2165	14.4419	18.1946	15.6344	26.7289	23.7067	33.2291	27.2459	26.1293	29.4133	19.7683	20.2503	19.9821	ng
NEG2188		PG(22:4_20:4)-H	PG(42:8)-H	PG	(22:4_20:4)	(22:4)	(20:4)			C48 H78 O10 N0 P1	845.534	6.90638	0.0317241	0.379765	2.02516e-08	0.270139	53.4828	46.8823	43.6155	49.3684	49.4747	44.5842	17.5752	14.0549	22.4316	17.9397	17.3363	19.8097	33.1939	31.2376	32.7621	ng
NEG2190		PG(20:3_22:6)-H	PG(42:9)-H	PG	(20:3_22:6)	(20:3)	(22:6)			C48 H76 O10 N0 P1	843.518	6.109	0.0230644	0.187079	7.94478e-10	0.382855	55.4841	43.2887	46.6824	51.2328	48.7578	48.0059	8.94068	7.62232	11.505	7.95224	10.2295	8.64899	33.0686	33.0685	31.7649	ng
NEG2191		PG(43:1)-H	PG(43:1)-H	PG	(43:1)	(43:1)				C49 H94 O10 N0 P1	873.659	6.109	0.00442619	2.88821	0.0101765	0.0524593	0.204701	0.171227	0.145788	0.213227	0.136353	0.259108	0.274614	0.471798	0.893875	0.25447	0.836596	0.533491	0.323331	0.323697	0.32106	ng
NEG2192		PG(22:4_22:6)-H	PG(44:10)-H	PG	(22:4_22:6)	(22:4)	(22:6)			C50 H78 O10 N0 P1	869.534	6.52781	0.0107318	0.208818	1.88641e-10	0.346728	45.1103	39.1358	38.7915	42.6086	46.5183	42.2566	8.7707	7.89771	10.0772	9.03474	8.00634	9.34095	26.8115	27.0345	26.4644	ng
NEG2193		PG(22:5_22:5)-H	PG(44:10)-H	PG	(22:5_22:5)	(22:5)	(22:5)			C50 H78 O10 N0 P1	869.534	6.93534	0.00507698	0.927631	0.785886	0.0903224	3.55107	4.27485	3.77842	11.5837	4.08121	4.53952	5.85345	3.09434	4.68367	5.58881	3.74227	6.54426	3.52815	3.52815	3.55927	ng
NEG2194		PG(22:5_22:6)-H	PG(44:11)-H	PG	(22:5_22:6)	(22:5)	(22:6)			C50 H76 O10 N0 P1	867.518	5.88125	0.0320251	0.326355	6.37349e-09	0.170117	16.3067	15.4794	15.2619	17.1139	17.1833	16.3783	6.31137	3.82964	5.13273	6.33227	3.77173	6.5148	11.6403	11.7756	11.081	ng
NEG2195		PG(22:6_22:6)-H	PG(44:12)-H	PG	(22:6_22:6)	(22:6)	(22:6)			C50 H74 O10 N0 P1	865.503	5.43218	0.00263571	0.468227	6.11393e-06	0.14058	41.9667	36.5537	36.1125	39.6106	42.4232	39.7054	22.5675	11.5196	16.0075	22.497	13.8192	24.2649	29.5616	29.5609	29.4265	ng
NEG2197		PG(22:4_22:4)-H	PG(44:8)-H	PG	(22:4_22:4)	(22:4)	(22:4)			C50 H82 O10 N0 P1	873.565	7.5422	0.01583	0.0943813	2.18875e-09	0.262212	18.8505	17.4203	15.9312	18.7191	22.0775	18.5352	1.61497	1.58078	2.41393	1.36061	1.8575	1.6989	11.4282	11.6405	11.2799	ng
NEG2198		PG(22:4_22:5)-H	PG(44:9)-H	PG	(22:4_22:5)	(22:4)	(22:5)			C50 H80 O10 N0 P1	871.549	6.88244	0.0220797	0.157674	1.40844e-09	0.133819	5.96564	5.37146	5.22167	5.2091	6.41049	5.70418	1.09678	0.411811	1.19519	1.06961	0.812881	0.756122	3.61218	3.61295	3.47615	ng
NEG22		CL(67:4)-H	CL(67:4)-H	CL	(67:4)	(67:4)				C76 H139 O17 P2	1385.95	15.611	0.311744	1.29787	0.539566	0.052561	0.394809	1.30176	1.17221	1.22638	0.782939	1.4199	2.8277	0.505795	2.79233	1.05767	0.497717	0.492798	0.995707	1.61146	0.949443	ng
NEG220		CL(20:1_18:0_18:0_20:1)-H	CL(76:2)-H	CL	(20:1_18:0_18:0_20:1)	(20:1)	(18:0)	(18:0)	(20:1)	C85 H161 O17 P2	1516.12	16.9292	0.168952	1.23033	0.288001	0.0922077	1.6119	1.99923	2.05936	2.18579	2.95948	3.12631	2.53856	4.13674	3.4374	2.01691	3.52556	1.49822	2.82794	3.77288	2.87143	ng
NEG2200		PG(54:1)-H	PG(54:1)-H	PG	(54:1)	(54:1)				C60 H116 O10 N0 P1	1027.83	4.427	0.0231112	1.03064	0.745827	0.0435021	0.748377	0.617961	0.609926	0.723744	0.580811	0.637639	0.853687	0.519932	0.726032	0.552237	0.768353	0.618291	0.643619	0.664318	0.635235	ng
NEG2201		PI(16:0_14:0)-H	PI(30:0)-H	PI	(16:0_14:0)	(16:0)	(14:0)			C39 H74 O13 N0 P1	781.487	7.16904	0.0492696	0.552589	3.24138e-06	0.0423615	15.7761	17.4641	14.8968	16.2845	17.7746	15.1583	7.20234	9.75185	8.80095	8.99561	11.4032	7.64316	12.8391	11.6347	12.3255	ng
NEG2202		PI(20:0_10:1)-H	PI(30:1)-H	PI	(20:0_10:1)	(20:0)	(10:1)			C39 H72 O13 N0 P1	779.472	6.08255	0.0187489	1.10058	0.293289	0.156002	7.47071	6.91541	6.27992	7.09711	7.2585	6.76396	6.86789	6.54986	9.60383	6.07631	7.52011	9.3703	7.20038	7.03486	6.93877	ng
NEG2203		PI(16:0_16:0)-H	PI(32:0)-H	PI	(16:0_16:0)	(16:0)	(16:0)			C41 H78 O13 N0 P1	809.519	8.31203	0.0180743	0.414433	1.25101e-05	0.408817	166.723	205.415	187.03	174.764	212.119	181.271	79.0827	98.8789	78.7258	75.9688	109.237	25.3065	156.44	151.026	152.696	ng
NEG2204		PI(16:0_16:1)-H	PI(32:1)-H	PI	(16:0_16:1)	(16:0)	(16:1)			C41 H76 O13 N0 P1	807.503	7.30432	0.0274533	0.642674	9.79233e-06	0.220307	301.92	298.584	253.921	272.526	285.466	272.045	173.149	145.794	205.2	178.47	169.733	210.215	245.46	232.595	236.953	ng
NEG2205		PI(16:1_16:1)-H	PI(32:2)-H	PI	(16:1_16:1)	(16:1)	(16:1)			C41 H74 O13 N0 P1	805.487	6.25971	0.0256349	0.739268	0.00981769	0.119758	23.1943	22.7099	19.9765	21.5887	23.1061	24.6015	15.5509	11.5033	23.125	16.1126	13.6667	19.9735	17.3909	18.101	18.2504	ng
NEG2207		PI(17:1_16:0)-H	PI(33:1)-H	PI	(17:1_16:0)	(17:1)	(16:0)			C42 H78 O13 N0 P1	821.519	7.45707	0.137465	1.20434	0.196322	0.709128	164.517	124.383	120.782	105.279	153.084	122.866	116.566	104.684	210.555	184.275	150.124	186.322	141.628	111.821	113.279	ng
NEG2210		PI(18:0_16:0)-H	PI(34:0)-H	PI	(18:0_16:0)	(18:0)	(16:0)			C43 H82 O13 N0 P1	837.55	9.40365	0.0243053	0.610853	0.0150289	0.123385	116.144	134.721	117.494	130.489	172.794	109.258	77.2593	108.213	66.3808	80.0526	123.694	21.4155	123.235	117.392	120.62	ng
NEG2213		PI(18:1e_16:0)-H	PI(34:1e)-H	PI	(18:1e_16:0)	(18:1e)	(16:0)			C43 H82 O12 N0 P1	821.555	8.99267	0.0143022	1.14107	0.383892	0.325127	32.0221	34.7677	24.7567	28.6336	32.7823	29.5888	46.6677	22.6515	25.9426	43.7381	25.8038	43.4992	34.1015	33.1986	33.3681	ng
NEG2214		PI(16:1_18:1)-H	PI(34:2)-H	PI	(16:1_18:1)	(16:1)	(18:1)			C43 H78 O13 N0 P1	833.519	7.50312	0.0232434	0.642012	0.000129715	0.312569	858.941	869.203	712.777	778.052	803.956	792.645	503.031	367.172	610.195	514.343	451.504	645.414	666.077	636.797	645.084	ng
NEG2217		PI(16:0e_18:2)-H	PI(34:2e)-H	PI	(16:0e_18:2)	(16:0e)	(18:2)			C43 H80 O12 N0 P1	819.539	8.13837	0.0817297	0.863896	0.34507	0.108936	9.09287	7.82233	7.04462	8.28026	9.24502	9.77073	11.1146	4.40817	5.89148	9.39064	4.9629	8.51186	7.7197	8.62963	7.37925	ng
NEG2218		PI(16:1_18:2)-H	PI(34:3)-H	PI	(16:1_18:2)	(16:1)	(18:2)			C43 H76 O13 N0 P1	831.503	6.64524	0.025156	0.424253	9.0701e-07	0.173079	32.5056	32.4332	27.1521	28.8433	31.5494	30.8115	12.9776	8.32453	15.6553	13.5988	9.7776	17.4297	21.9814	20.9381	21.2319	ng
NEG2219		PI(16:0_18:3)-H	PI(34:3)-H	PI	(16:0_18:3)	(16:0)	(18:3)			C43 H76 O13 N0 P1	831.503	7.10109	0.0556373	1.11656	0.356734	0.168236	9.78294	8.29311	6.53927	7.29259	8.01762	8.03933	9.34386	6.82399	12.1357	6.43205	8.95345	9.86644	8.2291	7.84861	7.36185	ng
NEG222		CL(18:1_20:1_20:1_18:0)-H	CL(76:3)-H	CL	(18:1_20:1_20:1_18:0)	(18:1)	(20:1)	(20:1)	(18:0)	C85 H159 O17 P2	1514.11	16.7347	0.0428372	2.86354	0.00745105	0.167035	2.09216	1.69653	2.02228	2.13483	1.60576	3.07452	3.00074	10.0234	7.98315	3.62825	7.35081	4.16895	2.38733	2.5687	2.38687	ng
NEG2220		PI(14:0_20:4)-H	PI(34:4)-H	PI	(14:0_20:4)	(14:0)	(20:4)			C43 H74 O13 N0 P1	829.487	6.22825	0.0681033	0.689057	0.0138133	0.0430081	6.26163	6.28245	4.46785	6.20699	5.97642	5.9348	4.11299	2.415	5.75824	4.45996	2.54379	4.91668	4.7384	5.19916	4.5616	ng
NEG2221		PI(34:5e)-H	PI(34:5e)-H	PI	(34:5e)	(34:5e)				C43 H74 O12 N0 P1	813.492	7.69238	0.0151538	0.799122	0.0192555	0.169973	28.7777	23.2896	21.2029	24.3933	23.4472	23.9392	20.3572	13.4202	22.6538	21.7167	17.0661	20.6986	21.6136	20.992	21.1567	ng
NEG2222		PI(18:0_17:0)-H	PI(35:0)-H	PI	(18:0_17:0)	(18:0)	(17:0)			C44 H84 O13 N0 P1	851.566	9.71857	0.178245	1.91392	0.0220782	0.152096	2.51779	2.21529	3.99236	2.95861	4.0712	2.74566	3.12875	9.76683	5.20064	5.17191	7.77603	4.3651	4.32143	5.61311	4.06018	ng
NEG2223		PI(17:0_18:1)-H	PI(35:1)-H	PI	(17:0_18:1)	(17:0)	(18:1)			C44 H82 O13 N0 P1	849.55	8.94623	0.0362714	1.00222	0.96401	0.595745	125.393	136.597	116.129	125.133	131.455	120.543	131.852	117.097	104.273	131.67	137.105	134.927	131.558	122.556	125.503	ng
NEG2224		PI(17:1_18:1)-H	PI(35:2)-H	PI	(17:1_18:1)	(17:1)	(18:1)			C44 H80 O13 N0 P1	847.534	7.97352	0.0768854	0.890222	0.245627	0.537576	163.869	182.444	155.084	165.277	175.163	122.798	168.346	119.575	112.84	150.012	125.961	182.006	156.505	149.041	134.347	ng
NEG2225		PI(18:0_18:0)-H	PI(36:0)-H	PI	(18:0_18:0)	(18:0)	(18:0)			C45 H86 O13 N0 P1	865.581	10.462	0.144663	0.908782	0.849669	0.0859208	5.61262	5.68958	4.13179	5.30773	9.32198	4.23185	2.0572	10.1889	1.45122	1.667	15.7041	0.0987395	4.8424	3.65967	4.64728	ng
NEG2230		PI(18:0e_18:1)-H	PI(36:1e)-H	PI	(18:0e_18:1)	(18:0e)	(18:1)			C45 H86 O12 N0 P1	849.586	10.1097	0.0500206	2.67171	0.00287864	0.379993	13.3384	8.65228	9.546	9.50113	12.1542	9.18742	39.3361	15.2064	20.3471	39.8155	19.8736	32.0808	20.8368	20.3364	18.9065	ng
NEG2232		PI(18:0_18:2)-H	PI(36:2)-H	PI	(18:0_18:2)	(18:0)	(18:2)			C45 H82 O13 N0 P1	861.55	9.01855	0.719071	0.456168	0.114604	1.12047	64.9272	5682.89	5613.11	7608.31	9751.05	11389.1	238.008	51.8764	63.0966	5567.64	5067.99	7308.01	521.393	4336.18	4359.75	ng
NEG2233		PI(18:1e_18:1)-H	PI(36:2e)-H	PI	(18:1e_18:1)	(18:1e)	(18:1)			C45 H84 O12 N0 P1	847.571	9.1377	0.0243155	2.55757	0.00150163	0.353728	7.34548	11.7541	4.54132	10.596	12.4592	9.58935	24.8702	14.0826	22.8253	27.309	18.3999	36.4671	16.1849	15.4223	15.7299	ng
NEG2234		PI(36:3)-H	PI(36:3)-H	PI	(36:3)	(36:3)				C45 H80 O13 N0 P1	859.534	3.73976	0.0177506	0.864135	0.565047	0.105302	6.87542	3.9393	8.22756	6.09483	8.95798	6.11026	6.02917	2.71614	11.7353	2.72425	5.46877	6.06916	5.46616	5.28453	5.32632	ng
NEG2235		PI(18:1_18:2)-H	PI(36:3)-H	PI	(18:1_18:2)	(18:1)	(18:2)			C45 H80 O13 N0 P1	859.534	7.65509	0.0243092	0.446002	1.94373e-05	0.54263	500.606	495.047	412.107	439.566	473.447	457.472	233.348	111.839	204.006	225.255	138.73	325.926	344.848	328.503	337.669	ng
NEG2236		PI(16:0_20:3)-H	PI(36:3)-H	PI	(16:0_20:3)	(16:0)	(20:3)			C45 H80 O13 N0 P1	859.534	8.20734	0.0373257	1.57888	0.000442358	0.555326	46.9914	42.9699	41.3825	38.1116	43.8567	49.4086	77.1468	52.8748	73.8174	69.098	58.8078	83.0598	57.3976	53.6677	54.0408	ng
NEG2237		PI(16:0e_20:3)-H	PI(36:3e)-H	PI	(16:0e_20:3)	(16:0e)	(20:3)			C45 H82 O12 N0 P1	845.555	8.42901	0.179269	0.655403	0.309304	0.0408436	7.64546	7.32643	5.60979	3.38423	5.71457	19.0075	4.046	2.37631	11.5127	4.01966	5.02971	4.92587	4.64968	6.45722	6.48299	ng
NEG2238		PI(18:2_18:2)-H	PI(36:4)-H	PI	(18:2_18:2)	(18:2)	(18:2)			C45 H78 O13 N0 P1	857.519	6.82455	0.0364015	0.33549	3.47097e-06	0.231762	40.5224	30.3875	36.7978	33.3306	38.3032	36.3521	11.4776	4.36628	14.0377	15.5962	8.04047	18.8448	19.6571	18.7894	20.2003	ng
NEG2239		PI(16:0_20:4)-H	PI(36:4)-H	PI	(16:0_20:4)	(16:0)	(20:4)			C45 H78 O13 N0 P1	857.519	7.38583	0.0245615	0.680842	0.000862018	0.545751	1070.5	1078.05	1001.82	980.204	1016.17	1023.15	758.695	447.523	780.841	773.337	547.089	893.238	864.281	823.251	839.159	ng
NEG224		CL(20:4_16:0_18:0_22:0)-H	CL(76:4)-H	CL	(20:4_16:0_18:0_22:0)	(20:4)	(16:0)	(18:0)	(22:0)	C85 H157 O17 P2	1512.09	10.349	0.0169903	1.20445	0.00494528	0.472279	48.7444	47.6349	45.1566	55.5994	50.8551	53.6296	60.9464	51.4585	62.3805	60.5573	58.4441	69.5005	57.4855	59.2664	59.1496	ng
NEG2241		PI(16:0e_20:4)-H	PI(36:4e)-H	PI	(16:0e_20:4)	(16:0e)	(20:4)			C45 H80 O12 N0 P1	843.539	7.98598	0.030905	0.913809	0.63162	0.344715	78.5138	75.4704	64.3307	74.6193	73.3817	71.1153	90.2848	27.8243	58.3508	89.8911	34.6662	98.7112	73.0741	74.5454	70.1391	ng
NEG2242		PI(36:4e)-H	PI(36:4e)-H	PI	(36:4e)	(36:4e)				C45 H80 O12 N0 P1	843.539	9.712	0.02412	1.13212	0.314114	0.224805	16.9496	14.095	12.6248	14.4141	14.1682	12.1348	19.7745	11.8064	13.9578	20.7807	11.846	17.3704	14.7125	14.7402	14.12	ng
NEG2243		PI(16:1_20:4)-H	PI(36:5)-H	PI	(16:1_20:4)	(16:1)	(20:4)			C45 H76 O13 N0 P1	855.503	6.42039	0.0251467	0.669802	0.00604417	0.118761	50.7898	46.8273	42.7926	45.747	45.1463	45.0043	32.0527	16.8578	34.5516	39.1893	19.7986	42.6212	38.0504	36.2456	36.7525	ng
NEG2244		PI(16:1e_20:4)-H	PI(36:5e)-H	PI	(16:1e_20:4)	(16:1e)	(20:4)			C45 H78 O12 N0 P1	841.524	9.426	0.0549241	0.755334	0.0977964	0.0638992	8.35377	7.69418	5.4853	5.4366	5.27194	5.19137	3.82336	2.99359	7.32809	4.51558	5.29902	4.31489	5.498	5.09432	5.67549	ng
NEG2245		PI(16:2e_20:4)-H	PI(36:6e)-H	PI	(16:2e_20:4)	(16:2e)	(20:4)			C45 H76 O12 N0 P1	839.508	7.179	0.0258555	1.64525	0.00576673	0.462248	35.393	31.4871	26.7312	27.4713	29.009	26.4702	36.0694	43.7507	72.6226	40.4463	49.5897	48.0102	34.5617	32.8206	33.772	ng
NEG2246		PI(37:0e)-H	PI(37:0e)-H	PI	(37:0e)	(37:0e)				C46 H90 O12 N0 P1	865.618	9.57888	0.0192631	0.724536	0.00138112	0.212589	73.9697	69.2456	58.5712	65.8515	66.2693	64.0802	46.7538	35.3424	60.5077	49.636	42.1732	53.943	53.6094	52.5862	51.5833	ng
NEG2247		PI(19:1_18:0)-H	PI(37:1)-H	PI	(19:1_18:0)	(19:1)	(18:0)			C46 H86 O13 N0 P1	877.581	10.0121	0.0820391	6.91688	2.13532e-05	0.382286	3.48155	3.84808	1.07273	1.98463	5.48912	4.01564	23.7685	27.2548	13.2613	19.9435	31.4032	21.9575	9.3498	10.765	10.8642	ng
NEG2248		PI(19:1_18:1)-H	PI(37:2)-H	PI	(19:1_18:1)	(19:1)	(18:1)			C46 H84 O13 N0 P1	875.566	8.98743	0.124661	2.30279	1.63008e-05	0.818974	55.2648	61.4829	50.7147	49.9989	61.149	51.5559	111.368	104.145	121.602	123.413	132.5	167.275	80.7701	63.4012	77.3773	ng
NEG2249		PI(17:0_20:2)-H	PI(37:2)-H	PI	(17:0_20:2)	(17:0)	(20:2)			C46 H84 O13 N0 P1	875.566	9.40002	0.0358358	6.85262	0.000467376	0.373862	2.27562	2.17623	2.47075	2.13868	6.31008	4.8561	19.5378	10.006	31.1703	16.1458	28.0889	33.6622	12.3766	12.7686	11.8858	ng
NEG225		CL(76:4)-H	CL(76:4)-H	CL	(76:4)	(76:4)				C85 H157 O17 P2	1512.09	11.4392	0.0255223	0.762284	0.0360791	0.123632	15.8466	22.8465	26.2652	18.309	17.4533	16.4708	16.454	16.3874	12.6836	11.399	15.9164	16.4928	16.0907	16.0832	16.8087	ng
NEG2250		PI(19:1_18:2)-H	PI(37:3)-H	PI	(19:1_18:2)	(19:1)	(18:2)			C46 H82 O13 N0 P1	873.55	7.92659	0.0313416	0.852733	0.24744	0.125153	12.4496	15.2323	12.0375	12.9271	15.436	13.893	8.5583	6.73213	9.93825	15.6288	13.7598	15.286	12.3605	11.7808	11.6612	ng
NEG2251		PI(17:0_20:3)-H	PI(37:3)-H	PI	(17:0_20:3)	(17:0)	(20:3)			C46 H82 O13 N0 P1	873.55	8.38732	0.100424	1.72368	0.000226813	0.322278	12.5094	10.995	11.3219	13.1758	13.1896	14.2629	21.1239	19.3704	28.1453	16.851	22.3258	22.2434	18.6443	21.5739	17.8922	ng
NEG2252		PI(17:0_20:4)-H	PI(37:4)-H	PI	(17:0_20:4)	(17:0)	(20:4)			C46 H80 O13 N0 P1	871.534	7.85668	0.066337	0.506056	5.88008e-07	0.284802	209.085	210.193	176.175	202.33	195.854	203.778	95.3362	77.1164	107.273	108.765	89.51	127.958	167.008	146.458	160.265	ng
NEG2253		PI(37:4e)-H	PI(37:4e)-H	PI	(37:4e)	(37:4e)				C46 H82 O12 N0 P1	857.555	8.5519	0.0675415	0.698463	0.260617	0.127746	18.5408	18.5101	13.6545	11.7667	13.3573	7.6628	9.78651	4.32314	4.8483	17.9449	1.69522	19.7181	10.7293	9.52722	9.60643	ng
NEG2254		PI(17:1_20:4)-H	PI(37:5)-H	PI	(17:1_20:4)	(17:1)	(20:4)			C46 H78 O13 N0 P1	869.519	6.93936	0.0230376	0.501838	0.000218404	0.110121	48.0489	42.011	39.5507	41.9441	39.9342	41.9828	25.0373	9.6195	22.3716	25.7063	12.2328	32.2343	30.4767	29.1938	29.423	ng
NEG2258		PI(18:0e_20:2)-H	PI(38:2e)-H	PI	(18:0e_20:2)	(18:0e)	(20:2)			C47 H88 O12 N0 P1	875.602	10.2636	0.0537417	4.40356	7.33644e-05	0.24622	1.52686	4.72288	1.17876	1.77538	2.30558	1.63555	9.38204	8.50826	6.21997	13.4826	8.84447	11.4475	5.8059	5.22617	5.42321	ng
NEG226		CL(18:1_20:1_20:1_18:1)-H	CL(76:4)-H	CL	(18:1_20:1_20:1_18:1)	(18:1)	(20:1)	(20:1)	(18:1)	C85 H157 O17 P2	1512.09	16.5406	0.022266	1.40702	0.0223335	0.170497	4.75814	5.36484	4.8023	5.20029	5.61843	5.58258	7.88722	7.20969	10.3279	6.77675	7.42093	4.45472	5.449	5.68914	5.51813	ng
NEG2260		PI(18:0e_20:3)-H	PI(38:3e)-H	PI	(18:0e_20:3)	(18:0e)	(20:3)			C47 H86 O12 N0 P1	873.586	9.55901	0.0765728	1.27216	0.205962	0.234438	14.5801	13.7885	12.0489	13.5096	11.75	12.4561	16.4128	9.9331	14.1945	22.1438	10.8518	25.862	16.0068	13.7727	15.3827	ng
NEG2267		PI(16:0e_22:4)-H	PI(38:4e)-H	PI	(16:0e_22:4)	(16:0e)	(22:4)			C47 H84 O12 N0 P1	871.571	8.7484	0.0645759	0.339286	2.59179e-07	0.324251	73.2504	71.09	61.2133	60.5756	64.0413	60.6151	26.4735	15.1677	23.8884	25.7222	12.625	28.7115	48.5512	42.7168	46.5721	ng
NEG2268		PI(18:1_20:4)-H	PI(38:5)-H	PI	(18:1_20:4)	(18:1)	(20:4)			C47 H80 O13 N0 P1	883.534	7.47825	0.0204926	0.825229	0.153576	1.82768	3251	3139.86	2613.57	2902.01	2901	2838.98	2776.79	1354.42	2588.89	2769.36	1634.35	3438.53	2661.4	2614.31	2554.67	ng
NEG2271		PI(18:1e_20:4)-H	PI(38:5e)-H	PI	(18:1e_20:4)	(18:1e)	(20:4)			C47 H82 O12 N0 P1	869.555	8.04277	0.0271203	0.613691	0.00273402	0.177413	159.537	152.373	135.716	146.291	149.037	147.525	107.236	50.4749	87.8942	111.025	52.0911	137.758	116.962	110.812	113.459	ng
NEG2272		PI(18:2_20:4)-H	PI(38:6)-H	PI	(18:2_20:4)	(18:2)	(20:4)			C47 H78 O13 N0 P1	881.519	6.635	0.0243899	0.621094	0.0116879	0.171487	96.5127	86.9566	80.5508	84.4475	87.058	86.5766	65.8376	24.1016	47.4346	76.1477	25.9405	84.8126	69.288	66.0009	67.4329	ng
NEG2273		PI(16:0_22:6)-H	PI(38:6)-H	PI	(16:0_22:6)	(16:0)	(22:6)			C47 H78 O13 N0 P1	881.519	7.08432	0.0246207	0.491914	4.8815e-06	0.20777	99.3333	105.035	88.2441	95.1309	93.0233	94.7717	45.6628	29.5819	62.2756	47.6459	38.9189	59.03	74.6508	71.118	72.3791	ng
NEG2274		PI(16:0e_22:6)-H	PI(38:6e)-H	PI	(16:0e_22:6)	(16:0e)	(22:6)			C47 H80 O12 N0 P1	867.539	7.66255	0.0261626	0.523304	0.00111876	0.129571	62.9692	59.9012	48.036	51.2605	54.0012	52.8186	36.5771	13.0804	23.924	37.3368	15.7974	45.4446	41.7593	39.7752	41.4743	ng
NEG2275		PI(39:0e)-H	PI(39:0e)-H	PI	(39:0e)	(39:0e)				C48 H94 O12 N0 P1	893.649	3.636	0.100024	0.200604	0.000111905	0.0680904	2.38138	1.70436	2.02814	1.5445	1.29129	2.98408	0.618454	0.310576	0.181393	0.38386	0.42179	0.47788	0.768981	0.890862	0.740103	ng
NEG2276		PI(19:0_20:2)-H	PI(39:2)-H	PI	(19:0_20:2)	(19:0)	(20:2)			C48 H88 O13 N0 P1	903.597	10.2036	0.0485129	8.37145	9.32305e-07	0.361078	1.68669	3.51178	1.36096	1.79336	2.79692	3.01138	14.1748	21.6877	19.2627	16.6581	25.133	21.6326	9.63456	9.1736	10.1088	ng
NEG2277		PI(19:1_20:2)-H	PI(39:3)-H	PI	(19:1_20:2)	(19:1)	(20:2)			C48 H86 O13 N0 P1	901.581	9.51275	0.0268813	2.87291	1.82303e-06	0.752457	35.8088	38.4627	29.0703	31.9858	36.4585	34.1215	79.4541	95.503	113.652	84.9689	119.372	98.6024	64.9608	61.8788	64.7295	ng
NEG2278		PI(17:0_22:4)-H	PI(39:4)-H	PI	(17:0_22:4)	(17:0)	(22:4)			C48 H84 O13 N0 P1	899.566	8.54449	0.0177877	1.37679	0.110318	0.495876	48.1687	54.8869	40.2083	47.9808	54.1048	64.5094	62.1594	47.3452	55.0108	80.2659	62.7211	119.11	43.3658	44.7109	44.7482	ng
NEG2279		PI(19:0_20:4)-H	PI(39:4)-H	PI	(19:0_20:4)	(19:0)	(20:4)			C48 H84 O13 N0 P1	899.566	9.03482	0.0135111	1.25235	0.0757018	0.282991	17.1978	25.2064	15.7825	16.9898	19.6973	16.1845	19.2368	31.3434	23.9056	19.0467	24.0911	21.4596	19.879	20.2489	20.4109	ng
NEG228		CL(22:4_18:0_18:0_18:1)-H	CL(76:5)-H	CL	(22:4_18:0_18:0_18:1)	(22:4)	(18:0)	(18:0)	(18:1)	C85 H155 O17 P2	1510.07	16.3575	0.208295	0.702048	0.135474	0.0605251	6.22369	3.91667	6.73252	7.75719	8.58896	8.7918	9.40223	4.34619	3.68156	2.75579	6.42141	2.88645	4.27186	6.04478	4.30203	ng
NEG2280		PI(17:1_22:4)-H	PI(39:5)-H	PI	(17:1_22:4)	(17:1)	(22:4)			C48 H82 O13 N0 P1	897.55	7.567	0.0289464	0.878376	0.206202	0.393354	100.722	100.619	84.1082	90.6027	95.2787	91.6779	85.2599	58.8001	83.6089	84.7069	66.4787	115.678	87.5023	82.6934	84.2394	ng
NEG2281		PI(19:1_20:4)-H	PI(39:5)-H	PI	(19:1_20:4)	(19:1)	(20:4)			C48 H82 O13 N0 P1	897.55	7.99662	0.0258035	0.821821	0.111222	0.342788	106.975	104.048	89.0789	99.5783	101.41	97.8068	86.5079	56.4491	88.6172	86.6182	54.363	119.631	83.4955	79.5468	82.8339	ng
NEG2282		PI(39:5e)-H	PI(39:5e)-H	PI	(39:5e)	(39:5e)				C48 H84 O12 N0 P1	883.571	8.548	0.099894	0.227777	0.00310331	0.0938098	5.63269	6.3455	6.6267	2.50256	5.83875	2.02327	0.0884242	1.64e-06	2.82405	2.10539	0.104863	1.47584	2.63337	2.22067	2.22918	ng
NEG2283		PI(17:0_22:6)-H	PI(39:6)-H	PI	(17:0_22:6)	(17:0)	(22:6)			C48 H80 O13 N0 P1	895.534	7.63846	0.354783	0.489764	0.00050971	0.0424065	3.97889	4.69446	3.94752	5.21284	5.48609	6.83601	2.77438	2.06654	3.45898	2.52387	1.69274	2.25272	5.59682	9.78915	5.44961	ng
NEG2284		PI(18:0_22:1)-H	PI(40:1)-H	PI	(18:0_22:1)	(18:0)	(22:1)			C49 H92 O13 N0 P1	919.628	11.4424	0.0427725	27.0977	0.0154617	0.409576	0.667675	3.9077	0.899841	0.502155	0.45634	0.672409	17.2396	62.9048	34.0852	12.647	62.9522	2.7308	9.52906	9.10356	8.74935	ng
NEG2285		PI(18:0_22:2)-H	PI(40:2)-H	PI	(18:0_22:2)	(18:0)	(22:2)			C49 H90 O13 N0 P1	917.612	10.5224	0.0242451	6.29419	0.000454663	0.434973	10.3474	0.761548	1.01828	1.32816	8.77255	8.53362	20.0145	44.4562	32.3981	22.7771	49.4219	24.5511	16.3864	15.612	15.967	ng
NEG2286		PI(40:3)-H	PI(40:3)-H	PI	(40:3)	(40:3)				C49 H88 O13 N0 P1	915.597	5.92461	0.0237089	0.894748	0.672754	0.61643	284.92	147.313	283.602	260.097	321.092	208.617	171.43	115.623	475.091	116.358	207.378	261.289	224.266	224.464	215.277	ng
NEG2288		PI(18:0_22:3)-H	PI(40:3)-H	PI	(18:0_22:3)	(18:0)	(22:3)			C49 H88 O13 N0 P1	915.597	9.86305	0.124468	5.31101	2.61127e-06	0.841449	13.7655	22.812	17.7479	19.0752	28.332	23.1592	87.8882	120.816	149.896	102.041	110.158	92.5026	65.8327	62.6439	51.5961	ng
NEG2289		PI(20:2_20:2)-H	PI(40:4)-H	PI	(20:2_20:2)	(20:2)	(20:2)			C49 H86 O13 N0 P1	913.581	5.906	0.0439657	0.948375	0.769273	0.182799	17.4873	13.7398	15.2857	17.11	22.5317	15.596	14.5385	10.8095	28.0914	10.7396	14.7888	17.5299	15.8669	16.6177	15.2208	ng
NEG229		CL(20:4_20:1_18:0_18:1)-H	CL(76:6)-H	CL	(20:4_20:1_18:0_18:1)	(20:4)	(20:1)	(18:0)	(18:1)	C85 H153 O17 P2	1508.06	16.1347	0.0327836	0.840081	0.476946	0.0966755	11.7251	8.44403	7.56949	9.23153	16.8656	15.6709	14.0474	4.95051	14.4386	5.05198	6.28989	13.6128	6.60609	7.04507	6.75713	ng
NEG2290		PI(18:0_22:4)-H	PI(40:4)-H	PI	(18:0_22:4)	(18:0)	(22:4)			C49 H86 O13 N0 P1	913.581	9.2422	0.0278264	1.13013	0.167277	1.44017	571.234	635.186	460.528	536.422	577.523	554.394	611.332	538.087	716.551	503.441	621.703	778.2	670.774	634.559	655.64	ng
NEG2291		PI(18:0e_22:4)-H	PI(40:4e)-H	PI	(18:0e_22:4)	(18:0e)	(22:4)			C49 H88 O12 N0 P1	899.602	9.83122	0.0824873	0.403863	0.0268916	0.176907	34.0032	38.4874	33.6672	27.2275	37.4926	66.766	11.7888	4.39626	3.24176	12.0318	50.5337	13.9833	27.4973	23.3972	26.4216	ng
NEG2292		PI(18:1_22:4)-H	PI(40:5)-H	PI	(18:1_22:4)	(18:1)	(22:4)			C49 H84 O13 N0 P1	911.566	8.47988	0.0487164	1.12731	0.218268	1.45268	681.829	619.782	510.174	589.097	582.066	485.334	546.571	518.547	734.057	699.07	594.841	816.75	547.423	496.608	525.515	ng
NEG2293		PI(18:0_22:5)-H	PI(40:5)-H	PI	(18:0_22:5)	(18:0)	(22:5)			C49 H84 O13 N0 P1	911.566	8.92059	0.0279011	1.88181	8.53133e-05	0.48769	26.1674	27.5245	30.2914	24.9497	22.1592	22.7507	54.6484	39.58	49.3401	53.7379	36.6315	55.5659	37.5922	38.0981	36.0985	ng
NEG2294		PI(18:1e_22:4)-H	PI(40:5e)-H	PI	(18:1e_22:4)	(18:1e)	(22:4)			C49 H86 O12 N0 P1	897.586	8.8402	0.0243011	0.35687	1.09778e-05	0.221744	33.1951	36.2211	23.7277	27.8684	36.4721	34.2045	10.4772	8.21734	16.1529	12.3817	6.76104	14.4179	22.6421	21.5688	22.0761	ng
NEG2295		PI(18:1_22:5)-H	PI(40:6)-H	PI	(18:1_22:5)	(18:1)	(22:5)			C49 H82 O13 N0 P1	909.55	7.51514	0.00776725	0.639854	0.00206326	0.158317	139.576	139.978	110.854	126.588	127.458	130.751	90.3811	49.6799	88.9257	91.1512	56.8608	119.018	107.516	105.859	106.686	ng
NEG2296		PI(18:0_22:6)-H	PI(40:6)-H	PI	(18:0_22:6)	(18:0)	(22:6)			C49 H82 O13 N0 P1	909.55	8.19922	0.0243225	0.802311	0.0060877	0.581239	268.057	276.828	237.981	244.061	267.516	258.377	203.456	158.879	245.528	204.705	190.107	243.171	239.848	228.462	233.972	ng
NEG2297		PI(18:1e_22:5)-H	PI(40:6e)-H	PI	(18:1e_22:5)	(18:1e)	(22:5)			C49 H84 O12 N0 P1	895.571	8.07114	0.0215278	0.291894	2.46071e-06	0.229249	33.9834	29.2876	24.7223	27.2699	29.8055	27.7305	13.1091	2.46974	11.0553	9.5089	3.96092	10.3351	20.5434	19.9008	19.7227	ng
NEG2298		PI(18:0e_22:6)-H	PI(40:6e)-H	PI	(18:0e_22:6)	(18:0e)	(22:6)			C49 H84 O12 N0 P1	895.571	8.738	0.0541106	0.483892	0.000697792	0.0692105	13.0494	14.5403	12.4487	11.8357	13.9976	15.0392	10.3372	3.67168	4.66432	7.98294	2.62529	9.87069	11.4112	10.8668	10.2391	ng
NEG2299		PI(20:3_20:4)-H	PI(40:7)-H	PI	(20:3_20:4)	(20:3)	(20:4)			C49 H80 O13 N0 P1	907.534	6.88799	0.0208527	0.386838	9.85727e-05	0.176772	36.0348	32.3032	32.2758	32.6789	32.5699	36.0935	18.1111	4.21969	8.45801	21.1767	5.27268	20.8862	24.2131	24.4475	23.4858	ng
NEG2300		PI(20:4_20:4)-H	PI(40:8)-H	PI	(20:4_20:4)	(20:4)	(20:4)			C49 H78 O13 N0 P1	905.519	6.37168	0.012941	0.872767	0.64453	0.247813	38.7262	37.2962	33.1545	33.92	35.5848	38.8765	45.2907	7.08982	17.3868	61.6141	8.14882	50.3473	31.6059	31.9888	31.1718	ng
NEG2301		PI(40:9e)-H	PI(40:9e)-H	PI	(40:9e)	(40:9e)				C49 H78 O12 N0 P1	889.524	7.683	0.0667817	0.789327	0.308466	0.0828776	12.8742	11.4603	7.72755	5.30479	8.5932	11.5169	7.63583	2.96561	11.1629	11.694	3.83826	8.07148	7.23594	6.34034	6.94446	ng
NEG2302		PI(42:0)-H	PI(42:0)-H	PI	(42:0)	(42:0)				C51 H98 O13 N0 P1	949.675	4.39294	0.103006	1.01723	0.847097	0.161768	9.04181	10.7646	8.48706	7.24977	8.80585	9.59101	7.67105	8.55936	9.68663	11.0798	7.36741	10.5054	8.12951	6.65287	7.80174	ng
NEG2305		PI(18:0_24:1)-H	PI(42:1)-H	PI	(18:0_24:1)	(18:0)	(24:1)			C51 H96 O13 N0 P1	947.659	12.3479	0.0509239	11.1539	0.0369281	0.238666	1.08316	0.891349	1.24873	0.410986	2.18042	0.583651	5.95837	21.6919	6.92814	6.27144	29.3197	1.19677	5.09516	4.66399	5.10673	ng
NEG2306		PI(42:10e)-H	PI(42:10e)-H	PI	(42:10e)	(42:10e)				C51 H80 O12 N0 P1	915.539	7.74	0.0308645	2.45568	0.00323429	0.144984	2.39034	1.36915	0.878234	1.21075	1.29405	3.18562	5.34325	2.79325	3.49115	2.85046	5.1472	5.73733	2.26812	2.16042	2.14345	ng
NEG2307		PI(18:0_24:2)-H	PI(42:2)-H	PI	(18:0_24:2)	(18:0)	(24:2)			C51 H94 O13 N0 P1	945.644	11.5373	0.19492	1.72485	0.150493	0.20994	9.09383	8.43462	7.21653	8.17083	8.63925	8.72027	10.968	29.4004	7.64338	4.84443	22.7525	11.1087	3.63129	4.83491	3.39863	ng
NEG2308		PI(20:1_22:4)-H	PI(42:5)-H	PI	(20:1_22:4)	(20:1)	(22:4)			C51 H88 O13 N0 P1	939.597	9.2633	0.021182	5.237	4.32487e-07	0.267348	1.22352	1.32239	1.46424	2.09804	2.10985	4.39108	9.90116	9.29692	12.6288	10.8394	10.4168	12.9508	7.19162	6.98004	6.90456	ng
NEG2309		PI(20:3_22:4)-H	PI(42:7)-H	PI	(20:3_22:4)	(20:3)	(22:4)			C51 H84 O13 N0 P1	935.566	7.683	0.0778069	0.0665896	1.55991e-05	0.13377	4.43046	6.7547	2.59906	4.41794	5.88985	5.18338	0.150157	0.216452	0.224241	0.568861	0.439287	0.350439	1.71417	1.63908	1.90364	ng
NEG231		CL(76:7)-2H	CL(76:7)-2H	CL	(76:7)	(76:7)				C85 H150 O17 P2	752.518	9.741	0.0157448	0.806032	0.00364309	0.332981	83.0297	84.4518	79.5273	89.4541	85.9851	83.054	75.951	55.963	66.4503	71.773	56.7855	80.5281	76.1426	78.5147	76.8709	ng
NEG2310		PI(22:4_20:4)-H	PI(42:8)-H	PI	(22:4_20:4)	(22:4)	(20:4)			C51 H82 O13 N0 P1	933.55	7.21171	0.013452	0.334067	7.54933e-05	0.147774	17.6901	16.8753	13.6398	14.9207	15.7001	15.44	6.68679	1.35335	2.80278	9.21937	1.85618	9.57263	10.3407	10.0741	10.1523	ng
NEG2311		PI(22:5_20:4)-H	PI(42:9)-H	PI	(22:5_20:4)	(22:5)	(20:4)			C51 H80 O13 N0 P1	931.534	6.45204	0.034452	0.425079	0.000303445	0.0563306	4.55199	4.59823	4.11532	3.98499	4.61426	4.26299	2.41522	0.656168	1.24483	2.97996	0.743649	3.06654	3.07896	2.87549	2.95787	ng
NEG2312		PI(50:5)-H	PI(50:5)-H	PI	(50:5)	(50:5)				C59 H104 O13 N0 P1	1051.72	4.008	0.0676171	0.365879	2.15627e-05	0.0595993	2.27552	2.02695	2.21724	2.66067	2.5576	2.75874	0.481266	0.492852	1.61866	0.916651	0.914241	0.880379	1.90926	1.82683	1.66946	ng
NEG2313		PI(60:5)-H	PI(60:5)-H	PI	(60:5)	(60:5)				C69 H124 O13 N0 P1	1191.88	16.022	0.245904	0.0209433	0.00155419	0.124356	8.95845	5.11952	2.25064	3.23156	3.23102	3.41579	0.151614	0.0733946	2e-06	0.0457626	0.146204	0.131883	1.1516	0.774568	0.764748	ng
NEG2314		PIP(32:0e)-H	PIP(32:0e)-H	PIP	(32:0e)	(32:0e)				C41 H81 O15 N0 P2	875.506	1.74176	0.0752297	0.254521	0.000566866	0.101784	6.97822	3.07363	7.47593	4.05951	5.43849	5.4413	1.33165	1.35254	3.25549	1.65603	0.243694	0.424161	3.8763	3.34224	3.71748	ng
NEG2315		PIP(34:1e)-H	PIP(34:1e)-H	PIP	(34:1e)	(34:1e)				C43 H83 O15 N0 P2	901.521	1.7523	0.00700813	0.35981	0.0103292	0.115561	10.1153	4.83541	14.192	10.1492	14.4491	9.98933	1.17652	4.32235	11.2574	1.06666	1.02385	4.0841	8.43931	8.50611	8.55816	ng
NEG2316		PIP(18:1e_18:1)-H	PIP(36:2e)-H	PIP	(18:1e_18:1)	(18:1e)	(18:1)			C45 H85 O15 N0 P2	927.537	6.16112	0.0333142	0.584037	0.0217042	0.14911	84.9935	67.423	75.9615	78.5504	66.0146	98.8193	55.156	13.9401	51.8135	87.0374	18.2623	49.3172	52.5587	55.5267	55.8697	ng
NEG232		CL(18:2_20:1_18:1_20:3)-H	CL(76:7)-H	CL	(18:2_20:1_18:1_20:3)	(18:2)	(20:1)	(18:1)	(20:3)	C85 H151 O17 P2	1506.04	15.8836	0.0456528	0.574489	0.0109778	0.0289503	17.0895	10.1936	16.0266	20.3657	18.5149	12.6285	8.88973	13.0806	13.9976	5.42638	5.55261	7.52535	8.96155	9.69132	8.9652	ng
NEG2320		PIP(18:1e_18:2)-H	PIP(36:3e)-H	PIP	(18:1e_18:2)	(18:1e)	(18:2)			C45 H83 O15 N0 P2	925.521	6.74719	0.151791	0.540337	0.0074573	0.0377844	8.5642	7.1543	5.47208	9.80178	7.29236	9.1843	6.08899	1.80706	5.21207	4.27916	1.61289	6.64908	9.13621	11.5805	8.86213	ng
NEG2321		PIP(38:1e)-H	PIP(38:1e)-H	PIP	(38:1e)	(38:1e)				C47 H91 O15 N0 P2	957.584	2.08396	0.0131495	3.53142	0.00384481	0.469042	8.88071	13.5402	10.7482	14.3964	10.6006	13.8718	43.1113	17.3103	54.9436	48.9134	21.4776	68.6395	21.5193	20.9778	21.1328	ng
NEG2322		PIP(20:4e_18:1)-H	PIP(38:5e)-H	PIP	(20:4e_18:1)	(20:4e)	(18:1)			C47 H83 O15 N0 P2	949.521	6.043	0.0388969	0.633402	0.0767713	0.058832	21.9545	10.5477	17.1216	16.3993	14.3369	17.3666	12.2683	1.38144	12.8536	18.5283	3.99269	12.8758	10.9513	10.1325	10.5145	ng
NEG2323		PIP(32:1_18:1)-H	PIP(50:2)-H	PIP	(32:1_18:1)	(32:1)	(18:1)			C59 H111 O16 N0 P2	1137.74	11.561	0.0123474	1.70595	0.208333	0.120034	1.61775	4.29383	1.2972	2.57671	2.10118	4.08914	5.66108	0.965959	7.9686	7.33175	0.427857	4.89864	3.17298	3.09805	3.11909	ng
NEG2325		PIP(52:1)-H	PIP(52:1)-H	PIP	(52:1)	(52:1)				C61 H117 O16 N0 P2	1167.78	16.286	0.152795	3.00209	0.153095	0.0447718	0.0598144	0.0560243	0.212531	0.247711	0.284354	0.262125	0.346481	0.327814	1.74353	0.408065	0.368949	0.175191	0.218701	0.272903	0.206006	ng
NEG2326		PIP(34:1_18:1)-H	PIP(52:2)-H	PIP	(34:1_18:1)	(34:1)	(18:1)			C61 H115 O16 N0 P2	1165.77	12.4102	0.075696	1.24876	0.359351	0.325883	34.3327	24.5698	14.7629	26.6787	31.0249	34.3055	38.6785	19.0583	47.7239	51.8623	11.8273	37.7378	32.7601	31.1987	28.1862	ng
NEG2328		PIP(34:1_18:2)-H	PIP(52:3)-H	PIP	(34:1_18:2)	(34:1)	(18:2)			C61 H113 O16 N0 P2	1163.75	11.63	0.0212534	0.72846	0.061493	0.176132	92.3986	77.5521	74.0014	82.3029	82.2017	93.3958	74.3554	26.949	87.5124	66.0123	32.4015	78.3488	67.2075	65.2064	64.5228	ng
NEG2329		PIP(52:3)-H	PIP(52:3)-H	PIP	(52:3)	(52:3)				C61 H113 O16 N0 P2	1163.75	12.3404	0.26524	0.956851	0.88586	0.1081	5.35093	6.06385	7.2354	12.4186	9.50798	14.0718	17.547	2.62202	8.034	8.98545	3.50934	11.5927	16.8284	25.4373	16.1809	ng
NEG233		CL(20:4_18:1_20:1_18:1)-H	CL(76:7)-H	CL	(20:4_18:1_20:1_18:1)	(20:4)	(18:1)	(20:1)	(18:1)	C85 H151 O17 P2	1506.04	16.3214	0.122919	0.558668	0.111076	0.0123041	10.4333	3.05614	13.4299	13.8457	11.4952	2.95507	2.50075	9.70089	2.88447	6.9006	5.43476	3.42555	3.6554	3.82927	4.58559	ng
NEG2335		PIP(52:4)-H	PIP(52:4)-H	PIP	(52:4)	(52:4)				C61 H111 O16 N0 P2	1161.74	11.0281	0.124483	0.449521	0.0013786	0.158142	45.9228	38.6742	32.1919	37.3403	33.8245	38.0783	24.1318	5.51185	11.3813	26.4958	5.77496	28.3104	23.5103	18.4724	22.569	ng
NEG2336		PIP(38:1_14:3)-H	PIP(52:4)-H	PIP	(38:1_14:3)	(38:1)	(14:3)			C61 H111 O16 N0 P2	1161.74	15.235	0.0733153	0.723987	0.750619	0.042586	0.10111	1.72984	12.3784	0.0429374	0.269003	0.216049	0.990038	1.13428	2.28936	1.75998	0.339285	4.15671	1.98645	1.75556	1.75224	ng
NEG234		CL(18:2_18:1_18:1_22:4)-H	CL(76:8)-H	CL	(18:2_18:1_18:1_22:4)	(18:2)	(18:1)	(18:1)	(22:4)	C85 H149 O17 P2	1504.03	15.6297	0.0303302	0.676879	0.0288776	0.0621003	14.0634	14.2334	14.0727	14.6935	14.5462	10.4003	14.7149	5.12827	5.21105	11.4248	7.41444	11.6171	10.4923	10.2083	9.87469	ng
NEG2340		PIP(36:0_18:1)-H	PIP(54:1)-H	PIP	(36:0_18:1)	(36:0)	(18:1)			C63 H121 O16 N0 P2	1195.81	13.9985	0.0505289	0.685042	0.0613771	0.0632845	26.0559	24.0008	22.8391	23.1141	24.4531	23.4808	12.9824	10.9209	33.5984	17.2012	11.1183	12.7865	18.6088	16.8213	17.8584	ng
NEG2341		PIP(36:1_18:1)-H	PIP(54:2)-H	PIP	(36:1_18:1)	(36:1)	(18:1)			C63 H119 O16 N0 P2	1193.8	13.495	0.226641	2.35901	0.214691	0.335869	24.0665	15.9376	15.2994	19.4613	16.6833	10.4108	22.8615	3.09635	42.9762	35.3288	14.4472	121.576	38.0355	25.7548	26.6924	ng
NEG2342		PIP(54:2)-H	PIP(54:2)-H	PIP	(54:2)	(54:2)				C63 H119 O16 N0 P2	1193.8	14.802	0.485557	0.263476	0.087612	0.234315	63.2405	114.646	1.78505	68.3857	0.862029	42.9776	0.169253	1.92957	4.38656	6.33446	23.4915	40.5966	5.67725	2.91107	8.41515	ng
NEG2344		PIP(36:1_18:2)-H	PIP(54:3)-H	PIP	(36:1_18:2)	(36:1)	(18:2)			C63 H117 O16 N0 P2	1191.78	12.4466	0.0203714	0.901567	0.501855	0.479725	162.363	143.754	135.119	144.741	144.531	180.265	151.689	65.1612	171.091	188.341	84.7988	160.041	127.511	125.191	122.423	ng
NEG2345		PIP(54:3)-H	PIP(54:3)-H	PIP	(54:3)	(54:3)				C63 H117 O16 N0 P2	1191.78	12.6563	0.0203728	0.90707	0.527985	0.483451	161.892	141.63	134.831	144.337	143.969	179.465	151.157	65.3922	172.227	187.691	84.6123	160.838	127.381	125.027	122.297	ng
NEG2347		PIP(36:0_18:4)-H	PIP(54:4)-H	PIP	(36:0_18:4)	(36:0)	(18:4)			C63 H115 O16 N0 P2	1189.77	11.8852	0.031566	0.639142	0.0304508	0.262387	254.118	168.179	147.021	194.523	152.624	172.968	139.186	48.9313	126.701	167.105	58.8801	155.499	126.48	119.37	120.35	ng
NEG235		CL(20:2_18:1_20:3_18:2)-H	CL(76:8)-H	CL	(20:2_18:1_20:3_18:2)	(20:2)	(18:1)	(20:3)	(18:2)	C85 H149 O17 P2	1504.03	16.0949	0.128866	1.08158	0.737217	0.136188	5.77046	5.73923	6.63887	5.32243	6.7673	13.7115	7.8008	8.29137	2.75047	10.9213	9.81388	7.95737	7.91646	9.84076	7.94133	ng
NEG2350		PIP(54:4)-H	PIP(54:4)-H	PIP	(54:4)	(54:4)				C63 H115 O16 N0 P2	1189.77	13.7909	0.712312	2183	0.326572	3.85628	3.63014	0.667282	1.41097	0.962827	0.273999	0.203984	8.56364	1.4937	19.5041	15200.2	49.6473	327.285	10.9879	2.68797	4.61737	ng
NEG2356		PIP(54:5)-H	PIP(54:5)-H	PIP	(54:5)	(54:5)				C63 H113 O16 N0 P2	1187.75	11.2472	0.045902	0.466718	0.000987673	0.133897	48.7667	41.8283	43.8521	42.0621	47.4789	51.1592	31.4309	6.22611	20.6632	28.8326	6.70219	34.5611	29.487	31.0395	28.33	ng
NEG2361		PIP(56:5)-H	PIP(56:5)-H	PIP	(56:5)	(56:5)				C65 H117 O16 N0 P2	1215.78	12.0342	0.0488736	0.384546	0.000924699	0.124507	18.1032	15.3954	14.0394	15.8348	16.2129	19.6934	9.53018	0.717624	4.90772	11.1365	0.608169	11.2771	9.19626	8.44194	9.2023	ng
NEG2364		PIP2(22:3)-H	PIP2(22:3)-H	PIP2	(22:3)	(22:3)				C31 H54 O19 N0 P3	823.248	1.217	0.0275606	1.7755	0.174488	0.0754107	0.697644	0.887035	0.472956	0.55807	0.94712	1.25684	1.79043	0.357164	0.600235	2.99282	0.850967	1.96571	1.42105	1.35883	1.42974	ng
NEG2365		PIP2(42:9)-H	PIP2(42:9)-H	PIP2	(42:9)	(42:9)				C51 H82 O19 N0 P3	1091.47	6.71371	0.00819673	1.13996	0.0582067	0.18379	9.96935	8.53298	7.17966	8.09476	8.46226	8.25752	9.39874	8.39548	10.7261	9.88797	8.53499	10.6205	8.68449	8.54592	8.59211	ng
NEG2366		PIP2(22:6_22:6)-H	PIP2(44:12)-H	PIP2	(22:6_22:6)	(22:6)	(22:6)			C53 H80 O19 N0 P3	1113.45	5.78974	0.0703102	0.175167	1.91462e-05	0.0818621	3.41668	2.47236	2.50134	2.78887	2.71302	1.79325	0.891535	0.411022	0.123588	1.14424	0.0734477	0.103748	1.21582	1.06102	1.17989	ng
NEG2367		PIP3(35:2)-H	PIP3(35:2)-H	PIP3	(35:2)	(35:2)				C44 H83 O22 N0 P4	1087.43	4.039	0.0161539	0.42488	9.28171e-07	0.0681083	4.32989	3.97036	3.54452	3.52186	3.85199	4.01284	1.35523	1.48948	2.45378	1.3987	1.69718	1.47621	2.71002	2.65075	2.6264	ng
NEG2368		PIP3(39:5)-H	PIP3(39:5)-H	PIP3	(39:5)	(39:5)				C48 H85 O22 N0 P4	1137.45	5.45	0.0245754	0.35841	0.000122812	0.0602862	3.54449	3.03787	2.13554	2.65173	2.84447	2.41102	1.17808	0.380002	0.984252	1.40051	0.38058	1.63519	1.62385	1.5479	1.60207	ng
NEG237		CL(18:2_18:1_20:3_20:3)-H	CL(76:9)-H	CL	(18:2_18:1_20:3_20:3)	(18:2)	(18:1)	(20:3)	(20:3)	C85 H147 O17 P2	1502.01	15.3934	0.0901125	0.452013	0.00104258	0.085862	14.8246	12.7311	10.4099	19.6519	12.7121	13.7299	9.56807	4.48156	5.71782	5.88371	2.88103	9.46391	9.79984	11.7318	11.0322	ng
NEG2370		PS(22:1e)-H	PS(22:1e)-H	PS	(22:1e)	(22:1e)				C28 H53 O9 N1 P1	578.346	2.886	0.0190596	0.980647	0.970168	0.0704395	0.368812	0.738388	11.7336	6.80008	0.330355	11.7394	7.57614	1.70951	2.74482	6.67322	2.28986	10.1034	5.74471	5.67107	5.53263	ng
NEG2371		PS(24:3)-H	PS(24:3)-H	PS	(24:3)	(24:3)				C30 H51 O10 N1 P1	616.326	1.44536	0.0108476	0.472577	7.76105e-05	0.0624837	7.5405	9.40227	8.81779	7.10738	5.59571	8.25645	4.35325	3.25089	4.30044	2.56104	3.17302	4.4402	8.34219	8.22535	8.16648	ng
NEG2372		PS(26:1e)-H	PS(26:1e)-H	PS	(26:1e)	(26:1e)				C32 H61 O9 N1 P1	634.409	3.7503	0.0674865	1.13698	0.499208	0.0785292	1.39743	1.71947	2.36966	2.04761	1.24536	3.32419	2.79345	1.35621	2.67342	2.34201	1.80688	2.78978	3.4631	3.03308	3.18749	ng
NEG2373		PS(26:2e)-H	PS(26:2e)-H	PS	(26:2e)	(26:2e)				C32 H59 O9 N1 P1	632.393	2.554	0.115174	1.77185	0.0118298	0.0649951	0.709779	0.679854	0.561135	0.300274	0.41903	0.673553	0.959119	0.603367	1.1758	0.792889	0.929626	1.4636	1.34514	1.08751	1.32948	ng
NEG2374		PS(16:0_16:0)-H	PS(32:0)-H	PS	(16:0_16:0)	(16:0)	(16:0)			C38 H73 O10 N1 P1	734.498	8.56598	0.217074	5.09349	0.0776717	0.159872	1.2696	2.40696	0.932702	1.03699	1.56285	0.85203	2.07832	17.6081	7.96505	1.69681	11.5482	0.162696	3.81201	5.39047	3.73033	ng
NEG2375		PS(16:0_16:1)-H	PS(32:1)-H	PS	(16:0_16:1)	(16:0)	(16:1)			C38 H71 O10 N1 P1	732.482	7.51004	0.0579108	2.39311	0.00549015	0.229009	5.04893	5.62343	4.49753	2.76387	6.49597	3.9151	6.04883	16.0992	13.037	7.37185	16.0526	9.2229	8.04329	7.28165	7.29262	ng
NEG2377		PS(18:0_16:0)-H	PS(34:0)-H	PS	(18:0_16:0)	(18:0)	(16:0)			C40 H77 O10 N1 P1	762.529	9.61532	0.0208053	1.40307	0.25334	0.381222	36.8293	36.1408	35.293	33.9771	49.2787	32.6887	29.7838	90.9996	45.2979	30.409	89.2728	28.817	40.6878	39.3258	40.8533	ng
NEG238		CL(18:2_20:3_18:1_20:3)-H	CL(76:9)-H	CL	(18:2_20:3_18:1_20:3)	(18:2)	(20:3)	(18:1)	(20:3)	C85 H147 O17 P2	1502.01	15.8428	0.0740578	0.338535	1.39542e-07	0.154717	13.5023	11.2347	13.4948	14.819	14.6835	15.7956	4.15035	5.88685	4.56261	3.81505	4.84706	5.01591	7.1691	7.42224	8.24726	ng
NEG2380		PS(16:0_18:1)-H	PS(34:1)-H	PS	(16:0_18:1)	(16:0)	(18:1)			C40 H75 O10 N1 P1	760.513	8.58483	0.0164661	1.30733	0.214457	0.767974	165.199	166.391	83.3049	153.158	228.777	123.774	116.561	290.954	160.152	148.158	281.453	206.258	180.276	185.428	185.602	ng
NEG2395		PS(16:1_18:1)-H	PS(34:2)-H	PS	(16:1_18:1)	(16:1)	(18:1)			C40 H73 O10 N1 P1	758.498	7.649	0.10661	1.9038	0.00606566	0.265283	12.9959	9.74467	9.19169	8.51884	3.75063	5.36263	13.7481	22.5167	14.1267	10.2663	16.7721	16.9306	12.8574	10.4216	12.2055	ng
NEG2396		PS(34:2e)-H	PS(34:2e)-H	PS	(34:2e)	(34:2e)				C40 H75 O9 N1 P1	744.518	8.63	0.0427643	0.778232	0.222664	0.0670729	6.296	5.65916	8.42577	5.6131	9.79345	8.83068	4.13307	4.13582	8.81432	3.69101	4.72142	9.22766	5.91814	6.38145	6.37706	ng
NEG2397		PS(17:0_18:1)-H	PS(35:1)-H	PS	(17:0_18:1)	(17:0)	(18:1)			C41 H77 O10 N1 P1	774.529	9.40363	0.0275778	0.591967	1.96814e-06	0.0752148	163.199	170.408	161.693	181.862	169.927	193.957	102.616	90.2696	125.497	95.644	94.401	107.838	130.128	136.292	136.777	ng
NEG240		CL(23:0_16:0_20:0_18:0)-H	CL(77:0)-H	CL	(23:0_16:0_20:0_18:0)	(23:0)	(16:0)	(20:0)	(18:0)	C86 H167 O17 P2	1534.17	10.535	0.0483252	0.570373	0.00692863	0.0268377	7.26952	8.42028	6.65075	7.72157	3.10268	8.49312	2.61292	4.66196	4.31497	4.64412	3.47383	4.05275	4.742	4.89065	5.20992	ng
NEG2400		PS(35:2e)-H	PS(35:2e)-H	PS	(35:2e)	(35:2e)				C41 H77 O9 N1 P1	758.534	6.52582	0.0429927	1.11619	0.752758	0.0814494	2.79958	2.34228	3.02936	2.53884	2.63173	2.56438	1.4052	2.93487	7.44666	1.26508	2.94483	1.75769	2.85778	2.63743	2.82668	ng
NEG2402		PS(16:2e_19:0)-H	PS(35:2e)-H	PS	(16:2e_19:0)	(16:2e)	(19:0)			C41 H77 O9 N1 P1	758.534	7.615	0.0482424	0.999555	0.995646	0.276375	31.3722	29.3039	29.1758	29.4152	24.9316	23.797	30.469	24.1543	26.8663	30.1624	21.876	34.3931	28.3122	25.8842	28.0038	ng
NEG241		CL(77:1)-2H	CL(77:1)-2H	CL	(77:1)	(77:1)				C86 H164 O17 P2	765.573	8.693	0.0178427	1.14999	0.381682	0.415578	49.8599	49.4503	45.8413	54.1229	54.6101	58.3813	41.9237	77.3027	81.0701	40.8919	76.9145	41.0008	53.2872	55.1224	53.6924	ng
NEG2416		PS(18:0_18:1)-H	PS(36:1)-H	PS	(18:0_18:1)	(18:0)	(18:1)			C42 H79 O10 N1 P1	788.545	9.70958	0.00388928	1.338	0.0650349	1.81362	689.919	677.014	662.921	579.889	1032.52	566.868	740.297	1249.07	691.914	879.261	1156.33	914.929	870.571	863.853	866.695	ng
NEG242		CL(77:3)-H	CL(77:3)-H	CL	(77:3)	(77:3)				C86 H161 O17 P2	1528.12	10.23	0.0151591	1.46844	0.0224852	0.366985	20.5985	25.4375	20.4322	25.0639	23.257	24.3824	24.998	37.759	43.4808	26.2421	46.1995	25.6865	30.6091	31.5142	30.8435	ng
NEG243		CL(21:0_22:4_16:0_18:0)-2H	CL(77:4)-2H	CL	(21:0_22:4_16:0_18:0)	(21:0)	(22:4)	(16:0)	(18:0)	C86 H158 O17 P2	762.549	10.1152	0.0430066	0.579348	2.73526e-05	0.039759	79.7057	78.1732	64.5543	70.003	87.3291	79.023	46.5545	40.8282	55.2098	40.37	34.3649	48.4705	62.8406	67.6412	62.8414	ng
NEG2439		PS(18:1_18:1)-H	PS(36:2)-H	PS	(18:1_18:1)	(18:1)	(18:1)			C42 H77 O10 N1 P1	786.529	8.79659	0.00836172	1.15447	0.30756	0.884607	193.636	198.234	222.535	207.976	340.995	167.081	165.048	278.832	278.791	250.477	258.27	304.553	287.028	282.999	287.239	ng
NEG244		CL(77:5)-2H	CL(77:5)-2H	CL	(77:5)	(77:5)				C86 H156 O17 P2	761.541	3.036	0.0365267	0.787553	0.105943	0.223435	63.956	59.3664	59.6232	60.9179	70.3785	59.8303	36.3884	70.6056	41.0494	31.4986	72.2626	42.7971	51.3694	54.6872	51.3653	ng
NEG2445		PS(36:3)-H	PS(36:3)-H	PS	(36:3)	(36:3)				C42 H75 O10 N1 P1	784.513	6.471	0.0384129	0.943234	0.908991	0.0251819	0.17143	0.586023	0.179438	0.397824	0.13858	1.39677	0.25022	0.342596	0.882582	0.273732	0.776783	0.18123	0.380016	0.40721	0.405665	ng
NEG2446		PS(18:1_18:2)-H	PS(36:3)-H	PS	(18:1_18:2)	(18:1)	(18:2)			C42 H75 O10 N1 P1	784.513	8.0753	0.0221212	1.31529	0.000911294	0.314577	19.4642	18.3086	18.4728	17.0122	22.7998	17.9973	23.4007	24.8452	22.4685	24.851	24.9216	29.528	22.5067	23.5177	23.1282	ng
NEG2449		PS(36:3e)-H	PS(36:3e)-H	PS	(36:3e)	(36:3e)				C42 H77 O9 N1 P1	770.534	11.9459	0.0479091	0.626296	8.20729e-06	0.0591669	39.3817	34.5005	32.4893	32.3989	34.6088	31.904	22.156	21.0559	25.6911	21.334	20.3819	17.9492	30.6566	33.1057	30.3709	ng
NEG245		CL(21:0_20:4_18:1_18:1)-H	CL(77:6)-H	CL	(21:0_20:4_18:1_18:1)	(21:0)	(20:4)	(18:1)	(18:1)	C86 H155 O17 P2	1522.07	9.183	0.0922161	0.752141	0.0626048	0.071904	7.22384	6.32441	5.19061	9.85258	8.14157	9.56653	7.78233	4.30653	6.23836	5.25207	4.73832	6.50617	6.25993	7.46293	6.57439	ng
NEG2450		PS(18:2_18:2)-H	PS(36:4)-H	PS	(18:2_18:2)	(18:2)	(18:2)			C42 H73 O10 N1 P1	782.498	9.20977	0.117086	3.05959	0.000746258	0.287566	5.45554	4.08527	3.64671	5.41134	4.93597	5.04018	16.5683	9.75405	22.4523	10.2008	16.9646	11.4879	9.41853	7.459	8.80541	ng
NEG2454		PS(17:0_20:3)-H	PS(37:3)-H	PS	(17:0_20:3)	(17:0)	(20:3)			C43 H77 O10 N1 P1	798.529	10.8406	0.0289134	1.24552	0.0269771	0.243277	12.8265	16.0757	13.797	12.0187	12.5368	11.6842	16.6841	20.2417	17.3185	12.8026	17.0529	14.2207	15.3843	15.1786	14.5498	ng
NEG2455		PS(18:0_20:1)-H	PS(38:1)-H	PS	(18:0_20:1)	(18:0)	(20:1)			C44 H83 O10 N1 P1	816.576	11.2947	0.39381	0.587365	0.0246982	0.09639	15.8578	21.3767	28.2912	23.9462	25.9755	39.6899	13.6472	19.3119	12.7592	5.61767	21.8322	17.9541	9.9839	22.4276	22.5178	ng
NEG246		CL(21:0_18:0_22:6_16:0)-2H	CL(77:6)-2H	CL	(21:0_18:0_22:6_16:0)	(21:0)	(18:0)	(22:6)	(16:0)	C86 H154 O17 P2	760.534	9.97198	0.0273473	0.427813	1.66557e-06	0.24571	56.4256	61.7117	67.8843	62.6915	80.3118	66.7317	30.1586	23.4962	31.7366	30.9832	21.489	31.4463	42.4291	44.804	43.4509	ng
NEG2465		PS(20:0e_18:1)-H	PS(38:1e)-H	PS	(20:0e_18:1)	(20:0e)	(18:1)			C44 H85 O9 N1 P1	802.597	10.354	0.0446461	1.17446	0.594047	0.398281	74.1835	32.1697	75.4919	74.793	76.7794	32.6037	106.802	16.5358	78.8592	101.536	21.9254	104.22	27.0511	28.8566	26.5154	ng
NEG2468		PS(20:1_18:1)-H	PS(38:2)-H	PS	(20:1_18:1)	(20:1)	(18:1)			C44 H81 O10 N1 P1	814.56	10.2288	0.228554	0.559504	0.0284073	0.0826576	38.8084	43.5686	37.131	18.9142	41.1354	27.8326	9.86495	34.7658	10.1318	16.3122	12.9601	32.0008	20.5424	13.9734	22.1004	ng
NEG247		CL(17:1_18:1_20:3_22:2)-2H	CL(77:7)-2H	CL	(17:1_18:1_20:3_22:2)	(17:1)	(18:1)	(20:3)	(22:2)	C86 H152 O17 P2	759.526	7.481	0.0188453	2.7161	4.00859e-06	0.988898	63.485	62.2854	55.8362	62.0587	66.1387	66.7298	159.229	151.968	228.667	154.556	164.315	163.969	115.765	119.782	116.177	ng
NEG2475		PS(18:0_20:3)-H	PS(38:3)-H	PS	(18:0_20:3)	(18:0)	(20:3)			C44 H79 O10 N1 P1	812.545	9.13627	0.0664141	1.23648	0.123844	0.50986	61.0234	53.1187	72.1797	52.3738	81.0116	63.2014	77.748	67.7308	55.5252	71.9103	109.393	91.151	70.1852	79.516	78.1748	ng
NEG248		CL(78:1)-2H	CL(78:1)-2H	CL	(78:1)	(78:1)				C87 H166 O17 P2	772.581	11.074	0.047232	0.748248	0.00300862	0.262697	83.8512	88.4238	81.7255	91.8004	98.6549	109.464	56.9219	79.2258	62.426	64.6165	83.8964	67.3826	79.7095	87.5117	84.8771	ng
NEG2480		PS(38:3e)-H	PS(38:3e)-H	PS	(38:3e)	(38:3e)				C44 H81 O9 N1 P1	798.565	13.0449	0.0860741	0.632754	2.08016e-05	0.0328736	10.9382	11.8271	10.6884	11.2534	11.1874	11.5673	7.95535	7.32152	7.36584	8.52867	6.6974	4.81795	10.586	12.1619	10.4473	ng
NEG2481		PS(18:0_20:4)-H	PS(38:4)-H	PS	(18:0_20:4)	(18:0)	(20:4)			C44 H77 O10 N1 P1	810.529	8.63982	0.0918373	1.55919	0.0812729	0.398461	19.8298	32.564	17.4123	24.7769	25.2891	35.0831	40.0873	43.9087	17.6273	39.0573	31.8815	69.0426	37.5953	37.1081	31.7245	ng
NEG2482		PS(20:2_18:2)-H	PS(38:4)-H	PS	(20:2_18:2)	(20:2)	(18:2)			C44 H77 O10 N1 P1	810.529	10.4142	0.00168052	1.39608	4.83723e-05	0.795963	108.969	116.77	102.042	117.288	94.5735	110.62	140.452	164.441	158.214	136.424	165.09	143.194	137.674	137.567	138.011	ng
NEG2484		PS(18:1_20:3)-H	PS(38:4)-H	PS	(18:1_20:3)	(18:1)	(20:3)			C44 H77 O10 N1 P1	810.529	15.153	0.412262	1.77964	0.00291811	0.151623	3.95755	2.98624	2.18724	2.60587	2.96799	2.3743	7.10123	4.03261	5.35402	3.96683	4.20655	5.73355	3.90986	1.64404	3.85749	ng
NEG249		CL(78:2)-2H	CL(78:2)-2H	CL	(78:2)	(78:2)				C87 H164 O17 P2	771.573	10.0058	0.0854421	1.01611	0.865862	0.344985	39.7989	44.2794	35.6364	48.4063	40.7497	51.5273	38.3752	57.4559	50.2694	38.6088	40.9963	38.8878	38.4851	44.4681	38.4714	ng
NEG2494		PS(38:4e)-H	PS(38:4e)-H	PS	(38:4e)	(38:4e)				C44 H79 O9 N1 P1	796.55	12.0013	0.00169061	1.01476	0.641898	0.733941	181.798	181.774	168.328	172.394	182.675	168.437	182.842	175.796	167.004	181.553	166.917	196.874	188.982	188.57	189.198	ng
NEG2495		PS(18:1_20:4)-H	PS(38:5)-H	PS	(18:1_20:4)	(18:1)	(20:4)			C44 H75 O10 N1 P1	808.513	7.30072	0.0156398	0.554033	3.12145e-07	0.116345	116.094	124.05	115.873	118.254	135.994	110.059	59.3529	61.8709	70.6138	66.8078	63.8102	76.6269	102.074	100.711	103.898	ng
NEG2496		PS(20:3_18:2)-H	PS(38:5)-H	PS	(20:3_18:2)	(20:3)	(18:2)			C44 H75 O10 N1 P1	808.513	9.4433	0.0860678	1.66567	0.000624393	0.33254	14.5099	15.6953	16.2571	13.2405	14.3653	15.6967	25.9837	16.6098	21.9796	26.6503	28.884	29.4113	20.1302	17.7565	21.0277	ng
NEG2497		PS(16:2e_22:3)-H	PS(38:5e)-H	PS	(16:2e_22:3)	(16:2e)	(22:3)			C44 H77 O9 N1 P1	794.534	10.9384	0.109201	0.493553	0.251862	0.0908161	17.0442	105.883	15.3315	96.9396	15.7416	12.4821	17.5809	24.2435	21.6573	17.9605	25.8824	22.688	19.2681	15.7575	19.0565	ng
NEG2498		PS(16:2e_22:5)-H	PS(38:7e)-H	PS	(16:2e_22:5)	(16:2e)	(22:5)			C44 H73 O9 N1 P1	790.503	9.69196	0.0109235	0.939794	0.378775	0.354925	49.3915	56.901	48.0113	54.2094	60.9822	45.4745	52.6369	45.5066	46.1444	50.8752	42.0716	58.7723	52.3323	53.4663	52.7128	ng
NEG2499		PS(18:1_22:0)-H	PS(40:1)-H	PS	(18:1_22:0)	(18:1)	(22:0)			C46 H87 O10 N1 P1	844.607	15.019	0.362167	0.273942	0.00513021	0.0633161	3.22511	1.40016	4.59151	1.74907	4.34625	2.93076	0.706086	0.548033	0.287967	0.62283	0.451119	2.38146	1.29344	1.37997	2.39353	ng
NEG25		CL(18:1_16:0_18:0_16:1)-H	CL(68:2)-H	CL	(18:1_16:0_18:0_16:1)	(18:1)	(16:0)	(18:0)	(16:1)	C77 H145 O17 P2	1404	16.0224	0.0146172	1.56567	0.0569577	0.682709	75.7067	75.3999	68.725	76.0321	85.3211	76.7472	81.2675	135.088	198.574	84.8843	144.282	72.8725	95.2023	97.547	95.0422	ng
NEG250		CL(78:3)-2H	CL(78:3)-2H	CL	(78:3)	(78:3)				C87 H162 O17 P2	770.565	10.022	0.0303746	1.04128	0.769913	0.494663	94.8657	100.121	58.4224	102.886	112.081	86.6293	77.2234	117.228	111.144	73.2857	127.066	71.9669	88.3986	91.1109	93.9354	ng
NEG2501		PS(18:1_22:1)-H	PS(40:2)-H	PS	(18:1_22:1)	(18:1)	(22:1)			C46 H85 O10 N1 P1	842.592	10.753	0.0448986	1.53696	0.0943201	0.356976	16.3909	23.9717	27.3563	26.2348	29.7814	26.963	25.7128	61.1381	22.5238	25.3304	58.0904	38.8212	28.6726	30.7963	28.3912	ng
NEG2505		PS(40:2e)-H	PS(40:2e)-H	PS	(40:2e)	(40:2e)				C46 H87 O9 N1 P1	828.612	14.153	0.0375505	0.524788	0.581881	0.0160885	1.23126	1.42188	1.79818	48.0306	1.63046	1.98453	4.63923	5.64529	8.4681	3.09945	6.4377	1.1492	3.82583	4.07922	4.09214	ng
NEG2506		PS(18:0_22:3)-H	PS(40:3)-H	PS	(18:0_22:3)	(18:0)	(22:3)			C46 H83 O10 N1 P1	840.576	12.4262	0.0129854	0.995858	0.891955	0.553718	97.4644	113.469	96.4137	107.378	105.981	98.8588	100.832	103.251	107.928	99.0386	100.777	105.173	106.555	105.065	107.828	ng
NEG2507		PS(18:1_22:2)-H	PS(40:3)-H	PS	(18:1_22:2)	(18:1)	(22:2)			C46 H83 O10 N1 P1	840.576	12.836	0.00822381	0.946442	0.285903	0.404833	60.4578	65.7786	57.8265	73.0686	72.1162	59.5536	65.453	61.7842	57.119	65.2933	57.3747	60.9537	64.6517	63.8613	63.6533	ng
NEG2508		PS(16:1e_24:2)-H	PS(40:3e)-H	PS	(16:1e_24:2)	(16:1e)	(24:2)			C46 H85 O9 N1 P1	826.597	10.1866	0.0138547	0.605628	0.00207365	0.100682	50.699	51.4562	49.1621	46.5893	49.4722	49.0279	36.8565	19.8363	21.7659	35.8633	18.6209	46.5693	40.2768	39.2684	39.3952	ng
NEG2509		PS(40:3e)-H	PS(40:3e)-H	PS	(40:3e)	(40:3e)				C46 H85 O9 N1 P1	826.597	13.0194	0.0139411	1.82128	0.00020622	0.414966	19.2942	19.6167	19.0004	19.837	21.9291	18.8618	28.0913	40.552	44.8783	29.9818	40.7129	31.6773	28.5308	29.1876	29.2674	ng
NEG251		CL(78:4)-H	CL(78:4)-H	CL	(78:4)	(78:4)				C87 H161 O17 P2	1540.12	10.376	0.0441712	0.602453	3.85149e-05	0.00947615	20.3264	21.2097	20.6128	20.6993	21.2646	22.2114	14.3215	9.74907	16.0011	12.2999	8.93232	14.8005	15.6938	17.1307	16.6155	ng
NEG2510		PS(20:3e_20:0)-H	PS(40:3e)-H	PS	(20:3e_20:0)	(20:3e)	(20:0)			C46 H85 O9 N1 P1	826.597	14.0205	0.015464	1.55588	0.000881569	0.23784	8.03623	8.46394	7.78994	8.65074	7.95632	8.38519	13.1366	12.1907	16.6139	12.7414	12.8132	9.18166	11.4481	11.2883	11.6422	ng
NEG2523		PS(40:4e)-H	PS(40:4e)-H	PS	(40:4e)	(40:4e)				C46 H83 O9 N1 P1	824.581	9.6776	0.00489537	0.226181	2.12779e-13	0.351112	44.9434	45.8438	44.3114	45.8583	46.3389	46.6673	9.8529	8.29446	12.5764	10.9454	9.51926	10.7769	29.9874	29.7131	29.9385	ng
NEG2524		PS(20:1e_20:3)-H	PS(40:4e)-H	PS	(20:1e_20:3)	(20:1e)	(20:3)			C46 H83 O9 N1 P1	824.581	13.0213	0.00929346	1.70907	1.45175e-05	0.946816	116.68	116.458	104.677	103.107	113.853	106.457	163.628	204.74	217.563	161.479	204.387	178.293	159.759	156.995	157.515	ng
NEG2526		PS(18:0_22:5)-H	PS(40:5)-H	PS	(18:0_22:5)	(18:0)	(22:5)			C46 H79 O10 N1 P1	836.545	8.39092	0.00266855	0.693019	8.52253e-06	0.630004	739.354	844.579	790.43	752.775	909.156	821.528	588.416	540.547	505.006	541.302	594.473	596.818	803.045	798.795	801.316	ng
NEG2528		PS(20:2_20:3)-H	PS(40:5)-H	PS	(20:2_20:3)	(20:2)	(20:3)			C46 H79 O10 N1 P1	836.545	10.7923	0.025053	1.25024	0.000911814	0.425184	38.4272	41.877	34.0808	36.1316	40.9629	33.2151	45.7895	49.414	50.0791	40.9734	48.9054	45.76	46.723	44.7104	44.7974	ng
NEG2529		PS(40:5)-H	PS(40:5)-H	PS	(40:5)	(40:5)				C46 H79 O10 N1 P1	836.545	11.219	0.0437626	1.04365	0.629218	0.161988	8.09322	9.06668	7.19371	7.75108	9.46091	9.88642	9.2774	8.17083	8.98631	8.2089	7.35371	11.7007	8.55118	7.87946	8.45389	ng
NEG253		CL(78:5)-2H	CL(78:5)-2H	CL	(78:5)	(78:5)				C87 H158 O17 P2	768.549	9.08536	0.0530372	0.668021	0.000495146	0.0774854	24.9027	24.2238	20.5342	18.8755	23.2323	19.3945	15.139	17.658	15.606	12.4193	15.6403	11.157	18.6509	20.4182	18.6506	ng
NEG2531		PS(40:5e)-H	PS(40:5e)-H	PS	(40:5e)	(40:5e)				C46 H81 O9 N1 P1	822.565	12.3255	0.0193888	1.95078	0.000609728	0.272725	9.54029	7.80637	4.27897	3.80119	10.3216	10.3384	13.7339	11.9256	17.5728	14.6158	17.0716	14.9858	13.2916	13.1082	13.6188	ng
NEG2533		PS(18:0_22:6)-H	PS(40:6)-H	PS	(18:0_22:6)	(18:0)	(22:6)			C46 H77 O10 N1 P1	834.529	8.35968	0.00788178	0.955073	0.707254	0.33275	51.0605	48.7496	60.6721	49.0501	60.3565	49.6494	54.5524	40.9501	36.5239	60.0955	40.3785	72.6819	56.9855	57.842	57.164	ng
NEG2534		PS(20:3_20:3)-H	PS(40:6)-H	PS	(20:3_20:3)	(20:3)	(20:3)			C46 H77 O10 N1 P1	834.529	9.685	0.0117155	1.41704	0.137917	0.220915	7.97101	2.2378	10.9982	16.0763	11.2758	9.60883	13.6069	9.21658	10.9475	20.0624	11.4495	17.1436	16.7555	16.523	16.9125	ng
NEG2537		PS(20:2e_20:4)-H	PS(40:6e)-H	PS	(20:2e_20:4)	(20:2e)	(20:4)			C46 H79 O9 N1 P1	820.55	11.3401	0.109494	1.25681	0.156556	0.215085	13.1518	9.29251	12.3884	10.6104	10.3386	11.3355	15.5759	10.1184	10.7455	15.8675	10.7439	21.3024	10.1089	8.57519	10.6347	ng
NEG2538		PS(20:3_20:4)-H	PS(40:7)-H	PS	(20:3_20:4)	(20:3)	(20:4)			C46 H75 O10 N1 P1	832.513	9.22515	0.00177986	1.5252	0.0102243	0.313844	15.3744	18.313	13.322	14.2815	18.1395	13.0613	30.3851	17.7336	19.7567	25.4306	17.8943	29.8677	20.3746	20.3112	20.3731	ng
NEG2539		PS(18:2e_22:5)-H	PS(40:7e)-H	PS	(18:2e_22:5)	(18:2e)	(22:5)			C46 H77 O9 N1 P1	818.534	10.874	0.0175236	0.588891	9.06195e-06	0.0797533	84.9091	93.2459	85.2817	103.241	101.336	86.5014	60.8895	47.5008	48.0521	59.847	46.849	63.4101	73.9645	71.4653	73.1696	ng
NEG254		CL(20:4_18:1_18:0_22:0)-H	CL(78:5)-H	CL	(20:4_18:1_18:0_22:0)	(20:4)	(18:1)	(18:0)	(22:0)	C87 H159 O17 P2	1538.11	10.324	0.0797632	1.4922	0.00580868	0.271049	15.7312	11.2309	8.79417	11.3969	11.0993	9.92898	17.259	14.2819	20.4984	18.4054	12.1947	19.101	15.2617	13.2532	15.278	ng
NEG2540		PS(20:4e_20:4)-H	PS(40:8e)-H	PS	(20:4e_20:4)	(20:4e)	(20:4)			C46 H75 O9 N1 P1	816.518	9.74414	0.0204522	0.88003	0.0111962	0.243733	27.939	27.401	29.3538	31.5211	32.7979	32.0582	27.3657	23.8894	26.7943	29.1856	26.0452	26.0679	29.9578	30.9935	31.0893	ng
NEG2541		PS(20:3e_21:1)-H	PS(41:4e)-H	PS	(20:3e_21:1)	(20:3e)	(21:1)			C47 H85 O9 N1 P1	838.597	13.4935	0.159918	7.76761	2.26261e-08	0.201181	0.777022	0.626363	1.3001	1.07025	0.820325	4.55e-07	5.46231	6.49579	6.60968	4.83947	6.07532	6.20228	2.86478	3.74151	2.86863	ng
NEG2544		PS(22:0_20:3)-H	PS(42:3)-H	PS	(22:0_20:3)	(22:0)	(20:3)			C48 H87 O10 N1 P1	868.607	13.5208	0.0107048	0.90902	0.0264236	0.511588	115.594	123.61	109.247	114.489	113.327	113.548	111.038	93.6979	115.372	96.9603	100.677	109.31	115.472	113.039	114.494	ng
NEG2546		PS(42:3e)-H	PS(42:3e)-H	PS	(42:3e)	(42:3e)				C48 H89 O9 N1 P1	854.628	14.8915	0.014218	1.79055	0.00208489	0.114618	1.61924	1.5688	1.51906	1.62831	1.65445	1.4678	2.85645	2.49051	4.10386	2.84364	2.80119	1.83881	2.7331	2.697	2.77471	ng
NEG2549		PS(42:4e)-H	PS(42:4e)-H	PS	(42:4e)	(42:4e)				C48 H87 O9 N1 P1	852.612	13.9444	0.00533362	2.04777	1.01726e-05	0.67593	42.6355	45.7474	41.2769	40.7107	45.763	40.8695	78.9714	89.5924	111.023	74.8778	92.6445	79.1732	70.5543	71.0577	71.2956	ng
NEG255		CL(78:6)-H	CL(78:6)-H	CL	(78:6)	(78:6)				C87 H157 O17 P2	1536.09	10.354	0.0260288	1.06951	0.239684	0.381519	44.5717	40.013	40.8946	42.3947	46.6561	41.1062	50.8513	40.525	49.0132	45.075	38.2451	49.6956	43.9718	45.9832	43.9694	ng
NEG2550		PS(20:1_22:4)-H	PS(42:5)-H	PS	(20:1_22:4)	(20:1)	(22:4)			C48 H83 O10 N1 P1	864.576	11.7516	0.451833	0.537854	0.107634	0.0174306	1.64147	2.6241	2.34989	3.39398	3.99194	6.52156	3.75137	1.82905	3.14802	0.488002	0.598422	1.22348	0.968939	2.19542	1.18401	ng
NEG2551		PS(42:5e)-H	PS(42:5e)-H	PS	(42:5e)	(42:5e)				C48 H85 O9 N1 P1	850.597	9.71161	0.0324312	0.320502	2.85923e-08	0.176897	16.428	16.6975	15.1115	16.5198	18.6223	16.2923	5.62977	4.12114	6.42457	4.82216	3.6298	7.3175	10.4885	11.0797	11.1193	ng
NEG2552		PS(20:1e_22:4)-H	PS(42:5e)-H	PS	(20:1e_22:4)	(20:1e)	(22:4)			C48 H85 O9 N1 P1	850.597	13.0475	0.0036417	1.99919	0.00181541	0.408306	17.7257	17.1924	17.3062	17.6407	18.1784	16.9157	24.7105	40.9878	45.5624	25.4808	45.7319	27.3599	27.2303	27.0358	27.1636	ng
NEG2553		PS(20:2_22:4)-H	PS(42:6)-H	PS	(20:2_22:4)	(20:2)	(22:4)			C48 H81 O10 N1 P1	862.56	11.1648	0.0184334	0.460458	3.08267e-06	0.18148	44.0798	46.9721	35.8442	47.3502	51.6701	42.6051	22.2916	16.2939	20.3626	21.8931	17.2818	25.5199	30.2637	29.9302	31.0238	ng
NEG2556		PS(42:6e)-H	PS(42:6e)-H	PS	(42:6e)	(42:6e)				C48 H83 O9 N1 P1	848.581	12.3228	0.00899472	0.731898	5.64777e-05	0.105471	14.3177	12.3098	12.1995	12.7677	12.5663	12.126	7.80636	9.47567	10.4403	8.67166	9.41831	10.022	11.8972	11.7297	11.701	ng
NEG2558		PS(42:7)-H	PS(42:7)-H	PS	(42:7)	(42:7)				C48 H79 O10 N1 P1	860.545	10.7636	0.0456987	0.777489	0.0141409	0.112282	13.3814	11.1798	10.0478	10.6855	11.2092	13.2329	8.23626	7.69005	9.57815	9.73967	7.27992	11.6954	10.8641	9.91553	10.4557	ng
NEG2559		PS(20:3e_22:4)-H	PS(42:7e)-H	PS	(20:3e_22:4)	(20:3e)	(22:4)			C48 H81 O9 N1 P1	846.565	11.6742	0.00802734	0.398574	7.49649e-12	0.465622	156.689	163.776	154.177	161.055	165.777	149.612	61.1539	64.2095	66.9555	62.5317	63.8644	60.3623	122.661	120.948	122.629	ng
NEG256		CL(78:7)-H	CL(78:7)-H	CL	(78:7)	(78:7)				C87 H155 O17 P2	1534.07	7.27809	0.149057	0.565834	0.248377	0.0262496	1.56868	5.6828	2.06102	1.88558	1.78246	1.72716	1.24311	0.184336	0.775189	1.37212	0.61844	4.1289	1.54081	1.17807	1.54987	ng
NEG2560		PS(42:8)-H	PS(42:8)-H	PS	(42:8)	(42:8)				C48 H77 O10 N1 P1	858.529	6.792	0.0814159	0.38156	7.23561e-05	0.119248	12.9665	15.841	14.7315	17.8182	14.2307	10.6056	6.52255	2.80494	3.83926	7.86319	3.76786	8.09024	11.846	13.4838	11.6593	ng
NEG2561		PS(20:3e_22:5)-H	PS(42:8e)-H	PS	(20:3e_22:5)	(20:3e)	(22:5)			C48 H79 O9 N1 P1	844.55	10.8916	0.0733124	0.490178	5.66418e-05	0.100798	17.5943	17.8711	14.6761	19.254	18.8751	22.2814	8.00932	9.2075	13.6436	7.66756	8.79147	6.87076	12.8896	14.5103	12.7424	ng
NEG2562		PS(24:0_20:3)-H	PS(44:3)-H	PS	(24:0_20:3)	(24:0)	(20:3)			C50 H91 O10 N1 P1	896.639	14.4551	0.00546818	0.888129	0.232639	0.63385	234.188	244.826	225.549	234.211	236.045	223.56	256.549	146.426	192.9	236.726	154.082	255.259	234.74	236.856	237.082	ng
NEG2563		PS(24:0_20:4)-H	PS(44:4)-H	PS	(24:0_20:4)	(24:0)	(20:4)			C50 H89 O10 N1 P1	894.623	13.7476	0.00256887	1.13545	0.392707	0.222672	15.2621	15.6074	13.7401	15.7097	15.5707	15.1549	22.0389	10.2791	16.5317	19.2854	11.3091	23.9329	17.2204	17.255	17.3084	ng
NEG2564		PS(44:4e)-H	PS(44:4e)-H	PS	(44:4e)	(44:4e)				C50 H91 O9 N1 P1	880.644	14.813	0.02773	1.61049	0.000225074	0.248531	8.53024	8.97674	7.7273	8.04479	8.38398	8.44018	13.3121	10.6695	17.3295	13.5958	12.4297	13.354	11.5178	10.9458	11.4542	ng
NEG2565		PS(44:5e)-H	PS(44:5e)-H	PS	(44:5e)	(44:5e)				C50 H89 O9 N1 P1	878.628	13.9531	0.00812851	1.72469	0.000365272	0.21646	5.66635	5.19808	7.65248	4.91345	5.90654	4.82742	8.51144	9.91065	12.4658	8.07606	10.7295	9.2295	8.08632	8.15743	8.02606	ng
NEG2566		PS(46:4)-H	PS(46:4)-H	PS	(46:4)	(46:4)				C52 H93 O10 N1 P1	922.654	14.366	0.00666915	1.15631	0.0718144	0.39212	37.9884	38.2842	34.3957	41.7747	38.6487	37.3117	45.7764	37.9563	53.4281	42.7885	35.1313	49.0245	43.251	42.7579	43.2603	ng
NEG2567		PS(24:0_22:6)-H	PS(46:6)-H	PS	(24:0_22:6)	(24:0)	(22:6)			C52 H89 O10 N1 P1	918.623	13.5357	0.0244764	0.931618	0.734163	0.111599	8.24317	7.40383	8.59906	7.65289	8.56521	5.64046	10.9532	4.31957	3.24402	8.61848	4.69129	11.1253	7.35185	7.03649	7.06263	ng
NEG2568		SM(d30:0)+HCOO	SM(d30:0)+HCOO	SM	(d30:0)	(d30:0)				C36 H74 O8 N2 P1	693.519	6.471	0.0102836	1.19013	0.303408	0.102607	2.55851	3.09207	2.58315	2.56793	2.85425	2.85609	2.35422	3.52606	5.00541	2.14215	4.19197	2.4316	2.92702	2.93012	2.98097	ng
NEG2569		SM(d30:1)+HCOO	SM(d30:1)+HCOO	SM	(d30:1)	(d30:1)				C36 H72 O8 N2 P1	691.503	5.98093	0.00346846	1.4485	0.00221012	0.311013	15.9782	15.9076	15.8902	15.4921	14.8957	15.3696	19.7929	21.5747	29.8306	17.9127	24.4695	21.9026	18.4918	18.4915	18.6029	ng
NEG257		CL(78:8)-H	CL(78:8)-H	CL	(78:8)	(78:8)				C87 H153 O17 P2	1532.06	7.36117	0.0179016	0.696141	4.32425e-05	0.0579128	6.33366	6.32056	5.71715	6.43344	6.9953	6.7896	5.07582	4.18652	3.98904	4.27417	4.09916	5.23916	5.81049	5.98417	6.00323	ng
NEG2570		SM(d31:1)+HCOO	SM(d31:1)+HCOO	SM	(d31:1)	(d31:1)				C37 H74 O8 N2 P1	705.519	6.65823	0.00803438	1.29347	0.00948049	0.40219	32.6828	31.8452	30.6831	31.5522	31.5038	32.4028	36.8809	39.3124	52.7053	32.9605	46.0535	38.7137	35.6441	35.1	35.5167	ng
NEG2571		SM(d32:0)+HCOO	SM(d32:0)+HCOO	SM	(d32:0)	(d32:0)				C38 H78 O8 N2 P1	721.55	7.83591	0.00383855	1.24451	0.299232	1.2112	368.22	372.552	348.851	369.02	395.201	373.163	286.74	526.381	747.264	275.136	632.02	303.998	418.035	418.037	420.822	ng
NEG2572		SM(d32:1)+HCOO	SM(d32:1)+HCOO	SM	(d32:1)	(d32:1)				C38 H76 O8 N2 P1	719.534	7.33344	0.00153927	0.977702	0.692102	2.1451	1654.54	1654.2	1578.96	1639.76	1680.07	1619.73	1521.95	1388.22	1980.72	1420.24	1677.93	1619.06	1602.77	1607.03	1602.73	ng
NEG2573		SM(d32:2)+HCOO	SM(d32:2)+HCOO	SM	(d32:2)	(d32:2)				C38 H74 O8 N2 P1	717.519	6.1727	0.00623878	1.22962	0.0623239	0.504945	55.3451	55.5154	54.0736	56.5083	57.5196	58.0808	59.0003	65.2327	95.3456	55.1381	77.65	62.0682	61.4242	62.1765	61.9493	ng
NEG2574		SM(d33:0)+HCOO	SM(d33:0)+HCOO	SM	(d33:0)	(d33:0)				C39 H80 O8 N2 P1	735.566	8.45575	0.0216999	0.634068	0.000190969	0.176824	54.2387	47.1941	60.9115	54.8613	57.1079	53.1971	29.8808	32.0366	45.792	25.8753	40.171	33.9081	41.6853	43.3651	43.2077	ng
NEG2576		SM(d33:2)+HCOO	SM(d33:2)+HCOO	SM	(d33:2)	(d33:2)				C39 H76 O8 N2 P1	731.534	6.87681	0.00514783	0.867692	0.0364699	0.234937	29.229	27.8567	26.7774	27.3449	29.5713	28.7425	23.4517	20.6082	31.0217	22.1362	24.1826	25.6922	26.3594	26.3608	26.5958	ng
NEG2577		SM(d34:0)+HCOO	SM(d34:0)+HCOO	SM	(d34:0)	(d34:0)				C40 H82 O8 N2 P1	749.581	9.10117	0.0070981	0.891982	0.220816	3.91374	7540.21	7719.04	7124.62	7374.86	7903.36	7448.21	5628.36	6771.18	8923.14	5073.5	8014.7	5826.68	7215.61	7117.32	7189.59	ng
NEG259		CL(78:9)-2H	CL(78:9)-2H	CL	(78:9)	(78:9)				C87 H150 O17 P2	764.518	6.73788	0.0466739	0.49136	0.0127557	0.0445163	4.57021	5.03399	5.55654	7.14672	5.06337	7.80896	4.61263	0.26579	4.77675	3.79862	3.41108	0.421068	3.71024	3.46363	3.39838	ng
NEG2599		SM(d34:3)+HCOO	SM(d34:3)+HCOO	SM	(d34:3)	(d34:3)				C40 H76 O8 N2 P1	743.534	6.56184	0.0071722	0.802739	0.0530303	0.111559	9.86897	10.0898	9.09182	10.3395	11.3059	6.62351	6.88915	7.69188	10.0284	5.91639	7.82341	7.66331	8.92745	8.94744	9.04758	ng
NEG26		CL(18:1_16:0_16:1_18:1)-H	CL(68:3)-H	CL	(18:1_16:0_16:1_18:1)	(18:1)	(16:0)	(16:1)	(18:1)	C77 H143 O17 P2	1401.98	15.7193	0.0249743	1.33676	0.0139684	0.766574	106.708	107.338	101.528	110.329	120.506	116.083	130.909	137.467	207.879	133.432	143.166	132.74	124.645	128.509	122.321	ng
NEG260		CL(22:5_16:0_20:0_20:4)-H	CL(78:9)-H	CL	(22:5_16:0_20:0_20:4)	(22:5)	(16:0)	(20:0)	(20:4)	C87 H151 O17 P2	1530.04	7.303	0.0193305	1.18919	0.222216	0.0789173	2.16863	1.73771	1.42823	1.41334	1.67442	1.75566	2.29482	2.50632	1.16733	2.0371	2.49725	1.60072	1.84946	1.84229	1.78507	ng
NEG2600		SM(d35:0)+HCOO	SM(d35:0)+HCOO	SM	(d35:0)	(d35:0)				C41 H84 O8 N2 P1	763.597	9.71653	0.00806643	0.728752	7.78941e-07	0.43568	230.137	237.945	235.716	235.651	222.31	240.858	170.761	178.626	172.075	160.158	152.405	188.135	162.347	164.897	164.223	ng
NEG2601		SM(d35:1)+HCOO	SM(d35:1)+HCOO	SM	(d35:1)	(d35:1)				C41 H82 O8 N2 P1	761.581	9.2469	0.00666531	0.576604	4.22039e-08	0.0990651	597.915	643.596	577.361	588.404	628.819	625.445	378.151	293.992	371.374	344.765	336.973	386.005	464.104	464.123	469.492	ng
NEG2602		SM(d35:2)+HCOO	SM(d35:2)+HCOO	SM	(d35:2)	(d35:2)				C41 H80 O8 N2 P1	759.566	8.17462	0.00929938	0.610798	1.99994e-07	0.0946226	73.7704	80.5589	74.993	68.7246	79.2561	75.3416	46.6533	41.321	52.6057	42.7855	46.5069	46.6021	60.6531	59.8957	60.9954	ng
NEG2603		SM(d36:0)+HCOO	SM(d36:0)+HCOO	SM	(d36:0)	(d36:0)				C42 H86 O8 N2 P1	777.613	10.3419	0.0104128	0.790172	0.136327	0.73378	543.603	522.408	483.527	500.829	537.872	504.51	259.21	513.199	579.116	247.977	568.02	276.282	441.444	441.58	449.522	ng
NEG2605		SM(d36:1)+HCOO	SM(d36:1)+HCOO	SM	(d36:1)	(d36:1)				C42 H84 O8 N2 P1	775.597	9.85686	0.01068	0.721776	3.98785e-06	0.689026	619.64	641.461	603.124	621.798	654.729	643.589	483.369	387.097	473.2	450.061	428.021	509.698	524.805	524.781	534.561	ng
NEG2606		SM(d36:2)+HCOO	SM(d36:2)+HCOO	SM	(d36:2)	(d36:2)				C42 H82 O8 N2 P1	773.581	8.80178	0.000695888	0.703111	1.77257e-06	0.406736	220.837	235.033	216.861	216.776	237.235	217.016	151.487	143.032	179.267	146.073	162.661	162.291	192.426	192.425	192.194	ng
NEG2608		SM(d38:0)+HCOO	SM(d38:0)+HCOO	SM	(d38:0)	(d38:0)				C44 H90 O8 N2 P1	805.644	11.5479	0.00856955	0.993375	0.9696	0.884517	319.476	349.61	328.97	341.722	361.322	347.599	224.821	424.296	478.994	207.772	494.632	204.61	329.189	334.615	333.407	ng
NEG2611		SM(d38:2)+HCOO	SM(d38:2)+HCOO	SM	(d38:2)	(d38:2)				C44 H86 O8 N2 P1	801.613	10.0659	0.00818829	1.09373	0.158584	0.665609	129.741	124.521	118.413	118.039	114.763	129.152	121.818	133.548	159.448	118.261	150.342	120.071	116.396	116.393	118.053	ng
NEG2612		SM(d38:6)+HCOO	SM(d38:6)+HCOO	SM	(d38:6)	(d38:6)				C44 H78 O8 N2 P1	793.55	5.571	0.0808938	0.599107	0.0769962	0.00102992	3.07916	1.05727	2.68078	2.56986	3.10376	2.4528	2.35026	0.576691	2.6153	1.48173	0.103103	1.82575	1.84318	1.84268	1.59624	ng
NEG2613		SM(d39:0)+HCOO	SM(d39:0)+HCOO	SM	(d39:0)	(d39:0)				C45 H92 O8 N2 P1	819.66	12.083	0.0972804	1.8023	0.486876	0.487764	13.0792	11.2805	156.322	16.6638	140.623	13.8738	334.888	16.5461	19.5195	238.516	18.6789	5.97689	13.5727	15.1234	12.4662	ng
NEG2614		SM(d39:1)+HCOO	SM(d39:1)+HCOO	SM	(d39:1)	(d39:1)				C45 H90 O8 N2 P1	817.644	11.703	0.00236258	0.734942	4.69024e-06	0.36421	128.272	132.469	127.226	132.837	134.884	135.7	92.0035	94.9191	114.681	91.2263	91.4671	97.327	115.621	115.628	116.098	ng
NEG2616		SM(d40:1)+HCOO	SM(d40:1)+HCOO	SM	(d40:1)	(d40:1)				C46 H92 O8 N2 P1	831.66	11.5134	0.011359	1.42279	0.19886	0.96172	212.787	198.415	179.633	204.214	191.881	180.312	151.248	365.153	428.912	127.78	429.52	158.128	240.745	235.681	239.897	ng
NEG2618		SM(d40:2)+HCOO	SM(d40:2)+HCOO	SM	(d40:2)	(d40:2)				C46 H90 O8 N2 P1	829.644	11.0377	0.00729459	0.840134	0.0477199	0.659385	252.754	274.123	243.829	266.928	277.411	267.679	185.703	229.518	282.366	176.039	263.006	193.067	240.406	243.83	242.882	ng
NEG2619		SM(d40:3)+HCOO	SM(d40:3)+HCOO	SM	(d40:3)	(d40:3)				C46 H88 O8 N2 P1	827.628	10.0503	0.069974	0.580763	0.0911732	0.137135	14.6255	18.5382	18.6089	16.1419	9.7982	17.5391	2.87969	6.37092	22.9957	3.786	14.9627	4.32366	10.3004	11.6826	11.6331	ng
NEG262		CL(79:10)-2H	CL(79:10)-2H	CL	(79:10)	(79:10)				C88 H150 O17 P2	770.518	8.58105	0.077701	0.163202	2.03195e-08	0.230488	16.7893	19.6091	14.51	18.6419	17.0571	17.4624	2.63578	2.22145	1.83345	1.70737	3.08901	5.49735	5.86061	5.53072	6.44297	ng
NEG2620		SM(d41:0)+HCOO	SM(d41:0)+HCOO	SM	(d41:0)	(d41:0)				C47 H96 O8 N2 P1	847.691	13.1597	0.00614502	0.689801	0.00670108	0.293943	150.566	147.241	134.662	148.693	152.934	147.959	74.3845	108.559	152.247	74.6763	122.564	76.0118	124.647	123.445	123.239	ng
NEG2622		SM(d41:1)+HCOO	SM(d41:1)+HCOO	SM	(d41:1)	(d41:1)				C47 H94 O8 N2 P1	845.675	12.773	0.0122009	0.643241	1.06469e-06	0.476084	1329.16	1351.72	1277.89	1255.51	1352.53	1313.29	873.762	669.934	947.326	860.29	788.219	929.277	1073.71	1049.53	1069.83	ng
NEG2623		SM(d41:2)+HCOO	SM(d41:2)+HCOO	SM	(d41:2)	(d41:2)				C47 H92 O8 N2 P1	843.66	11.6074	0.00245051	0.95835	0.529918	1.1223	485.721	497.207	455.57	467.819	513.576	475.142	415.507	461.378	575.268	392.999	522.375	406.927	470.448	469.928	468.246	ng
NEG2625		SM(d42:1)+HCOO	SM(d42:1)+HCOO	SM	(d42:1)	(d42:1)				C48 H96 O8 N2 P1	859.691	12.5663	0.00325423	1.0246	0.873639	3.17438	3823.48	3983.14	3619.79	3821.1	3962.34	3856.23	2749.93	4558.73	5765.44	2551.59	5213.13	2794.63	3818.51	3829.63	3804.83	ng
NEG263		CL(79:2)-2H	CL(79:2)-2H	CL	(79:2)	(79:2)				C88 H166 O17 P2	778.581	16.74	0.0932258	1.46744	0.226806	0.0434284	0.298156	0.381272	0.740929	0.255058	0.302484	0.651529	0.635891	0.253228	0.254597	0.907803	0.764919	1.0421	0.152521	0.140327	0.126477	ng
NEG2639		SM(d42:2)+HCOO	SM(d42:2)+HCOO	SM	(d42:2)	(d42:2)				C48 H94 O8 N2 P1	857.675	11.6008	0.00489932	1.05098	0.806046	0.881952	334.024	299.087	283.943	310.84	295.382	322.929	183.186	408.056	486.97	179.878	481.85	200.391	329.284	329.33	332.109	ng
NEG265		CL(79:4)-H	CL(79:4)-H	CL	(79:4)	(79:4)				C88 H163 O17 P2	1554.14	10.4274	0.0687105	1.45717	0.124142	0.334049	29.9754	35.2357	19.7235	15.7157	5.44524	21.3686	31.5085	38.9837	40.6163	20.9688	35.7125	17.9466	28.7059	29.6201	25.9163	ng
NEG2653		SM(d42:3)+HCOO	SM(d42:3)+HCOO	SM	(d42:3)	(d42:3)				C48 H92 O8 N2 P1	855.66	11.1836	0.0617941	0.849002	0.119098	1.78972	1716.09	2010.71	1928.67	1943.32	2001.47	1899.69	1257.93	1618.74	2290.25	1305.52	1897.72	1393.31	1788.79	1600.92	1781.87	ng
NEG2654		SM(d42:4)+HCOO	SM(d42:4)+HCOO	SM	(d42:4)	(d42:4)				C48 H90 O8 N2 P1	853.644	10.225	0.00392332	0.578727	0.00012453	0.127147	52.8233	57.5677	59.9174	56.7125	65.6422	55.1319	25.055	42.888	38.8271	23.4317	42.3651	28.7113	44.792	44.7918	44.4882	ng
NEG2655		SM(d42:5)+HCOO	SM(d42:5)+HCOO	SM	(d42:5)	(d42:5)				C48 H88 O8 N2 P1	851.628	9.50091	0.104769	0.105779	9.99256e-07	0.184205	10.8799	6.31592	11.0502	9.56937	11.6877	10.188	1.6085	2.08794	1.4502	0.186693	0.63235	0.348375	4.86917	5.91033	5.0649	ng
NEG2656		SM(d43:0)+HCOO	SM(d43:0)+HCOO	SM	(d43:0)	(d43:0)				C49 H100 O8 N2 P1	875.722	14.1583	0.0247208	0.414836	1.85589e-07	0.239515	42.6798	46.1254	42.9909	43.1344	45.5291	41.0709	16.1353	18.2535	26.0309	13.3636	20.0792	14.6299	30.197	31.4468	30.0854	ng
NEG2657		SM(d43:1)+HCOO	SM(d43:1)+HCOO	SM	(d43:1)	(d43:1)				C49 H98 O8 N2 P1	873.707	13.7925	0.0154921	0.431448	3.98403e-07	0.540254	379.669	374.466	334.839	363.852	354.9	356.878	195.062	97.705	152.328	177.794	118.938	192.087	254.344	248.136	247.233	ng
NEG2658		SM(d43:2)+HCOO	SM(d43:2)+HCOO	SM	(d43:2)	(d43:2)				C49 H96 O8 N2 P1	871.691	12.6607	0.0101558	0.584444	0.000262118	0.237535	396.883	300.111	294.122	397.599	325.818	403.06	172.682	188.011	266.232	167.646	242.754	200.29	298.755	298.768	304.048	ng
NEG2659		SM(d43:3)+HCOO	SM(d43:3)+HCOO	SM	(d43:3)	(d43:3)				C49 H94 O8 N2 P1	869.675	11.7196	0.0161545	0.935097	0.381446	0.250292	29.0531	29.5176	25.32	24.9028	25.5107	23.5084	23.8873	22.2873	30.1577	22.1299	28.5654	20.5425	26.6783	26.0217	25.8875	ng
NEG266		CL(23:0_18:1_18:0_20:4)-H	CL(79:5)-H	CL	(23:0_18:1_18:0_20:4)	(23:0)	(18:1)	(18:0)	(20:4)	C88 H161 O17 P2	1552.12	10.273	0.0968361	0.558138	6.77989e-05	0.0504498	8.98459	9.44224	7.47381	8.33439	9.45941	10.3998	5.3653	4.86985	3.42879	6.01685	4.18143	6.32981	7.45791	6.28152	7.47729	ng
NEG2660		SM(d44:0)+HCOO	SM(d44:0)+HCOO	SM	(d44:0)	(d44:0)				C50 H102 O8 N2 P1	889.738	14.6163	0.00836435	0.331426	3.12587e-09	0.419918	91.3677	92.4117	89.0168	89.5867	90.4057	88.6748	24.107	30.8003	42.5814	22.6814	33.9472	25.3377	56.7052	57.6201	57.4076	ng
NEG2661		SM(d44:1)+HCOO	SM(d44:1)+HCOO	SM	(d44:1)	(d44:1)				C50 H100 O8 N2 P1	887.722	13.5723	0.00244371	0.755239	0.144759	0.419488	189.44	178.463	176.177	123.851	195.87	188.482	76.609	152.49	218.937	75.9003	182.414	88.375	155.515	156.243	155.685	ng
NEG2663		SM(d44:2)+HCOO	SM(d44:2)+HCOO	SM	(d44:2)	(d44:2)				C50 H98 O8 N2 P1	885.707	12.6728	0.00918056	0.692813	0.0761762	0.192803	48.0896	49.6183	46.1619	48.3652	51.4108	45.4011	16.3502	41.9481	56.3405	16.6593	50.0182	18.9391	38.7274	38.7312	39.3484	ng
NEG2665		SM(d44:3)+HCOO	SM(d44:3)+HCOO	SM	(d44:3)	(d44:3)				C50 H96 O8 N2 P1	883.691	12.272	0.00570662	0.711824	5.27111e-05	0.376923	187.046	170.143	180.593	178.587	196.372	160.709	122.462	116.354	154.852	118.629	124.26	127.549	158.451	156.82	158.3	ng
NEG2666		SM(d44:4)+HCOO	SM(d44:4)+HCOO	SM	(d44:4)	(d44:4)				C50 H94 O8 N2 P1	881.675	11.3078	0.0566703	0.354664	1.90386e-07	0.134277	12.0611	9.66808	11.659	12.286	12.4706	10.0737	4.31804	2.9912	3.89552	3.32322	5.03747	4.6292	7.11307	7.82577	7.09679	ng
NEG2667		SM(d44:7)+HCOO	SM(d44:7)+HCOO	SM	(d44:7)	(d44:7)				C50 H88 O8 N2 P1	875.628	11.7108	0.0301288	1.54305	4.74461e-05	0.268781	11.6568	8.09613	12.2493	9.75943	11.8354	9.36646	17.7362	14.7112	15.2023	16.319	17.4259	15.7613	13.7319	13.7334	13.0283	ng
NEG2668		SM(t32:0)+HCOO	SM(t32:0)+HCOO	SM	(t32:0)	(t32:0)				C38 H78 O9 N2 P1	737.545	7.41635	0.0507385	1.8353	0.0414587	0.159929	2.34374	3.53179	4.07695	3.37212	3.10729	3.60545	3.36529	7.85715	9.78337	3.24238	8.34275	4.18356	4.4845	4.88044	4.46661	ng
NEG2670		SM(t32:1)+HCOO	SM(t32:1)+HCOO	SM	(t32:1)	(t32:1)				C38 H76 O9 N2 P1	735.529	6.9404	0.00975306	0.917376	0.181129	0.208212	18.7844	19.2462	18.3403	18.5605	19.5843	18.5708	17.1516	14.0129	21.7993	15.8507	16.8074	18.121	17.6734	18.0027	17.937	ng
NEG2671		SM(t33:1)+HCOO	SM(t33:1)+HCOO	SM	(t33:1)	(t33:1)				C39 H78 O9 N2 P1	749.545	6.132	0.0316938	1.02478	0.745627	0.101027	2.76744	3.84463	3.65972	2.91181	3.26489	3.514	3.58598	3.12044	4.19266	3.07828	3.37273	3.10711	3.86171	3.86178	3.65356	ng
NEG2674		SM(t34:0)+HCOO	SM(t34:0)+HCOO	SM	(t34:0)	(t34:0)				C40 H82 O9 N2 P1	765.576	8.70393	0.00214996	1.14332	0.387534	0.522184	75.1795	76.9399	72.3318	78.4203	80.4669	82.3265	64.9799	97.767	133.449	61.7931	110.733	63.6842	81.2988	81.5623	81.6306	ng
NEG2675		SM(t34:1)+HCOO	SM(t34:1)+HCOO	SM	(t34:1)	(t34:1)				C40 H80 O9 N2 P1	763.561	6.35643	0.059996	1.13723	0.183628	0.1075	3.04462	2.85898	2.93002	3.34043	3.44823	2.90519	4.22721	2.55584	4.2958	3.02952	3.30901	3.65268	3.40372	3.76462	3.39398	ng
NEG268		CL(21:0_22:6_18:1_18:1)-H	CL(79:8)-H	CL	(21:0_22:6_18:1_18:1)	(21:0)	(22:6)	(18:1)	(18:1)	C88 H155 O17 P2	1546.07	8.91808	0.0465712	0.928752	0.445775	0.117424	6.03494	7.6519	5.49333	7.5101	5.74345	5.09318	6.61327	5.1345	6.81599	4.63717	5.51034	6.14192	5.09138	5.58359	5.41069	ng
NEG2680		SM(t34:2)+HCOO	SM(t34:2)+HCOO	SM	(t34:2)	(t34:2)				C40 H78 O9 N2 P1	761.545	7.12559	0.00575857	0.793233	0.000383174	0.365276	92.7515	100.703	93.0911	97.5072	98.235	98.5835	76.5958	65.5807	90.4613	71.6676	73.4848	82.976	86.2833	85.315	85.9729	ng
NEG2682		SM(t42:0)+HCOO	SM(t42:0)+HCOO	SM	(t42:0)	(t42:0)				C48 H98 O9 N2 P1	877.702	12.7505	0.00127339	0.380214	2.85871e-09	0.171443	20.0142	21.6411	20.3818	21.6894	21.7949	20.9482	8.82177	5.40091	9.10785	8.81403	7.12938	8.81148	15.5302	15.5311	15.5649	ng
NEG2683		SM(t42:1)+HCOO	SM(t42:1)+HCOO	SM	(t42:1)	(t42:1)				C48 H96 O9 N2 P1	875.686	11.6039	0.050972	0.724419	0.000299064	0.252661	75.7383	70.2383	68.075	68.2166	70.596	67.7909	46.8985	48.6228	66.6017	43.1394	51.6846	47.7835	61.7917	56.3827	61.5427	ng
NEG2685		SM(t42:2)+HCOO	SM(t42:2)+HCOO	SM	(t42:2)	(t42:2)				C48 H94 O9 N2 P1	873.67	10.4919	0.0104784	0.999446	0.995171	0.215944	19.7487	20.5472	15.0713	15.8582	17.5044	17.6232	15.4668	19.5647	18.8777	14.3559	22.7478	15.2814	16.5383	16.2152	16.4788	ng
NEG2687		SM(t42:3)+HCOO	SM(t42:3)+HCOO	SM	(t42:3)	(t42:3)				C48 H92 O9 N2 P1	871.655	12.4936	0.0958686	1.51972	0.112201	0.556308	41.1435	45.0743	42.2072	42.4453	111.337	46.5524	135.492	68.3754	58.2831	94.8584	62.0729	80.5405	65.3346	76.6824	65.1052	ng
NEG2688		SPHP(m22:0)+HCOO	SPHP(m22:0)+HCOO	SPHP	(m22:0)	(m22:0)				C23 H49 O6 N1 P1	466.33	3.31376	0.04939	0.507027	0.000170227	0.258414	170.577	206.736	182.272	212.788	187.393	220.356	110.124	57.4466	91.8542	136.606	61.5878	140.736	148.124	135.753	148.012	ng
NEG2689		SPHP(m22:1)+HCOO	SPHP(m22:1)+HCOO	SPHP	(m22:1)	(m22:1)				C23 H47 O6 N1 P1	464.315	3.33327	0.0267929	0.552318	0.000202252	0.800155	4312.58	5365.82	4630.96	5663.17	5315.89	6268.22	3677.9	2075.04	2869.86	3451.34	1981.58	3373.57	3956.84	4165.34	4009.95	ng
NEG269		CL(80:6)-2H	CL(80:6)-2H	CL	(80:6)	(80:6)				C89 H160 O17 P2	781.557	4.53848	0.0560803	0.691139	0.00439669	0.0190578	1.09195	1.04136	1.17543	1.27829	1.38596	1.17676	0.811826	0.569711	1.0283	0.916183	0.573539	1.04191	0.965017	1.07732	1.04413	ng
NEG2690		WE(18:1)-H	WE(18:1)-H	WE	(18:1)	(18:1)				H33 C18 O2	281.249	8.898	0.0401363	1.07912	0.864286	0.211478	16.2286	21.2126	7.14105	20.0737	0.241027	22.6014	5.93205	25.6553	7.05393	38.3161	11.7615	5.70207	20.4141	21.1205	19.4923	ng
NEG2692		WE(44:0)-H	WE(44:0)-H	WE	(44:0)	(44:0)				H87 C44 O2	647.671	17.4918	0.144375	0.476228	0.000706625	0.0410075	2.35304	2.61054	2.54754	3.05588	2.88415	3.6925	0.918693	1.86924	1.41973	0.776926	2.23985	0.93984	0.649173	0.828436	0.652619	ng
NEG2693		phSM(d32:1)+HCOO	phSM(d32:1)+HCOO	phSM	(d32:1)	(d32:1)				C38 H76 O9 N2 P1	735.529	5.46645	0.002527	1.05512	0.708961	0.0655048	2.01214	1.46534	1.33871	1.2831	1.4242	1.45252	1.27318	1.75339	2.23198	0.894446	1.71566	1.60207	1.86906	1.86719	1.86012	ng
NEG2695		phSM(d33:1)+HCOO	phSM(d33:1)+HCOO	phSM	(d33:1)	(d33:1)				C39 H78 O9 N2 P1	749.545	6.13208	0.041454	1.03876	0.553094	0.0833356	1.83372	2.47151	2.17303	2.00867	2.21466	2.49236	2.31307	2.46587	2.54741	2.03703	2.3412	2.0008	2.53161	2.61004	2.4035	ng
NEG2696		phSM(d20:0_14:0)+HCOO	phSM(d34:0)+HCOO	phSM	(d20:0_14:0)	(d20:0)	(14:0)			C40 H82 O9 N2 P1	765.576	8.037	0.005951	0.613353	1.92523e-06	0.0605607	20.4544	21.0887	18.8536	18.9887	20.9497	21.2709	10.974	12.0554	13.7022	11.2504	15.1195	11.486	15.2183	15.4004	15.306	ng
NEG2697		phSM(d18:0_16:1)+HCOO	phSM(d34:1)+HCOO	phSM	(d18:0_16:1)	(d18:0)	(16:1)			C40 H80 O9 N2 P1	763.561	8.239	0.0222955	1.0042	0.925148	0.695713	156.628	159.104	151.139	168.975	165.38	171.595	151.963	171.846	183.481	143.81	173.04	152.769	154.104	160.907	156.068	ng
NEG2698		phSM(d20:1_14:0)+HCOO	phSM(d34:1)+HCOO	phSM	(d20:1_14:0)	(d20:1)	(14:0)			C40 H80 O9 N2 P1	763.561	9.236	0.852624	0.937353	0.872314	0.697903	392.932	485.696	490.911	12.6386	1020.72	30.036	458.507	315.142	328.772	415.432	310.424	452.24	4.24806	406.179	393.539	ng
NEG2699		phSM(d18:0_18:0)+HCOO	phSM(d36:0)+HCOO	phSM	(d18:0_18:0)	(d18:0)	(18:0)			C42 H86 O9 N2 P1	793.608	10.6183	0.0171375	1.21893	3.83621e-05	0.6951	100.897	102.463	99.2875	112.38	110.948	104.13	131.082	132.888	123.041	119.668	126.342	135.031	112.904	116.161	112.668	ng
NEG27		CL(18:2_16:0_16:0_18:1)-H	CL(68:3)-H	CL	(18:2_16:0_16:0_18:1)	(18:2)	(16:0)	(16:0)	(18:1)	C77 H143 O17 P2	1401.98	16.9937	0.129493	4.2568	9.46041e-06	0.261405	2.66983	3.12931	2.15099	2.47442	3.54293	1.59335	8.57331	10.248	15.4269	9.24259	11.3566	11.3918	4.27915	3.38543	4.27732	ng
NEG270		CL(24:2_18:1_20:3_18:0)-H	CL(80:6)-H	CL	(24:2_18:1_20:3_18:0)	(24:2)	(18:1)	(20:3)	(18:0)	C89 H161 O17 P2	1564.12	8.60724	0.117007	0.724555	0.0429332	0.0529604	3.98083	6.73442	5.01548	5.92263	5.68507	8.31839	5.5596	3.00049	4.71822	3.78082	4.08666	4.68953	5.26042	6.40068	5.2554	ng
NEG2700		phSM(d37:1)-CH3	phSM(d37:1)-CH3	phSM	(d37:1)	(d37:1)				C41 H82 O7 N2 P1	745.587	13.6538	0.00131203	0.48492	0.000171291	0.0721611	13.2049	12.4025	12.216	13.6166	14.1746	14.2526	1.58372	9.4181	8.63896	6.11576	7.06173	5.91088	10.534	10.5573	10.5328	ng
NEG2701		phSM(d17:1_20:2)+HCOO	phSM(d37:3)+HCOO	phSM	(d17:1_20:2)	(d17:1)	(20:2)			C43 H82 O9 N2 P1	801.576	9.74369	0.0155177	0.890366	0.295266	0.486684	137.233	134.665	129.443	129.476	153.76	140.482	90.0918	152.368	148.384	87.3638	153.371	103.027	127.896	131.912	129.625	ng
NEG2702		phSM(d20:0_22:1)+HCOO	phSM(d42:1)+HCOO	phSM	(d20:0_22:1)	(d20:0)	(22:1)			C48 H96 O9 N2 P1	875.686	13.756	0.00626086	1.64458	0.00356115	0.708695	82.0565	80.4775	31.8901	31.0918	83.3136	85.2977	116.05	102.349	103.571	109.309	101.005	115.889	93.8637	94.8807	93.8547	ng
NEG2703		phSM(d18:1_24:1)+HCOO	phSM(d42:2)+HCOO	phSM	(d18:1_24:1)	(d18:1)	(24:1)			C48 H94 O9 N2 P1	873.67	13.6097	0.0248722	1.25626	0.124094	0.659434	101.918	101.083	92.1111	92.7765	102.613	106.775	166.454	95.5401	86.1527	154.59	93.956	153.641	110.401	115.956	112.452	ng
NEG2704		phSM(t34:1)-CH3	phSM(t34:1)-CH3	phSM	(t34:1)	(t34:1)				C38 H76 O8 N2 P1	719.534	7.34	0.0182957	0.976739	0.606546	1.74767	1097.14	1063.52	1000.3	1131.05	1140.05	1148.43	981.55	1096.69	1203.13	939.552	1164.33	1042.16	1050.38	1085.77	1054.07	ng
NEG2705		phSM(t36:1)-CH3	phSM(t36:1)-CH3	phSM	(t36:1)	(t36:1)				C40 H80 O8 N2 P1	747.566	8.08534	0.258423	0.212917	0.0574322	3.24973	13553.1	144.736	11246.4	11904.6	11601.8	141.85	202.642	127.725	140.56	9450.75	150.835	273.681	242.75	148.145	242.565	ng
NEG2707		phSM(t36:1)+HCOO	phSM(t36:1)+HCOO	phSM	(t36:1)	(t36:1)				C42 H84 O10 N2 P1	807.587	9.889	0.0240862	0.82637	0.0255966	0.971627	607.362	638.645	593.96	702.853	762.932	701.572	470.492	660.524	598.988	467.008	626.142	488.377	609.488	636.298	611.577	ng
NEG271		CL(24:2_18:1_18:0_20:4)-2H	CL(80:7)-2H	CL	(24:2_18:1_18:0_20:4)	(24:2)	(18:1)	(18:0)	(20:4)	C89 H158 O17 P2	780.549	10.575	0.0459454	0.997649	0.989163	0.407228	82.969	93.0363	77.1486	85.4617	87.1633	83.126	129.566	66.4119	74.3564	99.3694	106.75	31.2553	73.5684	79.5752	73.555	ng
NEG272		CL(80:8)-H	CL(80:8)-H	CL	(80:8)	(80:8)				C89 H157 O17 P2	1560.09	10.317	0.0306896	0.668202	0.00860818	0.0699561	17.3947	16.7487	14.471	14.8096	14.2386	12.933	12.6932	6.11126	8.15323	11.8039	7.24833	14.5263	13.4771	12.8635	12.7267	ng
NEG273		CL(80:9)-2H	CL(80:9)-2H	CL	(80:9)	(80:9)				C89 H154 O17 P2	778.534	5.456	0.0562434	5.97984	0.0157781	0.0698767	0.111056	0.392145	0.0955669	0.24626	0.0338932	0.0869083	0.455749	1.62247	1.46722	0.218817	1.59552	0.415721	0.375238	0.339958	0.375511	ng
NEG274		CL(22:2_18:1_22:5_18:1)-H	CL(80:9)-H	CL	(22:2_18:1_22:5_18:1)	(22:2)	(18:1)	(22:5)	(18:1)	C89 H155 O17 P2	1558.07	7.42619	0.0136492	0.688763	0.00182138	0.0390981	4.16819	4.20868	3.70088	3.95238	4.62999	4.39632	3.32163	3.07567	1.64929	2.5908	3.04924	3.5713	4.01816	3.92305	4.01637	ng
NEG276		CL(81:3)-2H	CL(81:3)-2H	CL	(81:3)	(81:3)				C90 H168 O17 P2	791.588	4.20622	0.0634792	0.735074	0.0384924	0.140692	35.1436	23.3109	37.5632	29.165	36.7025	37.2412	22.1373	13.3383	29.8436	21.9101	25.9314	33.2119	24.4895	27.2949	24.5082	ng
NEG277		CL(81:3)-H	CL(81:3)-H	CL	(81:3)	(81:3)				C90 H169 O17 P2	1584.18	11.118	0.0432148	0.414924	1.38447e-07	0.233776	45.4583	52.9294	49.6075	55.2807	53.1958	54.8119	25.0684	16.9474	25.3471	22.4879	15.2701	24.0381	36.9129	38.953	35.7794	ng
NEG278		CL(81:7)-2H	CL(81:7)-2H	CL	(81:7)	(81:7)				C90 H160 O17 P2	787.557	2.998	0.0199933	0.663087	0.00295148	0.135561	74.4836	96.4608	68.8879	84.8976	82.5029	95.4832	44.4413	67.0159	50.5873	45.3253	78.2614	47.7133	67.7764	69.8754	67.3115	ng
NEG279		CL(23:0_18:0_18:1_22:6)-H	CL(81:7)-H	CL	(23:0_18:0_18:1_22:6)	(23:0)	(18:0)	(18:1)	(22:6)	C90 H161 O17 P2	1576.12	10.023	0.040322	0.752361	0.00142965	0.154352	26.0936	27.5446	24.3835	29.4324	28.7872	28.5409	23.3973	17.7543	20.1633	18.9285	17.8119	25.9205	25.5785	26.8751	24.8213	ng
NEG280		CL(82:1)-H	CL(82:1)-H	CL	(82:1)	(82:1)				C91 H175 O17 P2	1602.23	13.53	0.0603646	0.838324	0.234467	0.0901229	5.37939	7.23795	6.41092	6.47845	7.98156	9.88016	7.71225	3.4267	7.1337	6.65833	4.73132	6.69451	6.5288	7.23328	6.5238	ng
NEG281		CL(20:4_22:0_22:5_18:1)-H	CL(82:10)-H	CL	(20:4_22:0_22:5_18:1)	(20:4)	(22:0)	(22:5)	(18:1)	C91 H157 O17 P2	1584.09	7.50213	0.0188131	0.829858	0.0591899	0.154936	17.238	17.6652	14.7515	17.8277	18.9087	17.3825	16.5806	10.7297	13.8991	15.0921	11.1405	18.6755	15.968	16.4547	15.8986	ng
NEG282		CL(82:15)-2H	CL(82:15)-2H	CL	(82:15)	(82:15)				C91 H146 O17 P2	786.502	7.98195	0.0348278	0.497354	0.000451028	0.102337	24.362	25.4306	21.4273	25.8955	22.7756	24.4302	17.9978	7.89391	8.86082	15.6335	4.61424	16.7784	25.9278	26.7476	24.9477	ng
NEG283		CL(82:6)-2H	CL(82:6)-2H	CL	(82:6)	(82:6)				C91 H164 O17 P2	795.573	10.815	0.0208226	1.12532	0.308162	0.617714	108.773	121.669	73.8608	97.8131	117.087	119.951	95.9223	128.583	158.149	96.8001	132.574	107.225	111.813	116.323	112.824	ng
NEG284		CL(82:7)-2H	CL(82:7)-2H	CL	(82:7)	(82:7)				C91 H162 O17 P2	794.565	9.57101	0.0312704	0.259865	9.24331e-09	0.15984	10.2335	9.9451	10.4025	11.5	11.3992	11.8508	2.42471	3.74546	3.46538	3.44668	2.1865	1.70855	6.99411	7.44566	7.22037	ng
NEG285		CL(22:6_22:2_20:0_18:0)-H	CL(82:8)-H	CL	(22:6_22:2_20:0_18:0)	(22:6)	(22:2)	(20:0)	(18:0)	C91 H161 O17 P2	1588.12	8.57049	0.0642412	0.530903	7.04282e-05	0.083302	12.5335	15.4115	16.0028	14.7654	14.7735	17.3714	4.85041	8.19798	10.3239	6.53202	10.3752	7.95736	13.7722	15.3568	13.76	ng
NEG286		CL(82:9)-2H	CL(82:9)-2H	CL	(82:9)	(82:9)				C91 H158 O17 P2	792.549	7.607	0.0874178	0.656895	0.147299	0.042758	3.94609	6.04262	3.08382	5.05456	5.81409	9.5334	1.8381	1.99007	5.19737	1.81243	5.9301	5.22121	2.78455	2.78083	3.22641	ng
NEG288		CL(83:15)-2H	CL(83:15)-2H	CL	(83:15)	(83:15)				C92 H148 O17 P2	793.51	6.039	0.0195979	0.248082	4.91587e-07	0.396072	68.1033	59.5292	57.0942	60.7736	71.8894	68.5309	8.95565	19.6601	30.8881	16.9963	10.0557	9.18408	41.6053	42.9249	41.4139	ng
NEG289		CL(83:4)-2H	CL(83:4)-2H	CL	(83:4)	(83:4)				C92 H170 O17 P2	804.596	11.6194	0.165456	0.890868	0.695026	0.389997	72.3715	58.0853	124.076	223.437	70.5207	121.489	163.746	89.6251	84.2686	60.8609	134.903	63.4592	128.959	130.407	170.751	ng
NEG290		CL(23:0_22:4_18:0_20:1)-H	CL(83:5)-H	CL	(23:0_22:4_18:0_20:1)	(23:0)	(22:4)	(18:0)	(20:1)	C92 H169 O17 P2	1608.18	11.123	0.0156241	0.976971	0.757672	0.251314	24.4178	24.9247	21.3081	24.4186	21.8032	22.5929	19.637	22.5531	29.7946	19.0435	23.1236	22.102	26.3809	27.2015	26.6539	ng
NEG292		CL(85:14)-2H	CL(85:14)-2H	CL	(85:14)	(85:14)				C94 H154 O17 P2	808.534	8.10318	0.0245741	0.731222	0.0132872	0.127016	23.1002	30.423	27.7737	27.6815	36.9137	31.1646	19.1541	27.8411	18.6563	19.9862	26.7688	17.0612	24.6162	25.8347	25.0419	ng
NEG293		CL(85:5)-2H	CL(85:5)-2H	CL	(85:5)	(85:5)				C94 H172 O17 P2	817.604	4.36212	0.0420202	1.2436	0.197874	0.213671	6.3768	7.09463	12.864	15.1531	14.891	7.77089	12.4072	13.3079	13.8212	9.51371	14.7688	15.9589	10.1887	11.0681	10.5103	ng
NEG294		CL(86:13)-2H	CL(86:13)-2H	CL	(86:13)	(86:13)				C95 H158 O17 P2	816.549	9.972	0.0274532	1.33701	0.00523015	0.468583	36.6895	38.4168	35.3285	41.7776	51.2661	39.4092	50.7434	54.8671	67.4722	49.3282	46.3192	56.0136	52.5402	54.6715	51.8876	ng
NEG295		CL(86:9)-2H	CL(86:9)-2H	CL	(86:9)	(86:9)				C95 H166 O17 P2	820.581	11.442	0.018119	1.20959	0.0039448	0.6225	89.0226	92.4522	70.4209	88.3814	95.6823	72.8732	101.791	94.5204	110.249	102.064	102.949	103.908	81.6467	79.1182	81.6618	ng
NEG296		CL(87:5)-H	CL(87:5)-H	CL	(87:5)	(87:5)				C96 H177 O17 P2	1664.25	11.453	0.0662848	2.90627	0.0802487	0.128267	1.30874	0.963382	1.05412	1.08595	1.93288	1.93857	1.10733	6.04289	8.59822	1.58502	5.9745	0.766556	2.29121	2.3658	2.59856	ng
NEG297		CL(89:7)-2H	CL(89:7)-2H	CL	(89:7)	(89:7)				C98 H176 O17 P2	843.62	4.43647	0.0811553	5.72976	7.93941e-07	0.117388	0.164987	0.37579	0.300177	0.508542	0.266329	0.612926	2.19472	2.34071	1.82769	1.60503	2.62264	2.17941	1.18343	1.39259	1.30293	ng
NEG298		Cer(d30:1)+HCOO	Cer(d30:1)+HCOO	Cer	(d30:1)	(d30:1)				C31 H60 O5 N1	526.448	7.52378	0.0307739	1.08976	0.277451	0.146401	5.37827	7.08962	6.23582	6.29036	6.51994	6.11999	6.07915	7.08184	7.21504	5.83298	8.67279	6.13034	6.25198	5.91404	6.22846	ng
NEG299		Cer(d14:0_17:1)+HCOO	Cer(d31:1)+HCOO	Cer	(d14:0_17:1)	(d14:0)	(17:1)			C32 H62 O5 N1	540.463	8.17049	0.0144217	0.74087	0.000270412	0.0963125	9.42476	11.4202	10.247	10.3189	10.2979	9.28265	7.10706	6.37921	8.57346	6.78814	8.04918	8.28979	8.55779	8.33211	8.52611	ng
NEG3		CL(58:6)-2H	CL(58:6)-2H	CL	(58:6)	(58:6)				C67 H116 O17 P2	627.385	5.138	0.0144933	0.0830655	7.0528e-10	0.115482	3.78352	3.50824	3.36238	3.36886	3.79747	3.82715	0.204293	0.856285	0.131077	0.298101	0.0488348	0.25958	1.72494	1.6817	1.72431	ng
NEG300		Cer(d18:0_14:0)+HCOO	Cer(d32:0)+HCOO	Cer	(d18:0_14:0)	(d18:0)	(14:0)			C33 H66 O5 N1	556.495	9.25556	0.00663506	0.563059	0.00163344	0.191957	63.3873	79.2766	65.9093	68.4838	67.9162	68.4893	26.0104	41.6809	63.8649	24.7029	51.3684	25.1764	53.4673	53.964	53.2753	ng
NEG301		Cer(d18:1_14:0)+HCOO	Cer(d32:1)+HCOO	Cer	(d18:1_14:0)	(d18:1)	(14:0)			C33 H64 O5 N1	554.479	8.81337	0.0102253	0.671977	1.84711e-06	0.338394	214.016	233.829	224.051	215.519	219.973	226.165	142.973	143.181	181.582	134.338	150.417	143.627	186.119	186.156	182.86	ng
NEG304		Cer(d32:1+O)+HCOO	Cer(d32:1+O)+HCOO	Cer	(d32:1+O)	(d32:1+O)				C33 H64 O6 N1	570.474	8.31971	0.00443618	0.704584	0.000133753	0.0486892	3.33815	4.13505	3.64847	3.63991	3.53232	3.96825	2.39493	2.69322	2.93186	2.32554	3.07843	2.26158	2.88536	2.88585	2.90783	ng
NEG305		Cer(d18:2_14:0)+HCOO	Cer(d32:2)+HCOO	Cer	(d18:2_14:0)	(d18:2)	(14:0)			C33 H62 O5 N1	552.463	7.6935	0.00657686	1.0869	0.148269	0.264535	21.5572	19.4906	17.6384	20.8308	20.9329	20.6348	19.9341	22.8153	21.8169	20.3227	26.1978	20.5204	20.0394	20.3021	20.2037	ng
NEG306		Cer(d17:1_16:0)+HCOO	Cer(d33:1)+HCOO	Cer	(d17:1_16:0)	(d17:1)	(16:0)			C34 H66 O5 N1	568.495	9.43977	0.00320707	0.390594	3.04091e-09	0.520531	200.336	213.453	191.819	196.017	204.31	211.136	86.9945	61.5724	89.5999	78.7189	65.2291	93.2663	134.106	134.071	134.834	ng
NEG308		Cer(d18:2_15:0)+HCOO	Cer(d33:2)+HCOO	Cer	(d18:2_15:0)	(d18:2)	(15:0)			C34 H64 O5 N1	566.479	8.35051	0.0257983	0.527554	1.61363e-05	0.0293021	4.84945	5.07445	5.74504	5.05413	4.14016	4.73221	2.29892	2.18876	3.04811	3.37927	2.05522	2.64291	3.95375	3.77367	3.9404	ng
NEG31		CL(18:1_16:1_18:2_16:0)-H	CL(68:4)-H	CL	(18:1_16:1_18:2_16:0)	(18:1)	(16:1)	(18:2)	(16:0)	C77 H141 O17 P2	1399.96	15.3776	0.0307534	0.85808	0.087303	0.847058	403.016	472.337	443.455	470.721	494.854	476.68	376.561	280.438	443.465	447.275	335.566	485.905	431.277	408.812	431.501	ng
NEG311		Cer(d34:1)+HCOO	Cer(d34:1)+HCOO	Cer	(d34:1)	(d34:1)				C35 H68 O5 N1	582.51	9.05429	0.289463	1.29097	0.189461	0.244548	6.70768	18.6967	14.2909	15.9763	19.291	4.75654	19.6952	14.0473	14.9468	19.394	15.1312	19.7009	14.6356	8.39234	14.7852	ng
NEG317		Cer(d34:1+O)+HCOO	Cer(d34:1+O)+HCOO	Cer	(d18:1_16:0+O)	(d18:1)	(16:0+O)			C35 H68 O6 N1	598.505	9.56268	0.00804388	0.489649	1.62134e-08	0.173538	44.8708	44.63	42.6032	48.2602	42.6486	44.2949	21.1869	19.2572	27.0489	21.7121	21.6102	20.0715	31.0248	30.8503	31.3432	ng
NEG318		Cer(d18:2_16:0)+HCOO	Cer(d34:2)+HCOO	Cer	(d18:2_16:0)	(d18:2)	(16:0)			C35 H66 O5 N1	580.495	8.98128	0.00252714	0.592941	4.70831e-05	0.197869	348.954	388.437	337.147	318.179	333.381	367.9	252.381	166.359	163.695	253.177	170.793	235.211	274.079	273.728	272.745	ng
NEG32		CL(18:1_16:1_18:1_16:1)-H	CL(68:4)-H	CL	(18:1_16:1_18:1_16:1)	(18:1)	(16:1)	(18:1)	(16:1)	C77 H141 O17 P2	1399.96	16.0969	0.00360384	1.14984	0.669935	0.146776	9.59922	8.86224	9.51916	9.4789	12.0859	9.76134	6.79851	7.23436	27.7863	8.26636	7.15698	10.9508	8.53918	8.59239	8.53878	ng
NEG320		Cer(d34:2+O)+HCOO	Cer(d34:2+O)+HCOO	Cer	(d34:2+O)	(d34:2+O)				C35 H66 O6 N1	596.49	8.43721	0.0464013	0.782682	0.0666012	0.082719	9.70088	7.73646	7.27334	7.29038	6.94779	6.38421	7.32189	3.9129	6.3648	6.64703	3.93433	7.3004	7.64516	7.03581	7.62062	ng
NEG321		Cer(d35:0)+HCOO	Cer(d35:0)+HCOO	Cer	(d35:0)	(d35:0)				C36 H72 O5 N1	598.542	11.1248	0.00241424	0.266887	1.0712e-08	0.327377	40.838	44.2784	40.4907	48.8611	47.6243	45.5123	11.1674	9.93198	14.9917	7.96989	16.5551	10.8041	28.7592	28.6511	28.6302	ng
NEG322		Cer(d18:1_17:0)+HCOO	Cer(d35:1)+HCOO	Cer	(d18:1_17:0)	(d18:1)	(17:0)			C36 H70 O5 N1	596.526	10.691	0.0237731	0.261928	2.09379e-11	0.732416	210.998	223.988	202.628	222.069	230.435	227.208	59.1124	53.6769	68.7131	49.5342	57.0044	57.004	127.479	132.567	127.054	ng
NEG323		Cer(d23:2_12:0)+HCOO	Cer(d35:2)+HCOO	Cer	(d23:2_12:0)	(d23:2)	(12:0)			C36 H68 O5 N1	594.51	9.60959	0.0168928	0.383824	1.95444e-08	0.138291	16.2756	15.3674	14.1241	15.1053	14.466	15.4284	6.69204	3.98963	5.12407	7.30281	5.33609	6.39379	9.90114	9.90024	10.1932	ng
NEG326		Cer(d22:1_14:0)+HCOO	Cer(d36:1)+HCOO	Cer	(d22:1_14:0)	(d22:1)	(14:0)			C37 H72 O5 N1	610.542	10.6341	0.23193	0.434594	0.00331693	0.113887	22.5272	12.2955	14.6128	17.6698	14.4101	27.3151	7.18308	10.3296	11.4426	3.92525	9.9631	4.45348	9.29943	13.5339	9.19332	ng
NEG329		Cer(d18:2_18:0)+HCOO	Cer(d36:2)+HCOO	Cer	(d18:2_18:0)	(d18:2)	(18:0)			C37 H70 O5 N1	608.526	10.229	0.0199616	0.416378	5.53805e-10	0.332089	95.9996	99.951	92.8852	94.8088	97.8173	105.282	39.1151	34.9811	38.0095	42.3451	42.9991	46.8576	70.6738	68.1401	70.4066	ng
NEG330		Cer(d37:0)+HCOO	Cer(d37:0)+HCOO	Cer	(d37:0)	(d37:0)				C38 H76 O5 N1	626.573	12.2866	0.00407971	0.182847	1.1304e-09	0.340353	38.9373	40.4975	34.8493	36.7782	40.674	35.8326	5.66625	7.30097	10.9308	4.53643	8.72599	4.44988	22.6494	22.8348	22.7357	ng
NEG331		Cer(d18:1_19:0)+HCOO	Cer(d37:1)+HCOO	Cer	(d18:1_19:0)	(d18:1)	(19:0)			C38 H74 O5 N1	624.557	11.8809	0.0226702	0.29743	7.06095e-09	0.370429	58.4217	64.3923	60.5287	62.7467	65.0227	61.1534	15.4784	16.6661	28.8237	14.3415	20.2807	15.1324	38.8561	40.4881	40.3479	ng
NEG332		Cer(d37:2)+HCOO	Cer(d37:2)+HCOO	Cer	(d37:2)	(d37:2)				C38 H72 O5 N1	622.542	10.852	0.0617249	0.23548	8.05952e-05	0.113821	4.41274	3.83997	5.8181	4.49488	7.05257	7.17354	0.758216	1.78939	1.37638	0.535678	2.43169	0.830452	2.97183	3.32017	3.30731	ng
NEG336		Cer(d18:2_20:0)+HCOO	Cer(d38:2)+HCOO	Cer	(d18:2_20:0)	(d18:2)	(20:0)			C39 H74 O5 N1	636.557	11.4375	0.0038824	0.47037	6.14477e-09	0.276405	101.872	99.8109	96.0797	93.5054	95.892	102.31	42.0933	39.5333	51.7977	46.0668	55.2143	42.5633	72.876	73.4439	73.1726	ng
NEG337		Cer(d18:0_21:0)+HCOO	Cer(d39:0)+HCOO	Cer	(d18:0_21:0)	(d18:0)	(21:0)			C40 H80 O5 N1	654.604	13.3554	0.0103329	0.35865	1.51879e-09	0.239955	33.5324	31.9418	33.5846	32.2665	34.9966	36.7832	12.1396	10.4451	15.6154	11.0525	12.2007	11.3904	21.6713	22.0971	22.0187	ng
NEG338		Cer(d20:1_19:0)+HCOO	Cer(d39:1)+HCOO	Cer	(d20:1_19:0)	(d20:1)	(19:0)			C40 H78 O5 N1	652.589	12.4405	0.00906931	0.654047	1.47338e-05	0.0790843	25.5389	29.3154	26.8052	25.8126	28.8772	26.5985	15.2324	14.7228	20.7839	17.6477	17.9221	20.2666	20.4467	20.8026	20.7264	ng
NEG339		Cer(d17:1_22:0)+HCOO	Cer(d39:1)+HCOO	Cer	(d17:1_22:0)	(d17:1)	(22:0)			C40 H78 O5 N1	652.589	13.0057	0.000465343	0.385455	1.47184e-09	0.407066	109.436	117.278	102.545	108.227	107.435	107.54	35.7734	40.9786	52.3639	37.4424	46.1112	38.825	71.0078	71.0069	70.9502	ng
NEG340		Cer(d22:1_17:1)+HCOO	Cer(d39:2)+HCOO	Cer	(d22:1_17:1)	(d22:1)	(17:1)			C40 H76 O5 N1	650.573	11.8536	0.0428777	0.473616	0.0002322	0.0615642	10.2958	9.1777	10.4033	8.61982	9.48828	7.5933	3.53305	7.77297	5.08632	2.52428	3.97107	3.43506	8.20066	7.64002	7.60243	ng
NEG343		Cer(d15:0_25:1)+HCOO	Cer(d40:1)+HCOO	Cer	(d15:0_25:1)	(d15:0)	(25:1)			C41 H80 O5 N1	666.604	12.8138	0.0111944	0.357225	1.96214e-06	0.682657	299.733	295.544	274.546	260.684	274.95	286.178	64.5417	122.695	159.655	60.8677	132.738	63.7969	181.683	177.908	181.03	ng
NEG346		Cer(d40:1+O)+HCOO	Cer(d40:1+O)+HCOO	Cer	(d40:1+O)	(d40:1+O)				C41 H80 O6 N1	682.599	13.0297	0.0782931	0.309845	1.32599e-07	0.181111	19.8409	19.2626	16.7828	16.8701	16.2776	14.5797	5.2671	5.06864	5.39875	7.40827	4.48476	4.47663	9.76723	8.60076	8.50907	ng
NEG347		Cer(d24:2_16:0)+HCOO	Cer(d40:2)+HCOO	Cer	(d24:2_16:0)	(d24:2)	(16:0)			C41 H78 O5 N1	664.589	11.8599	0.065924	0.411602	0.000240293	0.141143	17.6778	21.6777	16.1611	19.4531	18.7199	19.9311	4.5264	11.5664	12.2408	2.51116	11.813	4.10877	14.2287	15.6966	13.8836	ng
NEG348		Cer(d18:2_22:0)+HCOO	Cer(d40:2)+HCOO	Cer	(d18:2_22:0)	(d18:2)	(22:0)			C41 H78 O5 N1	664.589	12.4089	0.0323072	0.468582	1.03748e-08	0.582263	371.786	400.045	359.203	367.625	407.774	399.908	172.322	173.986	212.329	150.453	194.11	177.51	286.536	270.327	285.49	ng
NEG349		Cer(d15:1_25:2)+HCOO	Cer(d40:3)+HCOO	Cer	(d15:1_25:2)	(d15:1)	(25:2)			C41 H76 O5 N1	662.573	11.4059	0.0284103	0.18257	1.77037e-06	0.261092	23.878	30.6724	18.2781	28.1386	20.7948	21.0938	4.64838	2.79075	4.44441	4.41177	5.28927	4.49659	12.0299	12.0301	12.6319	ng
NEG35		CL(18:1_16:1_16:0_18:2)-H	CL(68:4)-H	CL	(18:1_16:1_16:0_18:2)	(18:1)	(16:1)	(16:0)	(18:2)	C77 H141 O17 P2	1399.96	17.6945	0.112872	0.315451	0.0588814	0.0351208	0.98134	0.405594	1.71395	1.38829	2.87684	0.352324	0.318566	0.145796	0.264039	0.11994	0.493545	1.09287	0.330946	0.380862	0.415284	ng
NEG350		Cer(d18:0_23:0)+HCOO	Cer(d41:0)+HCOO	Cer	(d18:0_23:0)	(d18:0)	(23:0)			C42 H84 O5 N1	682.635	14.3857	0.0166238	0.284679	2.23659e-10	0.531952	133.529	136.155	119.86	127.87	128.665	121.776	40.5619	26.5713	42.3929	37.0358	31.3516	40.6788	82.1622	84.3867	81.8696	ng
NEG352		Cer(d41:0+O)-H	Cer(d41:0+O)-H	Cer	(d41:0+O)	(d41:0+O)				C41 H82 O4 N1	652.625	14.391	0.000262374	1.08754	0.505127	0.462073	70.5239	72.1926	67.3041	68.4104	72.049	70.5214	93.3716	47.9585	69.0185	89.0038	56.6351	101.869	72.9188	72.9182	72.8854	ng
NEG353		Cer(d15:0_26:1)+HCOO	Cer(d41:1)+HCOO	Cer	(d15:0_26:1)	(d15:0)	(26:1)			C42 H82 O5 N1	680.62	13.3182	0.0450459	0.436839	1.73222e-07	0.342402	101.528	114.564	109.098	94.7506	111.247	107.635	45.7442	45.756	61.3602	32.8007	47.7907	45.6111	70.5966	65.1133	70.3382	ng
NEG354		Cer(d18:1_23:0)+HCOO	Cer(d41:1)+HCOO	Cer	(d18:1_23:0)	(d18:1)	(23:0)			C42 H82 O5 N1	680.62	14.0435	0.00407486	0.459994	9.58827e-08	0.82321	659.19	706.982	649.331	671.162	708.458	673.529	272.538	304.291	415.023	246.673	352.062	280.966	486.058	490.016	487.709	ng
NEG356		Cer(d41:1+O)-H	Cer(d41:1+O)-H	Cer	(d41:1+O)	(d41:1+O)				C41 H80 O4 N1	650.609	13.4571	0.0133306	1.04377	0.676231	0.564482	106.553	100.682	102.949	97.7096	98.805	102.375	89.5084	91.0557	152.684	86.0964	114.107	102.28	98.0774	97.8743	100.249	ng
NEG357		Cer(d19:0_22:2)+HCOO	Cer(d41:2)+HCOO	Cer	(d19:0_22:2)	(d19:0)	(22:2)			C42 H80 O5 N1	678.604	12.3699	0.00829459	0.766046	0.000365108	0.280634	67.8527	70.09	61.8018	67.1175	68.8242	67.229	46.9612	43.5137	61.1126	46.732	55.4254	54.9067	56.433	56.4375	57.2499	ng
NEG358		Cer(d17:1_24:1)+HCOO	Cer(d41:2)+HCOO	Cer	(d17:1_24:1)	(d17:1)	(24:1)			C42 H80 O5 N1	678.604	12.9261	0.00192452	0.490277	5.37199e-09	0.520125	412.872	445.064	377.808	418.917	422.563	437.047	211.748	187.076	232.007	196.032	212.758	193.068	306.814	307.732	306.629	ng
NEG359		Cer(d18:2_23:1)+HCOO	Cer(d41:3)+HCOO	Cer	(d18:2_23:1)	(d18:2)	(23:1)			C42 H78 O5 N1	676.589	11.9682	0.024586	0.543924	6.8442e-09	0.0798807	26.6653	25.757	25.2935	27.4552	24.1908	25.8054	13.8762	12.5061	15.3033	12.9099	15.2091	14.5946	21.0959	20.1787	21.026	ng
NEG36		CL(68:4)-H	CL(68:4)-H	CL	(68:4)	(68:4)				C77 H141 O17 P2	1399.96	17.8962	0.0878224	0.376207	0.329472	0.0245313	5.3891	0.520003	0.524319	0.667869	0.281058	0.712337	0.265317	0.848078	0.500831	0.107762	0.399259	0.924028	0.467957	0.556082	0.532037	ng
NEG372		Cer(d42:1+O)+HCOO	Cer(d42:1+O)+HCOO	Cer	(d42:1+O)	(d42:1+O)				C43 H84 O6 N1	710.63	14.0977	0.0250308	0.357364	3.83681e-07	0.194184	25.5807	22.7917	25.2596	21.8899	30.166	23.4226	10.7051	6.49342	9.45139	7.86747	8.53917	10.2302	16.5108	17.3179	17.1472	ng
[truncated: 2,084 more rows]
